# Supplementary material for: Insights about multi-targeting and synergistic neuromodulators in Ayurvedic herbs against epilepsy: integrated computational studies on drug-target and protein-protein interaction networks
Source: Sci Rep. 2019 Jul 22;9:10565. doi: 10.1038/s41598-019-46715-6 (PMC6646331; doi:10.1038/s41598-019-46715-6)
Supplement: Supplementary file 2 — Table S1 [file 41598_2019_46715_MOESM2_ESM.xlsx]

## Sheet: Sheet1
The list of 1179 genes corresponding to epilepsy
CACNA1A
CACNB4
CHD2
CHRNA4
CHRNB2
CLCN2
DNM1
GABRA1
GABRB1
GABRB3
GABRG2
GNAO1
DKFZp686O0962
GRIN2A
NR2A
GRIN2B
HNRNPU
KCNA2
KCNQ2
PPP3CA
SCN1A
SCN1B
SCN2A
SCN8A
SLC1A2
SLC6A1
CDKL5
STXBP1
YWHAG
JRK
SYNGAP1
SYNJ1
LGI1
CACNA2D2
DEPDC5
FRRS1L
SRPX2
WWOX
CPA6
TBC1D24
SLC12A5
PCDH19
KCNT1
SLC25A22
ALG13
UBA5
STX1B
EFHC1
ARX
DKFZp686E17257
SLC13A5
PRRT2
ALDH7A1
NHLRC1
EPM2A
SLC2A1
POLG
CACNA1H
CSTB
KCNQ3
DCX
KCNJ10
PNPO
PSEN1
SCARB2
KCTD7
SEZ6
SYN1
HCN1
SLC6A8
NEDD4L
ATP6
ATPase
MT-ATP6
CYTB
MT-CYB
CYB
GOSR2
PIGA
ATP1A2
CASR
CLN8
CNTN2
ND6
NADH6
MT-ND6
PRICKLE1
SCN3A
CASK
CSN3
HCN2
PIGN
PIGO
SLC35A2
ST3GAL3
TCF4
TCF7L2
ACMSD
ARHGEF9
ASAH1
BCKDK
CHRNA7
CRH
EEF1A2
FLNA
GPR56
ADGRG1
ND5
NADH5
MT-ND5
NIPA2
PRICKLE2
SZT2
TNK2
ADRA2B
C1QTNF6
CHRNA2
COL6A2
COX3
COIII
CO3
GABRD
GMPPB
GRN
HCN4
HDAC4
IER3IP1
KCND2
KCNH2
KCNV2
KPNA7
ND1
MT-ND1
NADH1
ND4
NADH4
MT-ND4
NGLY1
PTEN
RBFOX1
SCAF4
SCN9A
SERPINI1
SLC35A3
TK2
TTN
UBE3A
AAK1
ABCA2
ABCB9
ABCC8
ABL2
ACOT4
ADD3
AGPAT3
AGTR2
AHCY
AKAP6
AKR1C4
ALMS1
ALS2CL
AMT
ANK3
ANKRD12
AP3S2
ARFGEF2
ARHGEF15
ARRDC1
ARSA
ASNA1
ASH1L
ASXL1
ATAD2B
ATIC
ATP2B4
ATP6AP2
ATP6V0C
ATP8
MT-ATP8
B3GNT4
BEND3
BEST2
BRAF
C16orf62
C17orf53
C18orf25
C1orf116
SARG
C1orf123
C3orf22
C9orf129
CACNA1G
CAMK2G
CAMK4
CANT1
CBL
CCDC125
CCND1
CD46
CDC25B
GIGYF1
CDS2
CELA3B
CELSR1
CELSR3
CENPW
CEP55
CHD4
CHIA
CHRFAM7A
CLCN4
CLN6
CLSTN1
CNTN5
CNTNAP2
COL4A4
COL6A3
COL6A5
COL7A1
COQ2
COQ3
COX1
COI
PTGS1
CO1
CR2
CREBBP
CRTAC1
CSMD2
CSNK1E
CSNK1G1
CTTNBP2NL
CUBN
CUL2
CUX1
CUX2
CYP26C1
CYP2U1
DAO
DDX50
DDX58
DENND6B
DHDDS
DHTKD1
DIAPH3
DIP2C
DNAH7
DNAJC6
DPP7
DSG2
DTYMK
DYRK1A
MNB/DYRK
AGO4
MMRN2
EMILIN3
EPHB1
EXOSC2
FAM102A
FAM133B
FAM19A2
WASHC2C
FAM227A
FAM50A
MINDY2
FAM86C1
FARP2
FARS2
FASN
FCGR2B
FETUB
FIG4
FLG
FGFR1
FLNC
FLT4
VEGFR3
FRAT2
GABBR1
GABRA6
GAS2
GAS2L2
GCM2
GET4
GJD2
GLB1L3
GLIS3
GLRA2
GMEB2
GPR108
GPR128
ADGRG7
GPR98
GRAMD2A
GRIN1
HADHB
HBS1L
DKFZp434G247
HCK
HEG1
HFE
HIPK3
HIST1H2BD
HNRNPH1
HRG
HSD17B10
HSF2
HSPG2
IFT172
IGSF8
IL27RA
IPO9
IQSEC1
IQSEC2
ITGB4
ITPR1
KCNA1
KCNB1
KCNH5
KCNMA1
KIAA1324L
KIAA1456
USF3
KLHL11
KMT2A
KMT2B
KRT34
KRTAP1-3
LAMA2
LCE1A
LDLRAD1
LEMD2
LIAS
ADGRL2
LRRC8D
MAN2A2
MANBA
MAPK8IP1
MAPT
MAST1
CLASP1
MCM9
MECP2
MEF2C
MEOX2
MIOX
MKLN1
MMP27
MRPS23
MRS2
MSANTD1
MTMR11
MTOR
MTRF1
MUC7
MYH14
MYH6
MYO3A
MYO5A
MYO7B
MYO9B
MYOM3
N6AMT1
NBEA
NBPF9
NCOR2
ND3
NADH3
MT-ND3
NECAP1
NFASC
NFE2L1
NIPA1
NKAIN3
NLGN2
NLRP5
NLRP8
NOL11
NOTUM
NPC1L1
NR1H2
NR2F1
NRARP
NTSR2
OPRM1
OR10H2
OR10S1
OSBPL5
PACS2
PAK6
PALLD
PAQR8
PASK
PCDH12
PCDHB13
PDCL2
PDIK1L
PIGQ
PIK3AP1
PLA1A
PLCG2
PLXNA1
PLXNB2
PNKP
PNMA8A
PPP1R3B
PPP1R3C
PPP6R1
PRDM12
PRDM4
PRKX
PRR19
PRRC2B
PSEN2
PTK2B
PTPRR
PWWP2A
QRSL1
RAB5C
RALGAPB
RALGPS1
RANBP17
RANGAP1
RAPGEF6
RARS
RASIP1
RBFOX3
RD3
RFX3
RGS14
RHOG
ARHG
RIOK3
RMND1
RP1L1
RRP1B
RTKN2
RTP1
RUVBL2
RXFP1
RYR2
SAFB2
SCN5A
SDCBP2
SEMA5B
SGCE
PRAG1
SKA3
SLAMF1
SLC16A3
SLC25A12
SLC26A11
SLC26A8
SLC4A3
SLC5A10
SLC5A12
SLC8A1
SLC9A6
SLCO1A2
SLCO1B7
SMG9
SMS
SMURF1
SNAPC3
SNIP1
SNX30
SNX33
SPG7
SPTAN1
SQSTM1
SS18L1
ST3GAL5
STK36
STPG2
SULT1C4
SVIL
SVOPL
SYTL5
TAAR2
TAF1
TCEB3B
ELOA2
TENM2
TEX15
THAP1
THAP4
THOC2
TIFA
TMPRSS5
TNFAIP6
TNKS2
TNNI3K
TPTE2
TRIM29
TRIM32
TRIM8
TRIO
TRMT44
TRMT61A
TRNP1
TRRAP
TSNAXIP1
TSPYL4
TTYH1
UBR5
UNC5CL
USP31
USP48
USP42
VAMP7
VPS37A
WDFY2
WDR19
WDR45
WDR62
WDR82
NSD3
WNK1
XPO1
ZBTB40
ZC3HAV1
ZFHX3
ZMYND8
ZNF12
ZNF182
ZNF467
ZNF83
ZNF839
ZSCAN2
ZSCAN21
ZSWIM8
MTG1
ADRA1D
BMP4
CFLAR
SGCG
RORA
DNMT1
ESR1
GABARAP
GABRA5
PTH
MLLT3
FOXP2
SESN3
KIF1A
SUCLA2
DKFZp564P2062
FMR1
SLC38A2
DCAF7
ALB
BCL2
MC3R
DBH
UGT8
ELANE
COX8A
COX8
EPHX1
NEXMIF
SNX25
BRS3
COMT
CFAP53
ADAM22
SLC6A4
PRODH
CUL4B
KCNH1
ILK
HEL-S-28
CLU
RBFOX2
NRXN1
MANF
KCNMB3
GABPA
MMP8
MTR
ABCB1
GPX1
SCN7A
ERN1
KCNK3
BECN1
ATP6V0A2
GRM8
AQP1
CACNG2
AP3M2
TP63
CLC
WASL
GJA1
MTHFR
PPIG
CXCR6
GRIA1
PRNP
KCNJ11
EHD2
KCNIP3
ERBB4
PAX5
CACNA2D1
SPARCL1
KCND3
ATRX
REPS1
LEPR
GPHN
S100A10
TOP1
KCNQ1
FBLIM1
CAMK2D
HLA-B
UBQLN1
HP
SLC17A6
CYP3A5
STAMBP
NUFIP2
UCP2
CACNG3
TSPAN31
SPG11
DDX3X
SHROOM4
MAOA
UGT1A1
NAT2
VARS2
PURA
MLYCD
MARK2
VPS52
MBD5
ADRA2A
PVALB
HDAC9
S100B
CLCF1
AKT3
NPY2R
REN
SLC17A7
HES1
SLC12A6
GSTM1
AKT1
FN1
DKFZp686K139
DKFZp686O12165
DKFZp686L11144
NUS1
VRK2
FABP7
COL4A5
STX1A
CPS1
PHLDA1
EPRS
DKFZp761O2023
PCDH10
MED1
TRAPPC10
GRIA3
NARG1L
NAA16
GSTT1
GRM1
FOLR1
CYP2C8
MAST4
SOS1
DPYSL3
NR1i2
SLC6A11
KCNQ4
NR4A3
KLHL1
GCNT2
ARHGEF7
KIAA0142
ATP1A3
MAP3K8
hCG_38926
ABCB5
CAV2
DSCAM
TLX2
UGT2B7
NRP2
DKFZp686J1169
TFPI
SOX2
KDM5C
PIG59
GLUL
PLCB1
GLUD1
EDNRA
ADRA1A
CYP2B6
HPGDS
QARS
ZNF804A
AR
NR3C4
AR8
SV2A
ELN
EXOSC3
PNAS-3
GRIA2
GRM2
MT1E
SSTR2
TOMM40
GLI3
SLC1A3
LOC102724428
F2
GLRA3
RAB39B
F5
PHOX2B
CYP2C19
TUBB2A
ACSL4
FACL4
ABCB6
BDKRB2
KCNAB2
PAK3
CYSLTR2
KPG_011
OPRD1
BDNF
LGI4
LGI2
CNN3
IL1RAPL1
DMD
GRM3
UGT1A4
ALDH2
SELENOW
C1orf9
SUCO
SYCE1L
TARS2
SOS2
HSPBAP1
NSD1
MVP
IL6
GABRR2
FOSB
TRH
ALPL
ODC1
PLA2G1B
ANK2
KIAA0319
PAG1
TP73
BACE1
KIAA1149
TPP1
ARPC2
PTPRD
DRD2
SRF
TUBB3
CDC2
CDK1
TAP1
ARSD
RARSL
RARS2
GLS
DKFZp686O15119
PQBP1
HIP1
GRM4
PIGM
KCNQ5
DAP
PLK3
CYP2C18
DKFZp686I24235
PAX3
GPRIN1
hCG_38636
AP4B1
SOX11
KLHL17
KCNJ2
HMGB1
CREB1
STRADA
HTR2A
TCRg
TARP
HAX1
ABCC1
CDC42
SP1
NRG1
KCNJ3
EGR2
ALDH5A1
MTRR
GFAP
DNPEP
IAPP
DLX2
SRRM2
PCDH7
TESC
FOS
PHOX2A
SLC6A13
GLS2
NPY1R
SYT1
CLCN1
TRPM2
KIF4A
GABRA2
GRID1
MUSK
TXNRD1
GJA8
SPINT2
PCMT1
SEMA6A
PAX6
DHRS9
GRIN2C
NMDAR2C
SLC2A4RG
SPAST
CELF4
PLCG1
DKFZp434N101
LETM1
P2RX4
CCL2
SHH
EGR3
REST
ATP4A
DKFZp666G172
SLC32A1
ACKR3
SLC1A1
TSPEAR
SLC25A21
GABRB2
TLR4
SLC4A10
HEL-S-302
SNAP25
DLX1
SLC12A3
MSH3
GOPC
GRIK1
EIF2B4
CHRM2
ERMARD
KHDRBS3
SIK1
FTSJ1
NPY
SLC6A12
VARS
IL1A
RALBP1
EPHB2
IL1RN
SGK1
CYP2C9
CYP2A6
FHL2
HLA-DRB1
TWNK
C10orf2
GAD1
KEAP1
ASCL1
AQP4
ADK
ABCC5
CHRM3
PDGFRB
COL18A1
PAFAH1B1
EDG4
LPAR2
CP
TGIF1
PRDX1
SYN2
IL1B
CYP1A2
PPIA
HEL-S-69p
CADPS2
CAMSAP2
CYP2D6
APBA2
FOXG1
L2HGDH
GSTM2
AUTS2
GRINA
IDH1
HEL-S-26
BHLHE23
TSC2
DKFZp686N1252
MAPK1
EPHA3
SLC35F1
PLAT
EGR1
ATXN10
RBMY1A1
LEPROT
DLL4
ABCG2
IL17A
VIM
HEL113
KCNJ9
SSTR1
hCG_2001997
VDAC1
CLN5
TSC1
VCP
HEL-S-70
BDKRB1
ABCC2
ATP12A
POMC
NF2
DLG4
KCNAB1
SLC12A2
VAMP2
C7orf11
MPLKIP
GAL
RASGRF1
TH
BCL9L
HIF1A
OTX1
MEF2A
NANS
ATP7A
RELN
SLIT2
DPM2
SULT1E1
ANKK1
CHRM1
BRAT1
MIF
SIRT1
FGF13
HNF4A
HNF4alpha
NR2A1
EIF2B5
RBMS3
DNMT3A
KCNMB4
CTSD
HEL-S-130P
ACKR4
EDIL3
MUC1
MDM4
DKFZp781B1423
SHMT1
PTBP1
LAMB1
WARS
APOE
PDYN
GABRA4
PROS1
GABRA3
PTPA
KCNK2
SSTR4
MAK16
INS
CYP3A4
KCNJ8
NFE2L2
ZFYVE26
SMUG1
VDAC2
DDIT3
SOD2
DKFZp564M2422
CNKSR1
HLA-A
MHC
SLC38A1
ANKH
COL4A1
CALCA
P2RX2
KCNH3
PHEX
KCNE1
MAGI2
ARHGEF2
PNO1
UGT1A6
UGT1A3
TBC1D9
UBA2
BRD2
SCN2B
SLIT3
MMP9
PRKCB
SYN3
IGBP1
ELP4
ZNF385D
ELOVL4
NR3C2
CNR1
NTRK2
SH3BGRL2
TIMP4
NR3C1
CLCN6
ADCY9
SLC16A1
ME2
GRIK2
GAD2
SLC2A14
LGALS14
SLC2A3
MCTS1
CMA1
TRPC4
ACP1
GRIK5
HBEGF
FGF2
NTF3
BCHE
NGF
NES
OXT
PMP22
MT-CO2
COX2
INPP4A
TCOF1
AFG3L2
GBA
LBX1
NDUFA1
ZNF183
MAGT1
RCAN2
YWHAZ
ADPRHL1
KCNK9
HTR7
ALPI
NPY5R
GRIA4
RCN2
BHLHE22
RPS19
PCNX2
CD47
HTR1A
5HT1A
PLD2
MBP
NSF
DFFB
DBN1
KCNC4
TLE1
EIF2S1
NR1i1
VDR
NOS1
VPS13A
LOC102724023
C21orf33
KLK1
KLNA1
ACOT7
MDM2
KDR
TNF
THOP1
CXCL3
NFKB1
PTPRZ1
AVP
ACE
FAM3C
TP53
TEK
DAPK1
FYN
MYC
CALM1
RTN4
RGMA
HEL-S-72
CALM2
CALM3
AGT
GNA14
LEF1
DKFZp586H0919
GRM5
HAP1
CFP
VEGF
VEGFA
GCSAM
TRPV1
RUNX3
PRKCSH
IRS1
APEX1
HTR2C
MT-CO3
IRS2
SST
P2RX7
INSR
ABCB4
DPYSL2
UBD
SOD1
HEL-S-44
TLN2
HTR1B
CASP3
C3
HEL-S-62p
TPH2
ADD1
PLD1
MAP2
TLX1
GABBR2
DTX1
EGFR
ACTB
PS1TP5BP1
PTGS2
CALHM1
DBP
CRHBP
ADORA1
