# Supplementary material for: Insights about multi-targeting and synergistic neuromodulators in Ayurvedic herbs against epilepsy: integrated computational studies on drug-target and protein-protein interaction networks
Source: Sci Rep. 2019 Jul 22;9:10565. doi: 10.1038/s41598-019-46715-6 (PMC6646331; doi:10.1038/s41598-019-46715-6)
Supplement: Supplementary file 3 — Table S2 [file 41598_2019_46715_MOESM3_ESM.xlsx]

## Sheet: Sheet2
The ADMET (Absorption, Distribution, Metabolism, Excretion and Toxicity) properties of 349 putative druggable phytochemicals referred to as DPCs.
PHYTOCHEMICAL ID	MOL_WEIGHT	LOGP	#ROTATABLE_BONDS	#ACCEPTORS	#DONORS	SURFACE_AREA	Water solubility	Caco2 permeability	Intestinal absorption (human)	Skin Permeability	P-glycoprotein substrate	P-glycoprotein I inhibitor	P-glycoprotein II inhibitor	VDss (human)	Fraction unbound (human)	BBB permeability	CNS permeability	CYP2D6 substrate	CYP3A4 substrate	CYP1A2 inhibitior	CYP2C19 inhibitior	CYP2C9 inhibitior	CYP2D6 inhibitior	CYP3A4 inhibitior	Total Clearance	Renal OCT2 substrate	AMES toxicity	Max. tolerated dose (human)	hERG I inhibitor	hERG II inhibitor	Oral Rat Acute Toxicity (LD50)	Oral Rat Chronic Toxicity (LOAEL)	Hepatotoxicity	Skin Sensitisation	<i>T.Pyriformis</i> toxicity	Minnow toxicity
PC002	60.052	0.0909	0	1	1	24.06	0.702	1.557	95.463	-2.788	No	No	No	-0.619	0.767	-0.321	-2.69	No	No	No	No	No	No	No	0.595	No	No	1.372	No	No	1.774	2.555	No	No	-0.954	2.77
PC003	138.122	1.0904	1	2	2	57.546	-1.808	1.151	83.887	-2.723	No	No	No	-1.57	0.563	-0.334	-3.21	No	No	No	No	No	No	No	0.607	No	No	0.61	No	No	2.282	2.483	No	No	0.263	1.812
PC004	288.255	1.4807	1	6	4	119.029	-2.967	0.996	59.072	-2.735	Yes	No	No	1.16	0.278	-0.588	-3.014	No	No	No	No	No	No	No	-0.003	No	No	0.353	No	No	2.169	2.958	No	No	0.297	3.754
PC006	175.187	1.795	2	1	2	75.008	-2.997	1.179	92.139	-2.735	Yes	No	No	-1.469	0.415	0.384	-2.236	No	No	No	No	No	No	No	0.464	No	No	1.321	No	No	3.028	1.748	No	No	0.282	1.482
PC007	122.127	0.1805	1	2	1	52.517	-0.719	1.159	92.547	-3.628	No	No	No	-0.224	0.703	-0.37	-2.892	No	No	No	No	No	No	No	0.608	No	No	1.15	No	No	2.116	2.616	No	No	-0.585	2.441
PC008	149.218	2.2894	2	2	0	65.415	-2.629	1.537	94.774	-1.295	No	No	No	0.193	0.379	0.45	-1.862	No	No	No	No	No	No	No	0.305	No	No	0.814	No	No	2.254	1.777	No	Yes	1.059	1.281
PC015	196.29	2.7643	1	2	0	86.017	-3.03	1.855	95.366	-2.233	No	No	No	0.307	0.412	0.553	-2.399	No	No	No	No	No	No	No	1.029	No	No	0.526	No	No	1.904	1.875	No	Yes	0.557	1.593
PC016	74.123	0.6347	1	1	1	32.628	-0.121	1.492	93.358	-2.649	Yes	No	No	-0.093	0.696	0.028	-2.232	No	No	No	No	No	No	No	0.33	No	No	1.263	No	No	1.841	1.666	No	No	-1.217	2.223
PC020	174.247	2.2295	2	1	1	78.177	-2.332	1.423	92.93	-2.505	Yes	No	No	1.012	0.407	0.379	-1.435	Yes	No	No	No	No	Yes	Yes	0.991	Yes	No	0.085	No	No	2.568	2.016	No	Yes	0.301	0.508
PC021	107.156	1.1453	1	1	1	49.136	-0.71	1.481	87.589	-2.09	No	No	No	0.697	0.792	-0.176	-1.904	No	No	No	No	No	No	No	0.831	No	No	0.512	No	No	2.851	1.671	No	Yes	-0.148	2.011
PC022	156.269	2.7513	5	1	1	70.128	-2.957	1.489	92.83	-1.525	No	No	No	0.195	0.447	0.627	-2.222	No	No	No	No	No	No	No	0.482	No	No	0.7	No	No	1.669	2.025	No	Yes	0.699	1.093
PC025	124.139	1.4008	1	2	1	53.704	-1.264	1.595	93.374	-2.477	No	No	No	0.174	0.497	-0.226	-2.043	No	No	No	No	No	No	No	0.594	No	No	0.662	No	No	2.117	2.3	No	Yes	-0.128	1.952
PC030	176.171	1.8016	1	3	0	74.558	-1.761	1.62	98.02	-2.21	No	No	No	-0.235	0.319	0.263	-2.16	No	No	Yes	No	No	No	No	0.79	No	No	0.366	No	No	2.215	2.309	No	No	0.393	1.555
PC031	98.189	2.7527	4	0	0	46.239	-3.482	1.383	94.621	-1.2	No	No	No	0.284	0.487	0.78	-1.915	No	No	No	No	No	No	No	0.41	No	No	0.746	No	No	1.755	2.285	No	Yes	0.1	1.079
PC032	198.35	4.4963	10	1	0	89.28	-5.811	1.485	93.318	-1.653	No	No	No	0.416	0.214	0.732	-1.828	No	No	No	No	No	No	No	1.645	No	No	0.233	No	No	1.555	1.257	No	Yes	2.067	-0.316
PC035	154.253	2.1935	0	1	1	68.806	-2.648	1.486	93.288	-2.034	No	No	No	0.346	0.45	0.658	-2.16	No	No	No	No	No	No	No	0.946	No	No	0.5	No	No	1.662	1.89	No	Yes	0.303	1.634
PC038	195.218	1.5235	3	4	1	82.83	-1.307	1.275	93.124	-2.472	No	No	No	-0.251	0.416	-0.103	-1.937	No	No	No	No	No	No	No	0.686	No	No	0.772	No	No	2.227	2.461	No	No	0.405	1.429
PC039	308.333	3.8354	5	4	3	133.519	-3.783	1.062	88.077	-2.896	Yes	No	No	-0.063	0.127	-0.745	-2.167	No	No	Yes	Yes	Yes	No	No	0.152	No	No	0.08	No	Yes	1.921	1.626	No	No	0.855	0.457
PC042	298.294	2.4097	3	5	2	126.332	-3.325	1.048	95.336	-2.805	Yes	No	No	0.14	0.054	-0.104	-2.405	No	Yes	Yes	Yes	No	No	No	0.24	No	No	-0.029	No	Yes	1.763	1.97	No	No	0.59	0.804
PC043	272.388	3.6092	0	2	2	120.382	-3.768	1.09	93.609	-2.975	Yes	No	No	0.376	0.085	0.004	-0.9	No	No	Yes	No	No	No	No	0.874	No	No	-1.254	No	No	2.54	2.147	No	No	0.811	0.749
PC045	92.141	1.99502	0	0	0	43.796	-2.179	1.545	95.915	-1.299	No	No	No	0.291	0.386	0.411	-1.631	No	No	No	No	No	No	No	0.26	No	No	0.972	No	No	1.855	2.129	No	No	-0.287	1.406
PC046	160.22	1.6691	2	1	2	71.392	-1.55	1.467	92.345	-2.504	Yes	No	No	0.897	0.395	0.239	-1.782	No	No	Yes	No	No	Yes	No	1.048	Yes	No	0.291	No	No	2.506	1.653	No	Yes	0.234	0.733
PC048	130.187	1.5956	3	2	0	56.204	-1.184	1.628	96.332	-2.362	No	No	No	-0.119	0.596	0.402	-2.191	No	No	No	No	No	No	No	0.455	No	No	0.938	No	No	1.724	2.411	No	Yes	-0.175	1.644
PC051	44.053	0.2052	0	1	0	19.266	0.417	1.486	100	-2.872	Yes	No	No	-0.159	0.778	-0.023	-2.438	No	No	No	No	No	No	No	0.594	No	No	1.244	No	No	2.035	1.598	No	No	-1.272	2.656
PC052	268.268	3.1742	2	4	1	114.409	-3.582	1.308	94.818	-2.716	No	No	No	-0.115	0.157	-0.091	-1.963	No	No	Yes	Yes	No	No	No	0.274	No	No	0.332	No	Yes	1.962	1.137	No	No	0.653	0.039
PC055	102.177	1.559	4	1	1	45.358	-1.286	1.474	93.259	-2.02	No	No	No	0.055	0.606	0.202	-2.303	No	No	No	No	No	No	No	0.439	No	No	0.962	No	No	1.774	1.819	No	Yes	-0.777	1.775
PC059	222.24	2.161	4	4	0	94.38	-3.346	1.542	98.965	-2.685	No	No	No	-0.058	0.302	0.468	-2.356	No	No	Yes	No	No	No	Yes	0.269	No	No	1.38	No	No	2.173	1.807	No	No	0.515	1.075
PC060	152.237	2.2576	1	1	0	68.174	-3.116	1.498	96.112	-1.792	No	No	No	0.348	0.412	0.717	-1.867	No	No	No	No	No	No	No	0.135	No	No	0.337	No	No	1.518	1.929	No	Yes	0.435	1.19
PC067	86.134	1.2314	2	1	0	38.361	-1.119	1.506	100	-2.128	Yes	No	No	-0.047	0.62	0.106	-1.978	No	No	No	No	No	No	No	0.361	No	No	1.007	No	No	1.758	1.846	No	Yes	-0.626	1.702
PC068	76.051	-0.9367	1	2	2	28.854	1.388	1.049	84.155	-3.048	No	No	No	-0.815	0.812	-0.413	-3.076	Yes	No	No	No	No	No	No	0.703	No	No	1.628	No	No	1.489	2.82	No	No	-0.371	3.25
PC069	136.15	1.4732	1	2	0	59.436	-1.76	1.283	97.07	-2.205	No	No	No	-0.118	0.396	0.073	-1.949	No	No	Yes	No	No	No	No	0.789	No	No	1.387	No	No	1.755	2.518	No	Yes	0.429	1.521
PC070	70.906	1.379	0	0	0	22.571	-0.788	1.391	94.803	-2.313	Yes	No	No	-0.056	0.722	0.024	-2.344	No	No	No	No	No	No	No	0.228	No	No	1.148	No	No	2.758	1.707	No	No	-0.388	2.059
PC073	59.112	0.1778	0	1	0	27.229	0.439	1.371	100	-2.76	Yes	No	No	0.321	0.849	0.061	-2.609	No	No	No	No	No	No	No	0.769	No	No	1.111	No	No	2.177	1.352	No	No	-0.718	2.828
PC075	120.195	2.81	1	0	0	56.526	-3.657	1.503	95.502	-0.968	No	No	No	0.489	0.259	0.494	-1.292	No	No	Yes	No	No	No	No	0.235	No	No	0.921	No	No	1.719	2.366	No	Yes	0.501	0.785
PC076	136.238	3.1648	1	0	0	63.639	-3.819	1.41	96.045	-1.534	No	No	No	0.393	0.441	0.747	-2.023	No	No	No	No	No	No	No	0.196	No	No	0.693	No	No	1.709	2.353	No	Yes	0.649	0.966
PC079	108.14	1.1789	1	1	1	48.591	-0.635	1.634	81.043	-1.821	No	No	No	0.117	0.448	0.083	-1.952	No	No	No	No	No	No	No	0.251	No	No	1.049	No	No	1.825	1.763	No	Yes	-0.626	1.833
PC081	164.248	3.0221	3	1	0	74.165	-3.573	1.499	95.468	-1.515	No	No	No	0.303	0.398	0.631	-2.096	No	No	No	No	No	No	No	0.301	No	No	0.385	No	No	1.618	2.161	No	Yes	0.743	0.971
PC086	164.204	2.1293	3	2	1	72.109	-2.004	1.587	93.514	-2.299	No	No	No	0.458	0.393	0.471	-2.012	No	No	Yes	No	No	No	No	0.288	No	No	0.773	No	No	2.129	2.297	No	Yes	0.56	1.515
PC089	170.296	3.7161	8	1	0	76.55	-4.684	1.486	94.005	-1.333	No	No	No	0.324	0.317	0.694	-1.937	No	No	No	No	No	No	No	1.574	No	No	0.379	No	No	1.602	2.33	No	Yes	1.465	0.248
PC096	88.106	0.5694	1	2	0	37.109	0.309	1.609	100	-3.024	No	No	No	-0.222	0.758	0.004	-2.651	No	No	No	No	No	No	No	0.745	No	No	1.173	No	No	1.954	2.274	No	Yes	-0.954	2.598
PC097	222.372	4.3979	7	1	1	100.574	-5.319	1.523	92.876	-1.497	No	No	No	0.371	0.197	0.684	-1.96	No	No	No	No	No	No	No	1.754	No	No	0.479	No	No	1.619	1.233	No	Yes	2.337	-0.089
PC101	156.269	2.4395	1	1	1	69.812	-2.411	1.505	94.213	-2.087	No	No	No	0.207	0.493	0.573	-2.29	No	No	No	No	No	No	No	1.182	No	No	0.807	No	No	1.733	1.991	No	Yes	0.311	1.372
PC102	272.256	2.5099	1	5	3	114.235	-3.207	0.976	90.044	-2.882	Yes	No	No	-0.234	0.219	-0.811	-2.258	No	No	Yes	Yes	No	No	Yes	0.116	No	No	0.258	No	No	2.171	1.968	No	No	0.369	0.755
PC103	196.29	3.2422	5	2	0	86.649	-3.21	1.527	96.063	-1.709	No	No	No	0.111	0.375	0.575	-2.265	No	No	No	No	No	No	No	0.587	No	No	0.747	No	No	1.954	2.186	No	Yes	1.287	0.578
PC104	192.214	2.1524	3	3	0	82.901	-3.245	1.469	97.684	-2.518	No	No	No	0.094	0.268	0.293	-2.149	No	No	Yes	No	No	No	No	0.199	No	No	1.155	No	No	2.08	2.042	No	No	0.717	1.17
PC106	120.151	1.8892	1	1	0	54.323	-1.922	1.199	96.515	-1.992	No	No	No	0.095	0.393	0.364	-1.857	No	No	No	No	No	No	No	0.282	No	No	1.188	No	No	1.727	1.996	No	Yes	-0.071	1.525
PC109	196.29	3.2406	5	2	0	86.649	-2.942	1.61	95.299	-1.96	No	No	No	0.043	0.423	0.527	-2.383	No	No	No	No	No	No	No	1.627	No	No	0.731	No	No	1.824	2.228	No	Yes	1.112	1.007
PC110	156.269	2.7513	5	1	1	70.128	-2.532	1.415	93.398	-1.568	No	No	No	0.091	0.437	0.635	-1.956	No	No	No	No	No	No	No	0.482	No	No	0.633	No	No	1.91	2.033	No	Yes	0.632	1.035
PC111	144.214	2.4315	6	1	1	62.25	-2.198	1.565	94.705	-1.757	No	No	No	-0.822	0.462	0.217	-2.252	Yes	No	No	No	No	No	No	1.48	No	No	0.418	No	No	1.526	2.603	No	No	-0.02	1.039
PC113	100.161	1.6215	2	1	0	44.725	-1.484	1.508	96.36	-2.043	Yes	No	No	-0.021	0.591	0.464	-2.024	No	No	No	No	No	No	No	0.378	No	No	0.958	No	No	1.761	1.923	No	Yes	-0.375	1.584
PC114	116.16	1.3496	3	2	0	49.839	-0.761	1.608	96.82	-2.526	No	No	No	-0.112	0.652	0.115	-2.499	No	No	No	No	No	No	No	0.509	No	No	0.936	No	No	1.998	2.379	No	Yes	-0.552	1.694
PC116	92.094	-1.6681	2	3	3	35.852	1.48	1.035	74.927	-4.454	No	No	No	-0.492	0.889	-0.387	-3.507	No	No	No	No	No	No	No	0.709	No	No	1.812	No	No	1.472	2.86	No	No	-2.06	3.582
PC120	120.151	1.428	2	1	0	54.323	-1.469	1.648	97.408	-1.492	No	No	No	0.195	0.378	0.169	-1.724	No	No	Yes	No	No	No	No	0.331	No	No	0.908	No	No	1.71	1.801	No	Yes	-0.199	1.345
PC123	228.376	4.7721	12	1	1	100.439	-4.719	1.559	92.644	-2.126	No	No	No	-0.604	0.163	-0.035	-1.925	Yes	Yes	No	No	No	No	No	1.693	No	No	-0.621	No	No	1.591	3.026	No	Yes	0.38	-0.601
PC129	136.238	2.9987	0	0	0	63.322	-3.733	1.38	96.041	-1.827	No	No	No	0.667	0.425	0.791	-2.201	No	No	No	No	No	No	No	0.043	No	No	0.48	No	No	1.77	2.262	No	No	0.45	1.159
PC130	186.166	2.5392	0	3	0	78.555	-2.662	1.343	97.948	-2.279	Yes	No	No	-0.344	0.303	0.463	-1.719	No	No	Yes	Yes	Yes	Yes	Yes	0.738	No	No	-0.428	No	No	1.788	1.043	No	No	0.678	1.481
PC131	154.253	2.7441	0	1	0	69.126	-2.63	1.485	96.505	-2.437	Yes	No	No	0.491	0.553	0.368	-2.972	No	No	No	No	No	No	No	1.009	No	No	0.553	No	No	2.01	2.029	No	Yes	0.171	1.735
PC132	154.253	2.6698	4	1	1	69.439	-2.292	1.405	93.649	-1.557	No	No	No	0.107	0.467	0.608	-2.28	No	No	No	No	No	No	No	0.446	No	No	0.933	No	No	1.798	2.034	No	Yes	0.577	1.218
PC133	136.238	2.9987	0	0	0	63.322	-3.557	1.398	96.438	-1.805	No	No	No	0.518	0.461	0.759	-2.26	No	No	No	No	No	No	No	0.037	No	No	0.674	No	No	1.804	2.258	No	No	0.411	1.23
PC135	136.238	3.3089	1	0	0	63.639	-3.911	1.41	95.716	-1.515	No	No	No	0.397	0.434	0.74	-2.023	No	No	No	No	No	No	No	0.223	No	No	0.695	No	No	1.734	2.418	No	No	0.637	0.93
PC138	284.267	2.8798	2	5	2	119.203	-3.385	0.972	96.24	-2.767	Yes	No	No	-0.393	0.121	-0.256	-2.226	No	No	Yes	Yes	Yes	Yes	Yes	0.323	No	No	0.756	No	Yes	2.252	1.471	No	No	0.477	-0.181
PC139	154.253	2.5037	1	1	1	69.123	-2.039	1.489	94.183	-2.418	Yes	No	No	0.207	0.565	0.305	-2.807	No	No	No	No	No	No	No	1.219	No	No	0.886	No	No	1.923	1.945	No	Yes	0.008	1.8
PC142	150.221	2.4879	1	1	0	67.8	-2.457	1.514	97.216	-2.156	Yes	No	No	0.196	0.527	0.585	-2.464	No	No	No	No	No	No	No	0.225	No	No	0.774	No	No	1.813	2.03	No	Yes	0.366	1.463
PC145	154.253	2.6714	4	1	1	69.439	-2.817	1.506	93.467	-1.565	No	No	No	0.168	0.446	0.621	-2.179	No	No	No	No	No	No	No	0.437	No	No	0.853	No	No	1.71	2.046	No	Yes	0.627	1.125
PC146	116.16	1.6513	4	1	1	49.52	-1.196	1.566	95.412	-2.085	No	No	No	-0.885	0.573	0.283	-2.382	Yes	No	No	No	No	No	No	0.461	No	No	0.814	No	No	1.537	2.677	No	No	-0.21	1.621
PC148	154.253	2.5037	1	1	1	69.123	-2.055	1.489	93.724	-2.39	Yes	No	No	0.207	0.565	0.305	-2.797	No	No	No	No	No	No	No	1.252	No	No	0.886	No	No	1.923	1.945	No	Yes	-0.027	1.859
PC149	286.239	2.2824	1	6	4	117.313	-3.25	1.031	75.481	-2.736	Yes	No	No	0.007	0.119	-1.223	-2.368	No	No	Yes	No	No	No	No	0.655	No	No	0.91	No	No	2.301	2.699	No	No	0.345	1.412
PC153	186.166	2.5392	0	3	0	78.555	-2.706	1.35	97.58	-2.274	No	No	No	-0.2	0.332	0.505	-1.692	No	No	Yes	Yes	Yes	Yes	No	0.707	No	No	-0.726	No	No	2.665	1.046	No	No	0.514	0.86
PC156	72.107	0.9854	1	1	0	31.996	-0.373	1.494	100	-2.585	Yes	No	No	-0.093	0.707	0.037	-2.41	No	No	No	No	No	No	No	0.382	No	No	1.129	No	No	1.986	1.768	No	No	-0.87	2.209
PC158	123.111	0.7798	1	2	1	51.972	-0.836	1.232	86.389	-2.74	No	No	No	-0.751	0.602	-0.319	-2.947	No	No	No	No	No	No	No	0.728	No	No	1.227	No	No	1.995	2.942	No	No	-0.366	2.021
PC161	46.069	-0.0014	0	1	1	19.898	0.782	1.472	98.262	-3.076	Yes	No	No	-0.149	0.801	-0.039	-2.611	No	No	No	No	No	No	No	0.597	No	No	1.385	No	No	2.028	1.495	No	No	-1.772	2.924
PC163	200.322	3.9919	10	1	1	87.709	-3.956	1.561	93.331	-1.877	No	No	No	-0.666	0.25	0.049	-2.034	Yes	No	No	No	No	No	No	1.623	No	No	-0.338	No	No	1.58	2.882	No	Yes	0.309	-0.084
PC164	58.08	0.5953	0	1	0	25.631	0.094	1.489	100	-2.796	Yes	No	No	-0.135	0.751	-0.016	-2.484	No	No	No	No	No	No	No	0.637	No	No	1.2	No	No	2.03	1.675	No	No	-1.093	2.539
PC165	100.117	1.0372	1	1	1	42.465	-0.145	1.571	92.559	-2.588	No	No	No	-0.825	0.676	-0.256	-2.53	Yes	No	No	No	No	No	No	0.92	No	No	1.583	No	No	1.65	2.575	No	Yes	-0.378	2.159
PC166	150.177	1.7497	2	2	0	65.801	-1.546	1.728	96.603	-2.067	No	No	No	0.013	0.36	0.197	-2.038	No	No	Yes	No	No	No	No	0.385	No	No	1.279	No	No	2.137	2.378	No	Yes	0.388	1.196
PC167	162.188	1.8728	2	2	0	71.477	-2.132	1.442	97.453	-2.102	No	No	No	-0.001	0.307	0.238	-1.802	No	No	Yes	No	No	No	No	0.814	No	No	1.102	No	No	1.909	2.28	No	Yes	0.724	0.776
PC169	318.457	4.2614	2	3	0	139.349	-5.064	1.672	100	-3.665	No	Yes	No	0.424	0.088	-0.071	-2.45	No	Yes	No	Yes	No	No	No	0.644	No	No	-0.232	No	No	1.817	1.921	No	No	1.038	-0.38
PC171	46.025	-0.2992	0	1	1	17.695	1.005	1.557	95.828	-3.298	Yes	No	No	-0.701	0.805	-0.358	-2.66	No	No	No	No	No	No	No	0.494	No	No	1.312	No	No	2.035	2.562	No	No	-1.312	3.072
PC178	154.253	2.6714	4	1	1	69.439	-2.817	1.506	93.467	-1.565	No	No	No	0.168	0.446	0.621	-2.179	No	No	No	No	No	No	No	0.437	No	No	0.853	No	No	1.71	2.046	No	Yes	0.627	1.125
PC179	88.106	0.8711	2	1	1	36.79	-0.028	1.562	92.439	-2.697	No	No	No	-0.892	0.667	-0.266	-2.537	Yes	No	No	No	No	No	No	0.416	No	No	1.174	No	No	1.619	2.632	No	No	-0.386	2.149
PC182	32.042	-0.3915	0	1	1	13.533	1.075	1.469	98.165	-3.145	Yes	No	No	-0.171	0.827	-0.046	-2.566	No	No	No	No	No	No	No	0.526	No	No	1.427	No	No	2.029	1.418	No	No	-1.918	3.041
PC183	74.079	0.1793	0	2	0	30.744	0.651	1.613	100	-3.133	No	No	No	-0.266	0.782	-0.049	-2.552	No	No	No	No	No	No	No	0.694	No	No	1.27	No	No	1.945	2.28	No	No	-1.072	2.763
PC185	130.187	1.7397	4	2	0	56.204	-1.32	1.607	95.973	-2.268	No	No	No	-0.061	0.6	0.418	-2.418	No	No	No	No	No	No	No	0.535	No	No	0.833	No	No	1.937	2.407	No	Yes	-0.298	1.441
PC188	94.113	1.3922	0	1	1	42.226	-0.679	1.638	93.233	-1.795	No	No	No	0.068	0.443	0.025	-1.853	No	No	No	No	No	No	No	0.218	No	No	1.113	No	No	1.91	1.981	No	Yes	-0.721	1.847
PC189	222.24	2.161	4	4	0	94.38	-3.241	1.585	98.269	-2.723	No	No	No	0.096	0.318	0.464	-2.27	No	No	Yes	No	No	No	Yes	0.252	No	No	1.332	No	No	2.252	1.906	No	Yes	0.824	0.999
PC191	45.085	-0.1644	0	1	1	20.654	0.79	1.354	100	-2.956	Yes	No	No	0.273	0.872	0.009	-2.574	No	No	No	No	No	No	No	1.028	No	No	1.188	No	No	2.202	1.305	No	No	-1.156	2.94
PC192	102.133	1.1171	2	1	1	43.155	-0.669	1.578	89.057	-2.401	No	No	No	-0.995	0.608	-0.235	-2.229	Yes	No	No	No	No	No	No	0.391	No	No	1.076	No	No	1.559	2.682	No	Yes	-0.243	1.815
PC193	136.238	3.475	3	0	0	63.955	-4.421	1.417	95.185	-1.085	No	No	No	0.337	0.386	0.772	-1.858	No	No	No	No	No	No	No	0.441	No	No	0.757	No	No	1.694	2.435	No	No	0.825	0.725
PC198	276.376	4.039	9	3	1	120.825	-4.704	1.424	94.906	-2.792	No	Yes	No	0.189	0.129	-0.293	-1.71	No	No	Yes	Yes	No	No	No	1.535	No	No	0.818	No	No	1.809	2.645	No	No	1.823	-0.634
PC199	148.278	1.7612	4	2	0	58.419	-1.005	1.617	95.859	-2.618	No	No	No	-0.109	0.683	0.226	-2.938	No	No	No	No	No	No	No	0.91	No	No	0.84	No	No	2.282	1.812	No	Yes	0.219	2.023
PC200	289.375	1.9309	4	4	1	125.263	-1.943	1.289	94.508	-4.488	Yes	No	No	0.678	0.386	0.234	-2.931	No	No	No	No	No	No	No	1.013	No	No	-0.044	No	Yes	2.672	2.358	No	No	0.766	2.854
PC209	272.256	2.5099	1	5	3	114.235	-3.433	1.172	93.171	-2.738	Yes	No	No	0.511	0.124	-0.753	-2.251	No	No	Yes	No	No	No	No	-0.008	No	No	-0.171	No	No	2.333	2.022	No	No	0.343	1.947
PC215	256.257	2.8043	1	4	2	109.441	-3.304	1.142	94.333	-2.771	Yes	No	No	0.218	0.096	0.375	-2.072	No	No	Yes	Yes	Yes	No	No	0.065	No	No	-0.351	No	No	2.365	2.132	No	No	0.44	1.21
PC218	222.372	3.92	0	1	1	99.941	-3.928	1.505	93.048	-2.192	No	No	No	0.447	0.377	0.544	-2.756	No	No	No	Yes	Yes	No	No	0.995	No	No	0.463	No	No	1.795	1.201	No	Yes	1.098	1.203
PC220	324.376	4.0007	1	4	2	140.522	-3.646	1.284	94.164	-2.886	Yes	Yes	No	0.613	0.046	0.087	-1.8	No	Yes	Yes	Yes	Yes	No	Yes	0.121	No	No	-0.395	No	Yes	2.523	1.148	No	No	0.737	0.126
PC223	270.24	2.4384	1	5	1	112.56	-3.002	1.318	96.192	-2.768	No	No	No	-0.064	0.078	-0.24	-2.25	No	Yes	Yes	Yes	Yes	No	No	0.955	No	No	0.047	No	No	2.49	1.581	No	No	0.381	1.202
PC237	388.416	3.1988	5	7	2	162.918	-3.453	1.241	91.403	-2.777	Yes	Yes	Yes	0.21	0.021	-0.554	-3.037	No	Yes	No	Yes	Yes	No	Yes	0.05	No	No	-0.874	No	No	2.149	2.097	No	No	0.355	1.253
PC238	242.23	3.2166	1	4	3	102.347	-3.688	0.902	90.508	-2.736	Yes	No	No	0.107	0.145	-0.884	-2.012	No	Yes	Yes	Yes	Yes	No	Yes	0.531	No	No	0.311	No	No	2.482	0.856	No	No	0.625	1.318
PC242	358.39	3.1902	4	6	2	151.439	-3.633	1.036	93.29	-2.843	Yes	Yes	No	0.036	0	-0.439	-2.975	No	Yes	No	Yes	Yes	No	Yes	0.023	No	No	-0.352	No	No	2.22	2.179	No	No	0.457	1.095
PC249	136.238	3.3089	1	0	0	63.639	-3.568	1.401	95.898	-1.721	Yes	No	No	0.396	0.48	0.732	-2.37	No	No	No	No	No	No	No	0.213	No	No	0.777	No	No	1.88	2.336	No	Yes	0.579	1.203
PC254	238.371	2.8908	0	2	2	104.736	-3.035	1.503	94.477	-3.032	No	No	No	0.234	0.44	0.119	-2.959	No	No	No	No	No	No	No	1.033	No	No	0.383	No	No	1.911	1.862	No	Yes	0.65	1.681
PC256	316.309	2.4739	3	6	2	132.398	-3.621	1.139	92.485	-2.765	Yes	No	No	-0.275	0	-0.091	-3.004	No	Yes	No	Yes	No	No	No	0.253	No	No	0.44	No	No	1.731	2.257	No	No	0.547	1.972
PC260	154.253	2.9579	5	1	0	69.496	-3.465	1.503	95.359	-1.386	No	No	No	0.192	0.42	0.648	-2.049	No	No	No	No	No	No	No	0.476	No	No	0.59	No	No	1.634	2.128	No	Yes	0.804	0.825
PC261	136.238	3.1648	1	0	0	63.639	-3.849	1.414	96.548	-1.508	No	No	No	0.408	0.427	0.761	-2.049	No	No	No	No	No	No	No	0.2	No	No	0.754	No	No	1.741	2.328	No	No	0.638	0.942
PC262	154.253	2.5037	1	1	1	69.123	-2.039	1.489	94.183	-2.418	Yes	No	No	0.207	0.565	0.305	-2.807	No	No	No	No	No	No	No	1.219	No	No	0.886	No	No	1.923	1.945	No	Yes	0.008	1.8
PC265	218.34	3.594	1	1	0	98.303	-5.044	1.491	96.089	-2.299	No	No	No	0.484	0.142	0.717	-1.596	No	Yes	Yes	No	No	No	No	0.948	No	No	-0.561	No	No	1.637	1.217	No	Yes	1.415	0.497
PC266	180.203	1.4063	3	3	2	76.904	-1.748	1.227	91.734	-2.848	No	No	No	-0.125	0.292	-0.182	-2.569	No	No	Yes	No	No	No	No	0.233	No	No	1.338	No	No	2.029	1.884	No	No	0.385	2.066
PC272	270.24	2.5768	1	5	3	112.519	-3.595	0.9	93.387	-2.735	Yes	No	No	0.094	0.087	-0.71	-2.048	No	No	Yes	Yes	No	No	No	0.151	No	No	0.478	No	No	2.268	2.189	No	No	0.377	1.941
PC277	136.238	3.475	3	0	0	63.955	-4.446	1.406	94.726	-1.065	No	No	No	0.336	0.387	0.761	-1.848	No	No	No	No	No	No	No	0.441	No	No	0.636	No	No	1.636	2.427	No	No	0.792	0.784
PC278	208.257	2.7455	4	3	0	90.272	-2.536	1.914	95.49	-1.885	No	No	No	0.087	0.263	0.229	-1.993	No	No	Yes	No	No	No	No	0.441	No	No	0.792	No	No	1.939	2.114	No	Yes	1.48	0.786
PC281	368.385	3.6495	2	6	2	156.162	-4.144	1.141	91.735	-2.903	Yes	Yes	Yes	0.03	0	-0.362	-2.802	No	Yes	No	Yes	Yes	No	Yes	0.017	No	No	0.205	No	No	1.891	2.073	No	No	0.462	1.841
PC286	286.283	2.7081	4	5	3	120.916	-3.323	1.288	90.006	-2.746	Yes	No	No	-0.029	0.068	-0.843	-2.451	No	Yes	Yes	Yes	No	No	Yes	0.555	No	No	-0.095	No	No	1.851	1.801	No	No	0.586	1.956
PC296	204.313	3.348	0	1	0	91.938	-4.453	1.494	95.088	-2.033	No	No	No	0.533	0.257	0.663	-1.947	No	Yes	No	No	No	No	No	1.008	No	No	-0.164	No	No	1.53	1.246	No	Yes	1.234	0.978
PC297	324.376	4.6942	3	4	0	141.161	-5.195	2.236	96.573	-2.496	Yes	Yes	No	0.502	0	-0.136	-1.528	No	Yes	Yes	Yes	Yes	No	No	0.034	Yes	No	-0.058	No	No	2.416	1.837	No	No	1.171	-0.054
PC298	304.43	4.8192	11	3	1	133.555	-4.746	1.426	91.999	-2.635	No	No	No	0.559	0.083	-0.28	-1.668	No	Yes	Yes	Yes	Yes	No	No	1.499	No	No	0.779	No	Yes	2.074	2.239	No	Yes	2.324	-0.304
PC299	270.284	3.0025	4	4	2	116.122	-3.215	1.252	91.18	-2.836	Yes	No	No	0.054	0.049	-0.207	-2.238	No	Yes	Yes	Yes	Yes	No	Yes	0.642	No	No	-0.235	No	Yes	2.068	1.748	No	No	0.976	0.977
PC300	328.408	3.7927	0	4	0	142.447	-4.438	1.397	98.624	-3.202	No	Yes	No	0.134	0.277	-0.102	-2.784	No	Yes	No	No	No	No	No	1.275	No	No	-0.01	No	No	2.048	1.534	No	No	0.748	1.123
PC301	218.34	4.0483	1	1	0	98.619	-4.996	1.58	96.06	-1.747	No	No	No	0.481	0.215	0.631	-1.983	No	No	No	Yes	No	No	No	1.198	No	No	-0.009	No	No	1.587	1.268	No	Yes	1.601	0.5
PC306	222.372	3.92	0	1	1	99.941	-4.412	1.508	92.575	-1.921	No	No	No	0.456	0.277	0.572	-2.256	No	No	No	Yes	Yes	No	No	1.01	No	No	0.151	No	No	1.65	1.274	No	Yes	1.463	0.928
PC311	204.357	4.8913	4	0	0	94.774	-6.055	1.408	94.668	-1.223	No	No	No	0.633	0.236	0.787	-2.107	No	No	No	No	No	No	No	1.458	No	No	0.273	No	No	1.584	1.314	No	Yes	1.943	0.103
PC313	340.375	4.0186	3	5	3	145.37	-3.474	0.934	91.625	-2.736	Yes	No	No	0.867	0.037	-0.57	-1.957	No	No	No	No	No	No	No	0.086	No	No	0.332	No	No	2.284	2.611	No	No	0.397	1.584
PC318	268.353	2.6978	5	3	1	114.121	-2.128	1.222	97.362	-2.727	No	No	No	-0.645	0.385	-0.118	-2.858	No	No	No	No	No	No	No	1.28	No	No	0.865	No	No	2.155	1.87	No	No	0.341	1.619
PC319	204.357	4.415	0	0	0	94.141	-5.644	1.406	95.748	-1.733	No	No	No	0.779	0.192	0.801	-1.959	No	Yes	No	No	No	No	No	0.923	No	No	0.07	No	No	1.567	1.385	No	No	1.36	0.373
PC328	300.31	3.4019	1	5	2	126.949	-3.745	1.222	92.197	-2.838	Yes	No	No	0.354	0.117	0.061	-1.963	No	No	No	Yes	No	No	No	0.476	No	No	0.43	No	No	2.2	2.012	No	No	0.513	1.132
PC333	270.24	1.8818	1	5	2	113.603	-3.087	1.036	96.169	-2.757	Yes	No	No	0.065	0.082	-0.119	-2.355	No	No	Yes	No	No	No	No	0.04	No	No	0.476	No	No	1.733	2.164	No	No	0.545	1.82
PC348	194.274	2.8285	3	2	0	85.327	-2.833	1.423	97.203	-2.273	No	No	No	0.259	0.433	0.545	-2.548	No	No	No	No	No	No	No	1.353	No	No	0.375	No	No	1.861	2.078	No	Yes	0.701	1.136
PC351	288.387	2.58	0	3	3	125.176	-3.499	1.258	94.127	-2.783	Yes	No	No	0.028	0.07	-0.066	-1.951	No	Yes	No	No	No	No	No	0.875	No	No	-1.109	No	No	2.69	1.93	No	No	0.346	1.357
PC352	204.357	4.7252	1	0	0	94.458	-5.921	1.42	95.624	-1.447	No	No	No	0.682	0.199	0.778	-1.888	No	No	No	No	No	No	No	1.182	No	No	0.222	No	No	1.561	1.408	No	Yes	1.61	0.087
PC354	204.357	4.2709	1	0	0	94.141	-5.959	1.405	96.083	-1.897	No	No	No	0.738	0.111	0.875	-1.515	No	Yes	Yes	No	No	No	No	0.957	No	No	-0.111	No	No	1.554	1.356	No	No	1.528	0.042
PC356	270.372	3.8174	0	2	1	119.749	-4.622	1.106	96.134	-2.761	No	No	No	0.425	0.059	0.046	-1.602	No	No	Yes	Yes	No	No	No	0.89	No	No	-0.49	No	Yes	2.197	2.075	No	No	1.188	0.252
PC358	136.238	3.3089	1	0	0	63.639	-3.518	1.402	95.867	-1.773	Yes	No	No	0.383	0.488	0.728	-2.366	No	No	No	No	No	No	No	0.213	No	No	0.776	No	No	1.878	2.352	No	Yes	0.627	1.186
PC363	222.372	3.6098	0	1	1	99.625	-4.294	1.475	92.467	-2.397	No	No	No	0.668	0.251	0.649	-2.303	No	Yes	No	No	No	No	No	0.871	No	No	-0.151	No	No	1.707	1.238	No	Yes	1.069	1.029
PC367	190.286	3.4342	2	1	0	86.205	-3.505	1.229	96.897	-1.803	No	No	No	0.265	0.402	0.604	-2.345	No	No	No	No	No	No	No	0.265	No	No	0.593	No	No	1.772	1.232	No	Yes	1.136	0.97
PC369	204.357	4.7252	0	0	0	94.458	-5.515	1.428	94.827	-1.601	No	No	No	0.645	0.263	0.74	-2.182	No	No	No	No	Yes	No	No	1.088	No	No	0.429	No	No	1.634	1.407	No	Yes	1.399	0.506
PC370	114.213	2.0916	4	1	0	49.308	-2.695	1.394	96.268	-1.488	No	No	No	0.202	0.552	0.69	-2.102	No	No	No	No	No	No	No	0.555	No	No	0.782	No	No	2.028	1.812	No	Yes	0.63	1.154
PC371	146.28	2.7398	5	2	0	58.831	-3.222	1.399	94.769	-1.429	No	No	No	0.211	0.518	0.78	-2.21	No	No	No	No	No	No	No	0.547	No	No	0.674	No	No	2.375	1.847	No	Yes	1.371	0.79
PC372	79.102	1.0816	0	1	0	36.651	0.047	1.66	100	-2.512	Yes	No	No	-0.102	0.655	-0.002	-2.623	No	No	No	No	No	No	No	0.321	No	No	1.162	No	No	2.219	1.82	No	No	-0.725	2.248
PC373	128.174	2.7914	0	0	0	60.468	-3.519	1.401	96.306	-1.761	No	No	No	0.497	0.453	0.773	-2.077	No	No	No	No	No	No	No	0.208	No	No	0.644	No	No	1.715	2.303	No	Yes	0.419	1.272
PC378	222.372	3.942	3	1	1	100.258	-4.649	1.517	93.486	-1.58	No	No	No	0.407	0.245	0.625	-2.151	No	No	No	No	No	No	No	1.311	No	No	0.283	No	No	1.686	1.229	No	Yes	1.921	0.543
PC379	204.357	4.7472	3	0	0	94.774	-6.37	1.428	96.402	-1.242	No	No	No	0.619	0.154	0.82	-1.75	No	No	No	No	No	No	No	0.251	No	No	0.278	No	No	1.578	1.341	No	Yes	1.93	-0.178
PC380	150.221	2.4879	1	1	0	67.8	-2.457	1.514	97.216	-2.156	Yes	No	No	0.196	0.527	0.585	-2.464	No	No	No	No	No	No	No	0.225	No	No	0.774	No	No	1.813	2.03	No	Yes	0.366	1.463
PC381	152.237	2.2797	1	1	1	68.433	-2.025	1.499	94.69	-2.344	Yes	No	No	0.202	0.552	0.565	-2.637	No	No	No	No	No	No	No	0.225	No	No	0.901	No	No	1.848	1.926	No	Yes	0.088	1.731
PC382	204.357	4.7472	3	0	0	94.774	-6.37	1.428	96.402	-1.242	No	No	No	0.619	0.154	0.82	-1.75	No	No	No	No	No	No	No	0.251	No	No	0.278	No	No	1.578	1.341	No	Yes	1.93	-0.178
PC383	136.238	3.3089	1	0	0	63.639	-3.568	1.403	95.898	-1.721	Yes	No	No	0.396	0.484	0.725	-2.37	No	No	No	No	No	No	No	0.213	No	No	0.77	No	No	1.88	2.368	No	Yes	0.579	1.203
PC384	204.357	4.7252	1	0	0	94.458	-5.981	1.434	95.229	-1.444	No	No	No	0.688	0.192	0.782	-1.915	No	No	No	No	No	No	No	1.172	No	No	0.359	No	No	1.617	1.464	No	Yes	1.62	0.21
PC387	204.357	4.7252	1	0	0	94.458	-6.435	1.446	96.491	-1.681	No	No	No	0.65	0.082	0.827	-1.481	No	No	Yes	No	No	No	No	1.174	No	No	0.211	No	No	1.632	1.543	No	Yes	1.738	-0.196
PC389	192.302	3.6582	2	1	0	86.895	-3.552	1.186	95.797	-1.805	No	No	No	0.252	0.388	0.595	-2.333	No	No	No	No	No	No	No	1.315	No	No	0.581	No	No	1.855	1.217	No	Yes	0.971	1.062
PC390	86.09	0.1644	1	2	0	36.157	0.434	1.596	100	-3.114	No	No	No	-0.226	0.776	-0.25	-2.662	No	No	No	No	No	No	No	0.721	No	No	1.194	No	No	1.926	2.419	No	Yes	-1.227	2.448
PC391	134.178	2.19762	1	1	0	60.688	-2.265	1.042	96.771	-1.938	No	No	No	0.17	0.403	0.41	-1.913	No	No	Yes	No	No	No	No	0.285	No	No	1.284	No	No	1.637	2.043	No	Yes	0.191	1.32
PC393	126.199	2.3218	3	1	0	56.766	-1.911	1.111	96.085	-1.766	No	No	No	0.007	0.54	0.602	-2.194	No	No	No	No	No	No	No	0.444	No	No	0.896	No	No	1.877	1.956	No	Yes	-0.106	1.507
PC394	196.29	2.7643	1	2	0	86.017	-3.007	2.019	96.742	-2.271	No	No	No	0.318	0.409	0.559	-2.429	No	No	No	No	No	No	No	1.029	No	No	0.584	No	No	1.975	1.875	No	Yes	0.595	1.415
PC397	222.372	3.92	1	1	1	99.941	-4.223	1.364	94.719	-2.389	Yes	No	No	0.22	0.124	0.609	-1.191	No	Yes	No	No	No	No	No	1.032	No	No	0.161	No	No	2.256	1.969	No	Yes	1.429	0.495
PC398	236.399	4.3101	2	1	1	106.306	-4.767	1.426	94.055	-2.289	Yes	No	No	0.261	0.065	0.643	-1.067	No	Yes	No	No	No	No	No	0.987	No	No	-0.056	No	No	2.384	1.941	No	Yes	1.884	0.706
PC399	152.237	2.2576	1	1	0	68.174	-3.116	1.498	96.112	-1.792	No	No	No	0.348	0.412	0.717	-1.867	No	No	No	No	No	No	No	0.135	No	No	0.337	No	No	1.518	1.929	No	Yes	0.435	1.19
PC400	154.253	2.0494	1	1	1	68.806	-2.659	1.483	93.586	-1.955	No	No	No	0.353	0.44	0.686	-2.04	No	No	No	No	No	No	No	0.052	No	No	0.427	No	No	1.576	1.825	No	Yes	0.421	1.458
PC402	204.357	4.8913	1	0	0	94.774	-5.682	1.436	95.59	-1.429	No	No	No	0.544	0.261	0.723	-2.138	No	No	No	No	No	No	No	1.42	No	No	0.497	No	No	1.634	1.413	No	Yes	1.671	0.257
PC403	218.34	4.3585	0	1	0	98.935	-4.385	1.542	95.708	-1.953	No	No	No	0.308	0.356	0.523	-2.486	No	No	No	No	No	No	No	1.416	No	No	0.553	No	No	1.733	1.299	No	Yes	1.423	0.801
PC404	234.339	3.0191	0	2	1	103.413	-3.089	1.533	95.393	-2.525	No	No	No	0.198	0.381	0.154	-2.634	No	No	No	No	No	No	No	1.156	No	No	0.509	No	No	1.832	1.922	No	Yes	1.079	1.386
PC405	136.238	3.453	0	0	0	63.639	-3.625	1.41	95.6	-1.775	Yes	No	No	0.375	0.475	0.698	-2.317	No	No	No	No	No	No	No	0.218	No	No	0.809	No	No	1.891	2.454	No	Yes	0.52	1.215
PC406	136.238	3.475	3	0	0	63.955	-4.421	1.417	95.185	-1.085	No	No	No	0.337	0.386	0.772	-1.858	No	No	No	No	No	No	No	0.441	No	No	0.757	No	No	1.694	2.435	No	No	0.825	0.725
PC409	152.237	2.878	4	1	0	68.806	-3.326	1.521	95.996	-2.436	No	No	No	0.165	0.42	0.641	-2.006	No	No	No	No	No	No	No	0.376	No	No	0.737	No	No	1.877	2.149	No	Yes	1.036	0.857
PC412	194.318	4.0483	6	1	0	87.901	-4.917	1.526	95.372	-1.297	No	No	No	0.311	0.27	0.675	-1.946	No	No	No	No	No	No	No	1.588	No	No	0.54	No	No	1.641	1.291	No	Yes	1.712	0.106
PC415	152.237	2.878	4	1	0	68.806	-3.326	1.521	95.996	-2.436	No	No	No	0.165	0.42	0.641	-2.006	No	No	No	No	No	No	No	0.376	No	No	0.737	No	No	1.877	2.149	No	Yes	1.036	0.857
PC416	220.356	4.6045	7	1	0	99.941	-5.824	1.537	95.405	-2.343	No	No	No	0.374	0.17	0.705	-1.787	No	No	No	No	No	No	No	1.79	No	No	0.416	No	No	1.635	1.25	No	Yes	1.678	-0.357
PC419	354.358	3.7911	3	6	4	148.449	-3.695	1.104	83.501	-2.735	Yes	No	No	0.255	0.067	-1.268	-2.265	No	No	Yes	Yes	Yes	No	No	0.405	No	No	0.701	No	Yes	2.314	2.568	No	No	0.304	1.515
PC420	136.238	3.475	4	0	0	63.955	-4.472	1.411	95.155	-1.063	No	No	No	0.364	0.389	0.792	-1.912	No	No	No	No	No	No	No	0.438	No	No	0.736	No	No	1.702	2.414	No	No	0.924	0.676
PC422	222.372	4.3963	7	1	1	100.574	-4.838	1.421	93.045	-1.482	No	No	No	0.318	0.215	0.672	-2.047	No	No	No	No	No	No	No	1.739	No	No	0.566	No	No	1.663	1.375	No	Yes	2.347	-0.003
PC423	204.357	4.7252	3	0	0	94.458	-6.462	1.416	95.437	-1.583	No	No	No	0.697	0.103	0.856	-1.547	No	Yes	No	No	No	No	No	1.204	No	No	0.034	No	No	1.537	1.434	No	Yes	1.906	-0.259
PC425	154.253	2.5037	1	1	1	69.123	-2.039	1.404	94.242	-1.963	No	No	No	0.164	0.506	0.557	-2.394	No	No	No	No	No	No	No	1.269	No	No	0.891	No	No	1.867	2.038	No	Yes	0.292	1.488
PC426	164.204	1.6669	1	2	0	71.962	-1.695	1.533	97.797	-2.535	No	No	No	-0.019	0.533	0.375	-2.199	No	No	No	No	No	No	No	0.225	No	No	0.743	No	No	1.625	2.461	No	Yes	0.196	1.65
PC427	150.221	2.82402	1	1	1	67.685	-2.717	1.068	93.712	-1.515	No	No	No	0.351	0.313	0.381	-1.438	No	No	No	No	No	No	No	0.243	No	No	0.974	No	No	1.906	2.362	No	Yes	1.281	0.721
PC428	198.309	4.53164	1	0	0	92.292	-6.079	1.427	94.951	-1.465	No	No	No	0.649	0.152	0.806	-1.591	No	No	No	No	No	No	No	0.211	No	No	0.114	No	No	1.455	1.479	No	Yes	1.705	0.163
PC429	136.238	2.9987	1	0	0	63.322	-4.614	1.404	95.815	-1.341	No	No	No	0.569	0.295	0.836	-1.473	No	No	No	No	No	No	No	0.071	No	No	0.369	No	No	1.548	2.309	No	No	0.788	0.667
PC430	236.355	3.5532	1	2	0	104.476	-3.619	1.616	96.089	-2.293	No	No	No	0.105	0.36	0.405	-2.285	No	No	No	No	No	No	No	1.355	No	No	0.473	No	No	1.644	2.068	No	Yes	1.379	0.972
PC431	136.238	3.1648	1	0	0	63.639	-3.819	1.41	96.045	-1.534	No	No	No	0.393	0.441	0.747	-2.023	No	No	No	No	No	No	No	0.2	No	No	0.693	No	No	1.709	2.353	No	No	0.649	0.966
PC432	236.355	3.1123	1	2	1	104.049	-3.55	1.205	95.016	-2.839	No	No	No	0.362	0.344	0.578	-2.329	No	No	No	No	No	No	No	0.975	No	No	0.238	No	No	1.884	1.992	No	Yes	0.963	0.883
PC433	222.372	3.7759	1	1	1	99.941	-4.009	1.55	93.982	-2.029	No	No	No	0.373	0.3	0.607	-2.131	No	No	No	No	No	No	No	1.085	No	No	0.478	No	No	1.833	1.512	No	Yes	1.371	0.721
PC435	222.372	4.2081	1	1	0	99.998	-4.923	1.339	96.436	-1.815	No	No	No	0.404	0.2	0.623	-1.853	No	No	No	No	No	No	No	1.045	No	No	0.142	No	No	1.615	1.355	No	Yes	1.613	0.207
PC439	116.16	1.2055	2	2	0	49.839	-0.629	1.629	100	-2.627	No	No	No	-0.17	0.649	0.07	-2.272	No	No	No	No	No	No	No	0.435	No	No	1.055	No	No	1.784	2.383	No	Yes	-0.373	1.897
PC441	232.323	3.72952	4	2	1	102.982	-3.662	0.958	95.271	-2.41	No	Yes	No	0.274	0.202	-0.07	-1.829	No	No	Yes	Yes	No	No	No	0.313	No	No	0.942	No	No	1.979	2.491	No	Yes	1.993	0.145
PC442	216.324	4.02392	4	1	0	98.188	-4.576	1.273	96.79	-1.627	No	No	No	0.439	0.147	0.573	-1.749	No	No	No	Yes	No	No	No	0.309	No	No	1.035	No	No	1.686	1.246	No	Yes	2.168	0.109
PC443	218.34	4.2144	4	1	0	98.935	-4.358	1.291	96.59	-1.734	No	No	No	0.373	0.32	0.635	-2.4	No	No	No	No	No	No	No	1.437	No	No	0.51	No	No	1.779	1.125	No	Yes	1.696	0.488
PC444	218.34	4.0703	4	1	0	98.935	-4.27	1.292	96.918	-1.746	No	No	No	0.368	0.327	0.643	-2.4	No	No	No	No	No	No	No	0.266	No	No	0.506	No	No	1.75	1.107	No	Yes	1.707	0.524
PC446	204.357	4.8913	4	0	0	94.774	-6.055	1.408	94.668	-1.223	No	No	No	0.633	0.236	0.787	-2.107	No	No	No	No	No	No	No	1.441	No	No	0.273	No	No	1.584	1.314	No	Yes	1.943	0.103
PC447	204.357	4.8913	4	0	0	94.774	-6.055	1.408	94.668	-1.223	No	No	No	0.633	0.236	0.787	-2.107	No	No	No	No	No	No	No	1.458	No	No	0.273	No	No	1.584	1.314	No	Yes	1.943	0.103
PC448	154.253	2.9579	5	1	0	69.496	-3.465	1.503	95.359	-1.386	No	No	No	0.192	0.42	0.648	-2.049	No	No	No	No	No	No	No	0.476	No	No	0.59	No	No	1.634	2.128	No	Yes	0.804	0.825
PC449	202.341	4.84492	4	0	0	94.026	-5.962	1.537	93.29	-1.477	No	No	No	1.089	0.015	0.593	-1.554	No	Yes	Yes	No	No	No	No	1.511	No	No	1.016	No	No	1.873	1.297	No	Yes	1.869	-0.622
PC450	198.306	3.3221	6	2	0	87.339	-3.198	1.458	94.837	-1.826	No	No	No	0.088	0.403	0.585	-2.289	No	No	No	No	No	No	No	1.538	No	No	0.667	No	No	1.714	2.244	No	Yes	1.2	0.832
PC451	308.506	4.6972	4	2	2	136.56	-3.897	1.664	94.72	-2.848	Yes	No	No	0.161	0.105	-0.058	-1.392	No	No	No	Yes	No	No	No	0.914	No	No	-0.74	No	No	2.71	1.985	No	No	1.047	0.361
PC452	136.194	2.04832	1	1	1	61.32	-1.553	1.024	94.112	-1.822	No	No	No	0.117	0.391	0.264	-1.649	No	No	Yes	No	No	No	No	0.284	No	No	1.047	No	No	1.975	2.06	No	Yes	-0.02	1.325
PC453	154.253	2.1935	0	1	1	68.806	-2.432	1.494	94.357	-2.217	No	No	No	0.339	0.48	0.646	-2.351	No	No	No	No	No	No	No	1.035	No	No	0.723	No	No	1.767	1.877	No	Yes	0.199	1.608
PC454	154.253	2.1935	0	1	1	68.806	-2.432	1.494	94.357	-2.217	No	No	No	0.339	0.48	0.646	-2.351	No	No	No	No	No	No	No	1.035	No	No	0.723	No	No	1.767	1.877	No	Yes	0.199	1.608
PC455	154.253	2.1935	0	1	1	68.806	-2.432	1.494	94.357	-2.217	No	No	No	0.339	0.48	0.646	-2.351	No	No	No	No	No	No	No	1.035	No	No	0.723	No	No	1.767	1.877	No	Yes	0.199	1.608
PC456	382.5	4.9414	3	4	1	165.76	-5.256	1.09	93.385	-2.963	No	Yes	Yes	0.554	0	-0.129	-1.642	No	Yes	Yes	Yes	Yes	No	Yes	0.428	No	No	-0.02	No	Yes	2.312	1.713	No	No	0.621	-0.629
PC457	136.238	2.9987	0	0	0	63.322	-4.175	1.402	95.984	-1.659	No	No	No	0.688	0.346	0.829	-1.867	No	No	No	No	No	No	No	0.03	No	No	0.577	No	No	1.761	2.312	No	No	0.626	0.953
PC458	150.221	2.1777	1	1	0	67.484	-2.785	1.489	96.41	-2.698	No	No	No	0.481	0.465	0.807	-2.328	No	No	No	No	No	No	No	-0.004	No	No	0.488	No	No	1.988	1.887	No	Yes	0.474	1.489
PC459	152.237	2.4017	0	1	0	68.174	-3.032	1.519	97.649	-1.941	No	No	No	0.347	0.421	0.633	-2.028	No	No	No	No	No	No	No	0.085	No	No	0.616	No	No	1.69	2.043	No	Yes	0.363	1.129
PC460	136.238	2.9987	0	0	0	63.322	-4.291	1.398	95.525	-1.444	No	No	No	0.554	0.35	0.796	-1.74	No	No	No	No	No	No	No	0.049	No	No	0.436	No	No	1.611	2.264	No	No	0.547	1.012
PC461	152.237	2.4017	0	1	0	68.174	-2.861	1.509	96.883	-2.042	No	No	No	0.333	0.454	0.625	-2.178	No	No	No	No	No	No	No	0.109	No	No	0.614	No	No	1.714	1.981	No	Yes	0.267	1.34
PC470	108.14	1.70062	0	1	1	48.591	-1.18	1.278	93.438	-1.716	No	No	No	0.12	0.482	0.325	-1.77	No	No	No	No	No	No	No	0.225	No	No	0.908	No	No	1.943	2.003	No	Yes	-0.034	1.738
PC471	108.14	1.70062	0	1	1	48.591	-0.961	1.608	93.067	-1.835	No	No	No	0.271	0.482	0.348	-1.899	No	No	No	No	No	No	No	0.217	No	No	0.508	No	No	2.207	2.007	No	Yes	-0.049	1.751
PC473	136.198	1.71028	0	2	0	61.33	-0.963	1.552	98.065	-2.609	No	No	No	-0.109	0.614	0.085	-2.834	No	No	No	No	No	No	No	0.586	No	No	1.118	No	No	2.182	2.29	No	Yes	-0.183	2.124
PC474	220.356	3.9364	0	1	0	99.255	-4.433	1.509	95.421	-3.076	No	No	No	0.586	0.324	0.654	-2.508	No	No	Yes	Yes	Yes	No	No	0.905	No	No	0.12	No	No	1.532	1.193	No	Yes	1.072	0.942
PC475	288.431	3.8792	0	2	1	127.551	-4.601	1.578	96.482	-3.027	No	Yes	Yes	0.43	0.125	0.173	-2.354	No	Yes	No	No	No	No	No	0.921	Yes	No	-0.449	No	Yes	1.81	1.887	No	No	1.166	0.609
PC482	234.339	3.6174	0	2	0	103.786	-3.314	1.516	97.077	-2.464	No	No	No	0.089	0.412	0.447	-2.586	No	No	No	No	No	No	No	1.4	No	No	0.589	No	No	1.856	1.908	No	Yes	1.194	1.213
PC483	154.253	2.3596	1	1	1	69.123	-1.833	1.397	95.029	-2.067	No	No	No	0.17	0.541	0.561	-2.578	No	No	No	No	No	No	No	0.189	No	No	0.836	No	No	1.969	1.895	No	Yes	0.21	1.629
PC489	222.372	3.92	1	1	1	99.941	-4.049	1.506	93.997	-2.087	No	No	No	0.479	0.342	0.584	-2.662	No	No	No	Yes	Yes	No	No	1.077	No	No	0.45	No	No	1.791	1.179	No	Yes	1.254	0.906
PC490	234.339	3.1765	0	2	1	103.36	-3.22	1.22	95.427	-2.491	No	No	No	0.387	0.356	0.526	-2.664	No	No	No	No	No	No	No	1.016	No	No	0.193	No	No	2.113	1.834	No	Yes	0.873	1.087
PC491	204.357	4.2709	0	0	0	94.141	-5.755	1.401	95.523	-1.814	No	No	No	0.756	0.162	0.825	-1.779	No	Yes	No	No	No	No	No	0.926	No	No	-0.078	No	No	1.542	1.348	No	No	1.433	0.4
PC492	204.357	4.5591	0	0	0	94.141	-5.933	1.387	94.425	-1.835	No	No	No	0.757	0.152	0.812	-1.759	No	Yes	Yes	No	No	No	No	0.97	No	No	-0.204	No	No	1.56	1.319	No	No	1.432	0.386
PC494	210.317	3.6323	6	2	0	93.014	-3.723	1.532	95.896	-1.699	No	No	No	0.156	0.323	0.593	-2.203	No	No	No	No	No	No	No	1.674	No	No	0.723	No	No	1.894	2.287	No	Yes	1.642	0.232
PC496	74.079	0.481	1	1	1	30.425	0.538	1.561	94.106	-2.954	No	No	No	-0.819	0.706	-0.3	-2.615	Yes	No	No	No	No	No	No	0.396	No	No	1.318	No	No	1.668	2.594	No	No	-0.456	2.44
PC497	192.258	2.2943	1	2	0	84.322	-2.558	1.227	98.402	-2.624	No	No	No	0.368	0.495	0.586	-2.72	No	No	No	No	No	No	No	0.217	No	No	0.473	No	No	1.88	1.872	No	Yes	0.338	1.354
PC498	114.144	1.102	1	2	0	48.833	-0.635	1.604	100	-2.844	No	No	No	-0.01	0.681	0.011	-2.687	No	No	No	No	No	No	No	0.336	No	No	0.957	No	No	2.082	2.29	No	Yes	-1.01	2.012
PC499	102.133	0.9595	2	2	0	43.474	-0.365	1.613	100	-2.641	No	No	No	-0.16	0.678	0.062	-2.4	No	No	No	No	No	No	No	0.472	No	No	1.034	No	No	1.98	2.385	No	Yes	-0.77	1.859
PC500	127.231	1.9286	2	1	1	57.838	-1.448	1.354	93.763	-2.254	No	No	No	0.668	0.714	0.282	-2.722	No	No	No	No	No	No	No	1.116	No	No	0.665	No	No	2.244	1.72	No	Yes	0.141	1.946
PC501	102.133	1.2612	3	1	1	43.155	-0.61	1.564	90.699	-2.387	No	No	No	-0.894	0.624	-0.225	-2.456	Yes	No	No	No	No	No	No	0.438	No	No	0.998	No	No	1.57	2.66	No	Yes	-0.308	1.895
PC504	292.375	3.442	10	4	1	125.677	-4.04	1.049	95.401	-2.892	No	Yes	No	0.019	0.193	-0.449	-2.725	No	No	No	No	No	No	No	1.533	No	No	0.967	No	Yes	1.78	2.379	No	No	1.074	-0.628
PC505	358.456	3.1293	11	5	2	143.144	-2.948	0.942	43.697	-2.735	Yes	No	No	-1.077	0.243	-0.854	-3.296	No	No	No	No	No	No	No	1.398	No	No	0.328	No	No	2.61	2.511	No	No	0.285	0.091
PC506	294.391	3.2338	10	4	2	126.309	-3.422	0.977	92.098	-3.235	Yes	No	No	0.075	0.218	-0.506	-2.772	No	No	No	No	No	No	No	1.508	No	No	0.395	No	Yes	2.369	2.395	No	No	1.311	0.287
PC507	296.407	3.0256	10	4	3	126.942	-2.597	0.99	93.417	-2.79	Yes	No	No	0.042	0.247	-0.901	-2.905	No	No	No	No	No	No	No	1.493	No	No	-0.223	No	Yes	2.754	2.484	No	No	0.396	0.483
PC508	276.376	4.039	9	3	1	120.825	-4.704	1.424	94.906	-2.792	No	Yes	No	0.189	0.129	-0.293	-1.71	No	No	Yes	Yes	No	No	No	1.535	No	No	0.818	No	No	1.809	2.645	No	No	1.823	-0.634
PC509	156.225	2.2723	4	2	0	67.928	-2.18	1.601	95.527	-2.136	No	No	No	0.137	0.521	0.575	-2.453	No	No	No	No	No	No	No	1.363	No	No	0.605	No	No	1.909	2.241	No	Yes	-0.103	1.192
PC510	158.241	2.5199	6	2	0	68.934	-2.709	1.608	95.084	-1.68	No	No	No	0.065	0.451	0.598	-2.115	No	No	No	No	No	No	No	1.585	No	No	0.634	No	No	1.775	2.428	No	Yes	0.518	0.749
PC511	142.242	2.9359	6	1	0	63.82	-3.428	1.488	94.693	-1.358	No	No	No	0.206	0.432	0.657	-2.047	No	No	No	No	No	No	No	1.502	No	No	0.566	No	No	1.672	2.161	No	Yes	0.601	0.808
PC519	214.349	4.382	11	1	1	94.074	-4.354	1.56	92.987	-1.996	No	No	No	-0.633	0.204	0.007	-1.98	Yes	No	No	No	No	No	No	1.658	No	No	-0.49	No	No	1.587	2.954	No	Yes	0.354	-0.349
PC526	158.285	3.1194	8	1	1	70.818	-3.829	1.469	91.865	-1.392	No	No	No	0.299	0.373	0.685	-2.065	No	No	No	No	No	No	No	1.641	No	No	0.501	No	No	1.614	2.15	No	Yes	1.308	0.634
PC527	130.187	1.7397	6	2	0	56.204	-1.617	1.602	95.73	-2.087	No	No	No	-0.007	0.588	0.47	-2.351	No	No	No	No	No	No	No	0.323	No	No	0.784	No	No	1.767	2.471	No	Yes	-0.194	1.235
PC529	116.16	1.2055	2	2	0	49.839	-0.61	1.198	100	-2.203	No	No	No	-0.172	0.649	0.08	-2.298	No	No	No	No	No	No	No	0.408	No	No	1.12	No	No	1.948	2.201	No	Yes	-0.522	1.881
PC530	166.176	1.5689	2	3	1	70.596	-1.924	1.215	94.429	-2.381	No	No	No	-0.097	0.432	0.023	-2.171	No	No	Yes	No	No	No	No	0.769	No	No	1.197	No	No	1.768	2.784	No	No	0.379	1.586
PC532	102.133	0.9595	2	2	0	43.474	-0.146	1.416	100	-2.614	No	No	No	-0.168	0.72	0.057	-2.584	No	No	No	No	No	No	No	0.487	No	No	1.118	No	No	1.999	2.256	No	Yes	-0.79	2.069
PC536	324.332	3.7477	4	5	2	138.242	-4.069	1.017	95.674	-2.746	Yes	No	Yes	-0.4	0.052	-0.137	-2.246	No	Yes	Yes	Yes	Yes	No	Yes	0.193	No	No	0.18	No	Yes	2.098	1.65	No	No	0.389	0.341
PC537	324.332	3.7477	4	5	2	138.242	-4.154	0.97	96.31	-2.737	Yes	No	Yes	-0.418	0.093	-0.031	-2.279	No	No	Yes	Yes	Yes	No	No	0.2	No	No	0.428	No	Yes	2.026	1.745	No	No	0.353	0.064
PC550	326.304	3.21702	1	6	2	136.041	-3.818	1.246	96.088	-2.737	Yes	No	Yes	-0.327	0.029	-0.482	-2.225	No	No	Yes	Yes	Yes	No	Yes	0.381	No	No	0.548	No	Yes	2.528	1.966	No	No	0.315	-0.15
PC559	134.222	3.11842	1	0	0	62.891	-4.028	1.346	95.52	-0.941	No	No	No	0.539	0.261	0.541	-1.348	No	No	Yes	No	No	No	No	0.239	No	No	0.96	No	No	1.592	2.404	No	Yes	0.822	0.61
PC561	136.238	3.3089	1	0	0	63.639	-3.911	1.41	95.716	-1.515	No	No	No	0.397	0.434	0.74	-2.023	No	No	No	No	No	No	No	0.217	No	No	0.695	No	No	1.734	2.418	No	No	0.637	0.93
PC562	374.345	2.9056	5	8	2	153.639	-4.214	1.231	87.649	-2.735	Yes	No	Yes	-0.032	0.11	-0.341	-3.056	No	No	No	No	Yes	No	Yes	0.732	No	No	0.776	No	Yes	2.043	2.519	No	No	0.287	-0.968
PC567	342.303	2.92262	1	7	3	140.835	-4.156	1.184	94.761	-2.735	Yes	No	Yes	-0.143	0.058	-1.281	-3.407	No	No	Yes	No	Yes	No	No	0.602	No	No	0.842	No	Yes	2.487	1.761	No	No	0.291	0.458
PC569	136.238	2.9987	0	0	0	63.322	-4.291	1.398	95.525	-1.444	No	No	No	0.554	0.35	0.796	-1.74	No	No	No	No	No	No	No	0.049	No	No	0.436	No	No	1.611	2.264	No	No	0.547	1.012
PC571	31.058	-0.4251	0	1	1	14.079	1.102	1.329	96.034	-3.201	Yes	No	No	0.215	0.891	-0.07	-2.547	No	No	No	No	No	No	No	1.18	No	No	1.284	No	No	2.244	1.296	No	No	-1.697	3.031
PC572	289.375	1.9309	4	4	1	125.263	-1.943	1.289	94.508	-4.488	Yes	No	No	0.678	0.386	0.234	-2.931	No	No	No	No	No	No	No	1.013	No	No	-0.044	No	Yes	2.672	2.358	No	No	0.766	2.854
PC573	184.147	0.59	1	5	3	73.819	-1.47	0.925	61.796	-2.777	No	No	No	-0.143	0.38	-1.03	-4.106	No	No	No	No	No	No	No	0.693	No	No	0.696	No	No	2.009	2.917	No	No	0.207	1.925
PC578	244.29	3.3103	3	3	0	105.693	-3.879	1.508	97.634	-2.212	No	No	No	0.212	0.147	0.119	-2.115	No	Yes	Yes	Yes	No	No	No	1.044	No	No	0.47	No	No	2.132	1.867	No	No	1.47	1.05
PC579	192.17	1.5072	1	4	1	79.352	-2.151	1.19	95.6	-2.715	No	No	No	-0.161	0.341	-0.239	-2.907	No	No	Yes	No	No	No	No	0.803	No	No	0.865	No	No	2.355	2.78	No	No	0.649	1.559
PC580	326.348	3.4107	6	5	2	139.641	-3.678	1.078	93.476	-2.737	Yes	No	No	-0.094	0.105	-0.069	-2.352	No	No	Yes	Yes	Yes	No	Yes	0.145	No	No	0.352	No	Yes	2.131	1.84	No	No	0.41	-0.389
PC584	152.149	1.2133	2	3	1	64.231	-1.521	1.209	83.167	-2.323	No	No	No	-0.077	0.455	-0.213	-1.998	No	No	Yes	No	No	No	No	0.639	No	No	1.084	No	No	1.941	2.761	No	No	0.075	1.838
PC586	194.23	1.9224	4	3	1	83.325	-2.057	1.281	94.982	-2.65	No	No	No	0.02	0.334	0.046	-1.822	No	No	Yes	No	No	No	No	0.355	No	No	0.925	No	No	2.003	2.789	No	No	0.651	1.53
PC589	178.231	2.7369	3	2	0	78.794	-3.369	1.145	96.887	-2.285	No	No	No	0.2	0.288	0.454	-1.918	No	No	Yes	No	No	No	No	0.319	No	No	1.364	No	No	1.76	2.274	No	Yes	0.839	0.77
PC590	178.231	2.4323	4	2	0	78.794	-3.155	1.138	97.552	-2.303	No	No	No	0.226	0.303	0.527	-1.972	No	No	Yes	No	No	No	No	0.36	No	No	1.377	No	No	1.707	2.238	No	Yes	0.772	0.798
PC593	246.218	2.5564	2	5	0	101.512	-2.882	1.285	99.484	-2.609	No	No	No	-0.025	0.279	-0.204	-2.916	No	No	Yes	Yes	No	No	Yes	0.829	No	No	-0.044	No	No	2.567	0.993	No	No	0.436	0.87
PC600	164.204	2.4339	2	2	1	72.109	-2.146	1.593	92.85	-2.267	No	No	No	0.427	0.373	0.398	-1.959	No	No	Yes	No	No	No	No	0.247	No	No	0.744	No	No	2.17	2.271	No	Yes	0.741	1.487
PC601	386.444	3.8143	10	6	2	164.539	-4.263	1.208	93.561	-2.748	Yes	Yes	Yes	-0.076	0.005	-0.496	-3.111	No	Yes	Yes	Yes	Yes	No	Yes	0.304	No	No	0.29	No	No	1.735	1.897	No	No	0.354	-1.999
PC602	386.444	3.8143	10	6	2	164.539	-4.352	1.173	93.475	-2.746	Yes	Yes	Yes	-0.095	0.022	-0.148	-3.093	No	No	Yes	Yes	Yes	No	Yes	0.302	No	No	0.445	No	No	1.623	1.845	No	No	0.35	-1.198
PC603	356.418	3.8057	9	5	2	153.06	-4.126	1.161	93.039	-2.754	Yes	Yes	Yes	-0.022	0.02	-0.254	-2.612	No	Yes	Yes	Yes	Yes	No	Yes	0.291	No	No	0.283	No	Yes	1.774	1.793	No	No	0.458	-1.542
PC606	196.202	1.612	3	4	1	82.074	-2.159	1.229	94.724	-2.89	No	No	No	-0.164	0.469	0	-2.875	No	No	Yes	No	No	No	Yes	0.756	No	No	1.337	No	No	2.222	2.843	No	No	0.209	2.135
PC610	148.205	2.7283	2	1	0	67.315	-3.205	1.443	95.39	-1.585	No	No	No	0.387	0.264	0.576	-1.701	No	No	Yes	No	No	No	No	0.294	No	No	1.089	No	No	1.756	2.177	No	Yes	0.721	0.962
PC611	178.187	1.793	3	2	1	76.271	-2.63	1.252	96.573	-2.499	No	No	No	-1.087	0.332	0.225	-1.963	No	No	No	No	No	No	No	0.787	No	No	1.162	No	No	2.296	2.774	No	No	0.213	1.596
PC613	166.176	1.6034	2	3	1	70.596	-2.139	1.222	95.336	-2.687	No	No	No	0.009	0.461	0.017	-2.255	No	No	Yes	No	No	No	Yes	0.651	No	No	1.281	No	No	1.908	2.735	No	No	0.175	1.691
PC615	148.205	2.4237	3	1	0	67.315	-2.96	1.436	96.055	-1.628	No	No	No	0.415	0.281	0.642	-1.754	No	No	Yes	No	No	No	No	0.334	No	No	1.103	No	No	1.713	2.018	No	Yes	0.632	0.99
PC616	124.139	1.4008	1	2	1	53.704	-1.264	1.595	93.374	-2.477	No	No	No	0.174	0.497	-0.226	-2.043	No	No	No	No	No	No	No	0.219	No	No	0.662	No	No	2.117	2.3	No	Yes	-0.128	1.952
PC618	214.268	0.7039	1	3	1	94.154	-2.079	1.613	93.088	-2.564	No	No	No	0.473	0.378	-0.011	-2.416	No	No	No	No	No	No	No	0.652	No	No	0.059	No	No	2.161	0.794	No	No	1.407	1.803
PC620	232.283	1.8551	4	2	2	99.972	-2.946	1.203	93.886	-3.044	Yes	No	No	0.148	0.29	0.09	-2.465	No	No	Yes	No	No	Yes	No	0.75	No	No	0.381	No	No	2.261	1.116	No	No	0.853	1.463
PC640	106.124	1.4991	1	1	0	47.958	-1.199	1.648	96.461	-1.593	No	No	No	0.098	0.415	0.097	-1.779	No	No	No	No	No	No	No	0.243	No	No	0.962	No	No	1.803	1.918	No	No	-0.446	1.537
PC641	61.833	-2.0518	0	3	3	23.685	1.596	1.022	78.635	-4.33	No	No	No	-0.598	0.917	-0.461	-3.529	No	No	No	No	No	No	No	0.614	No	No	1.981	No	No	1.774	2.663	No	No	-1.804	3.794
PC643	164.16	1.49	2	2	2	69.587	-1.839	1.144	91.673	-2.366	No	No	No	-0.607	0.421	-0.239	-2.413	No	No	No	No	No	No	No	0.696	No	No	0.758	No	No	2.07	2.841	No	No	0.211	1.815
PC644	148.161	1.7844	2	1	1	64.792	-1.814	1.492	94.019	-2.529	No	No	No	-0.505	0.327	0.205	-1.924	No	No	No	No	No	No	No	0.801	No	No	0.847	No	No	2.103	2.63	No	Yes	0.224	1.521
PC645	164.16	1.49	2	2	2	69.587	-1.56	1.158	91.115	-2.323	No	No	No	-0.406	0.429	-0.257	-2.4	No	No	No	No	No	No	No	0.746	No	No	0.446	No	No	2.402	1.847	No	No	0.183	1.963
PC646	138.122	1.0904	1	2	2	57.546	-1.446	1.136	70.894	-2.541	No	No	No	-0.677	0.459	-0.289	-2.909	No	No	No	No	No	No	No	0.702	No	No	1.047	No	No	1.655	3.126	No	No	-0.171	1.862
PC649	138.122	1.0904	1	2	2	57.546	-1.632	1.13	74.377	-2.392	No	No	No	-0.584	0.479	-0.331	-2.91	No	No	No	No	No	No	No	0.666	No	No	1.002	No	No	1.862	2.971	No	No	-0.218	2.21
PC650	122.123	1.3848	1	1	1	52.752	-1.509	1.27	93.608	-2.595	No	No	No	-0.58	0.422	-0.179	-2.079	No	No	No	No	No	No	No	0.76	No	No	1.097	No	No	1.845	2.751	No	No	-0.23	1.942
PC651	137.114	0.4584	1	2	1	57.546	-1.173	1.153	74.233	-2.678	No	No	No	-0.726	0.444	-0.289	-2.877	No	No	No	No	No	No	No	0.807	No	No	0.986	No	No	1.782	2.909	No	No	-0.37	2.207
PC663	286.239	2.2824	1	6	4	117.313	-3.197	1.005	84.492	-2.736	Yes	No	No	0.014	0.087	-1.171	-2.465	No	No	Yes	No	No	No	Yes	0.687	No	No	1.024	No	No	2.159	2.265	No	No	0.344	0.905
PC664	256.257	2.8043	1	4	2	109.441	-3.31	1.34	91.223	-2.879	No	No	No	-0.255	0.066	0.091	-2.059	No	Yes	Yes	Yes	Yes	Yes	Yes	0.216	No	No	0.442	No	No	2.065	2.4	No	No	0.789	0.922
PC665	270.24	2.5768	1	5	3	112.519	-3.196	1.019	89.763	-2.768	Yes	No	No	-0.197	0.092	-0.986	-2.152	No	No	Yes	Yes	Yes	No	Yes	0.368	No	No	0.491	No	Yes	2.528	1.081	No	No	0.425	1.195
PC666	228.247	2.9738	2	3	3	98.911	-3.192	1.191	89.057	-3.16	Yes	No	No	-0.136	0.184	-0.041	-2.098	No	No	Yes	Yes	Yes	Yes	Yes	0.169	No	No	0.486	No	No	1.794	2.155	No	No	1.072	0.342
PC668	270.24	2.5768	1	5	3	112.519	-3.217	1.041	91.622	-2.768	Yes	No	No	-0.301	0.159	-0.968	-2.176	No	No	Yes	Yes	Yes	No	Yes	0.616	No	No	0.581	No	Yes	2.169	1.659	No	No	0.502	0.995
PC669	134.178	2.1207	2	1	1	60.631	-1.994	1.529	92.983	-1.417	No	No	No	0.383	0.337	0.328	-1.808	No	No	Yes	No	No	No	No	0.269	No	No	1.014	No	No	1.709	2.035	No	Yes	0.148	1.38
PC671	110.112	1.0978	0	2	2	47.02	-0.241	1.701	80.118	-2.572	No	No	No	0.059	0.544	-0.278	-2.12	No	No	No	No	No	No	No	0.151	No	No	0.61	No	No	2.144	2.172	No	Yes	-0.136	2.191
PC673	162.144	1.4986	0	3	1	67.874	-1.145	1.249	94.866	-2.441	No	No	No	-0.273	0.373	-0.204	-2.779	No	No	Yes	No	No	No	No	0.729	No	No	0.318	No	No	1.928	2.534	No	No	0.273	1.814
PC686	134.178	1.6921	2	1	1	60.631	-1.578	1.639	94.353	-1.502	No	No	No	0.284	0.342	0.318	-1.796	No	No	Yes	No	No	No	No	0.263	No	No	0.928	No	No	1.768	1.877	No	Yes	0.077	1.396
PC687	238.242	1.9543	1	3	1	103.695	-3.256	1.212	98.891	-2.534	No	No	No	0.157	0.194	0.067	-2.164	No	Yes	Yes	No	No	No	Yes	0.239	No	No	0.212	No	No	2.209	2.899	No	No	0.97	1.427
PC688	98.101	0.7719	1	2	1	41.385	0.335	1.607	91.493	-2.939	Yes	No	No	-0.154	0.702	-0.265	-2.929	No	No	No	No	No	No	No	0.646	No	No	1.18	No	No	2.439	1.568	No	Yes	-1.208	2.556
PC702	122.167	1.2214	2	1	1	54.956	-0.958	1.633	79.403	-1.681	No	No	No	0.216	0.407	0.154	-1.897	No	No	Yes	No	No	No	No	0.335	No	No	0.988	No	No	1.758	1.698	No	Yes	-0.373	1.613
PC703	33.998	0.0581	0	0	0	11.119	0.057	1.382	100	-2.595	Yes	No	No	-0.063	0.79	0.042	-2.298	No	No	Yes	No	No	No	No	0.101	No	No	1.211	No	No	2.357	1.458	No	No	-0.865	2.579
PC707	72.107	0.8413	1	1	0	31.996	-0.542	1.507	100	-2.438	Yes	No	No	-0.101	0.672	0.043	-2.059	No	No	No	No	No	No	No	0.339	No	No	1.124	No	No	1.836	1.769	No	No	-0.79	1.955
PC708	90.078	-0.5482	1	2	2	35.219	0.647	1.089	83.333	-2.766	No	No	No	-0.664	0.792	-0.355	-3.395	No	No	No	No	No	No	No	0.749	No	No	1.332	No	No	1.273	2.829	No	No	-0.15	2.763
PC710	58.08	0.5953	1	1	0	25.631	-0.032	1.491	100	-2.667	Yes	No	No	-0.118	0.734	0.03	-2.364	No	No	No	No	No	No	No	0.351	No	No	1.173	No	No	1.988	1.691	No	No	-1.077	2.326
PC712	148.205	2.7283	2	1	0	67.315	-2.936	1.669	95.592	-1.139	No	No	No	0.343	0.266	0.529	-1.659	No	No	Yes	No	No	No	No	0.268	No	No	0.824	No	No	1.798	2.217	No	Yes	0.807	0.869
PC713	136.15	1.5077	2	2	0	59.436	-1.252	1.635	96.732	-2.099	No	No	No	-0.068	0.387	0.086	-1.985	No	No	Yes	No	No	No	No	0.634	No	No	1.084	No	No	1.915	2.449	No	No	-0.129	1.641
PC714	152.149	1.3934	2	2	1	64.231	-1.775	1.205	100	-2.728	No	No	No	-1.841	0.48	-0.247	-2.236	No	No	No	No	No	No	No	0.657	No	No	0.707	No	No	2.226	2.02	No	No	0.196	1.853
PC715	138.166	1.1875	2	2	1	60.069	-1.201	1.598	87.474	-2.452	No	No	No	0.12	0.465	-0.202	-2.158	No	No	No	No	No	No	No	0.255	No	No	0.994	No	No	2.017	2.043	No	Yes	-0.337	1.938
PC717	184.282	3.97064	1	0	0	85.927	-5.438	1.402	94.503	-1.41	No	No	No	0.639	0.244	0.792	-1.829	No	No	No	No	No	No	No	0.257	No	No	0.051	No	No	1.454	1.425	No	Yes	1.438	0.728
PC718	134.178	1.6921	2	1	1	60.631	-1.846	1.612	92.669	-1.702	No	No	No	0.295	0.343	0.478	-1.755	No	No	Yes	No	No	No	No	0.253	No	No	0.936	No	No	1.92	1.835	No	Yes	-0.125	1.873
PC719	196.29	2.9304	2	2	0	86.333	-2.629	1.438	96.692	-2.307	No	No	No	0.137	0.503	0.523	-2.695	No	No	No	No	No	No	No	1.322	No	No	0.698	No	No	1.914	1.981	No	Yes	0.681	1.164
PC720	110.112	1.0978	0	2	2	47.02	-0.762	1.679	86.856	-2.618	No	No	No	-0.022	0.616	-0.318	-2.076	No	No	No	No	No	No	No	0.52	No	No	0.707	No	No	2.008	2.332	No	Yes	0.105	2.194
PC721	244.375	3.7429	12	2	2	105.233	-4.187	1.475	90.71	-2.718	No	No	No	-0.706	0.271	0.086	-2.954	No	No	No	No	No	No	No	1.766	No	No	-0.197	No	No	1.378	2.824	No	Yes	0.503	-0.356
PC722	174.155	1.3509	0	3	1	74.313	-1.726	1.198	93.852	-3.039	No	No	No	0.012	0.465	-0.227	-2.786	No	No	No	No	No	No	No	0.147	No	No	0.976	No	No	1.825	2.705	No	No	0.812	1.576
PC723	138.254	3.3668	0	0	0	64.012	-5.073	1.401	94.707	-1.45	No	No	No	0.546	0.242	0.802	-1.249	No	No	Yes	No	No	No	No	1.181	No	No	0.152	No	No	1.54	2.473	No	No	0.88	0.563
PC726	85.15	0.7599	0	1	1	38.743	-0.156	1.347	100	-2.795	Yes	No	No	0.503	0.808	0.024	-2.829	No	No	No	No	No	No	No	1.093	No	No	0.964	No	No	2.218	1.466	No	No	-0.78	2.683
PC727	186.339	3.8996	10	1	1	83.548	-5.017	1.468	91.178	-1.624	No	No	No	0.39	0.268	0.723	-1.956	No	No	No	No	No	No	No	1.72	No	No	0.312	No	No	1.573	1.281	No	Yes	2.1	0.07
PC728	184.323	4.1062	10	1	0	82.915	-5.499	1.482	93.707	-1.607	No	No	No	0.393	0.241	0.743	-1.783	No	No	No	No	No	No	No	1.682	No	No	0.273	No	No	1.523	1.298	No	Yes	1.926	-0.198
PC730	150.133	1.2278	1	3	0	63.544	-2.088	1.102	91.565	-2.443	No	No	No	-0.158	0.418	-0.121	-2.127	No	No	Yes	No	No	No	No	0.5	No	No	1.117	No	No	1.713	2.461	No	No	0.421	1.655
PC732	158.241	2.2317	4	2	0	68.934	-2.299	1.532	95.66	-1.741	No	No	No	-0.032	0.454	0.446	-1.875	No	No	No	No	No	No	No	0.461	No	No	0.885	No	No	1.681	2.352	No	Yes	0.585	1.01
PC743	182.263	2.5233	5	2	0	80.663	-3.096	1.623	96.133	-1.621	No	No	No	0.073	0.395	0.603	-2	No	No	No	No	No	No	No	1.694	No	No	0.505	No	No	1.604	2.272	No	Yes	1.071	0.679
PC744	154.253	2.6698	4	1	1	69.439	-2.612	1.493	93.163	-1.737	No	No	No	0.152	0.484	0.598	-2.339	No	No	No	No	No	No	No	0.446	No	No	0.774	No	No	1.704	2.024	No	Yes	0.515	1.277
PC746	138.122	1.1209	0	3	1	57.812	-2.097	1.056	92.33	-2.768	No	No	No	0.146	0.5	-0.174	-2.185	No	No	No	No	No	No	No	0.492	No	No	0.468	No	No	1.76	2.496	No	No	0.392	1.683
PC751	204.357	4.2709	1	0	0	94.141	-6.006	1.393	96.975	-2.314	No	No	No	0.589	0.067	0.892	-1.278	No	Yes	Yes	No	No	No	No	0.995	No	No	-0.534	No	No	1.753	1.406	No	No	1.197	-0.059
PC752	152.193	2.01222	2	2	0	66.753	-1.515	1.788	95.805	-1.706	No	No	No	0.043	0.376	0.269	-1.982	No	No	No	No	No	No	No	0.346	No	No	0.868	No	No	1.83	2.235	No	Yes	0.413	1.41
PC754	220.356	3.7703	0	1	0	98.939	-4.562	1.494	94.809	-3.165	No	No	No	0.688	0.261	0.707	-2.271	No	Yes	No	Yes	No	No	No	0.74	No	No	-0.13	No	No	1.538	1.212	No	Yes	1.014	0.907
PC755	118.176	1.4054	3	2	0	50.791	-0.642	1.622	97.008	-2.62	No	No	No	-0.112	0.685	0.147	-2.666	No	No	No	No	No	No	No	0.551	No	No	0.987	No	No	1.925	2.169	No	Yes	-0.275	2.058
PC756	152.237	2.4017	0	1	0	68.174	-2.895	1.499	95.965	-2.002	No	No	No	0.331	0.459	0.612	-2.158	No	No	No	No	No	No	No	0.109	No	No	0.473	No	No	1.653	1.981	No	Yes	0.233	1.458
PC757	152.237	2.5458	0	1	0	68.174	-2.954	1.319	96.608	-1.961	No	No	No	0.306	0.43	0.618	-2.012	No	No	No	No	No	No	No	1.184	No	No	0.633	No	No	1.693	2.099	No	Yes	0.379	1.223
PC758	150.221	2.632	0	1	0	67.8	-2.323	1.32	96.972	-2.138	No	No	No	0.141	0.528	0.557	-2.418	No	No	No	No	No	No	No	0.156	No	No	0.8	No	No	1.926	2.034	No	Yes	0.325	1.558
PC759	136.238	2.9987	0	0	0	63.322	-4.191	1.385	95.525	-1.653	No	No	No	0.685	0.35	0.818	-1.857	No	No	No	No	No	No	No	0.03	No	No	0.371	No	No	1.673	2.28	No	No	0.628	1.012
PC760	136.238	2.9987	0	0	0	63.322	-3.733	1.38	96.041	-1.827	No	No	No	0.667	0.425	0.791	-2.201	No	No	No	No	No	No	No	0.043	No	No	0.48	No	No	1.77	2.262	No	No	0.45	1.159
PC761	136.238	2.9987	0	0	0	63.322	-3.557	1.398	96.438	-1.805	No	No	No	0.518	0.461	0.759	-2.26	No	No	No	No	No	No	No	0.037	No	No	0.674	No	No	1.804	2.258	No	No	0.411	1.23
PC762	154.253	2.6698	4	1	1	69.439	-2.612	1.493	93.163	-1.737	No	No	No	0.152	0.484	0.598	-2.339	No	No	No	No	No	No	No	0.446	No	No	0.774	No	No	1.704	2.024	No	Yes	0.515	1.277
PC765	206.373	4.639	0	0	0	94.831	-6.098	1.398	97.043	-2.431	No	No	No	0.5	0.048	0.856	-1.094	No	Yes	Yes	No	No	No	No	1.036	No	No	-0.66	No	No	1.861	1.539	No	Yes	0.993	-0.295
PC767	210.317	3.6307	6	2	0	93.014	-3.664	1.751	95.332	-1.81	No	No	No	0.172	0.361	0.583	-2.363	No	No	No	No	No	No	No	1.696	No	No	0.74	No	No	1.907	2.262	No	Yes	1.554	0.487
PC768	220.356	3.9364	0	1	0	99.255	-4.321	1.414	95.669	-3.061	No	No	No	0.564	0.327	0.647	-2.521	No	No	Yes	Yes	Yes	No	No	0.905	No	No	0.148	No	No	1.548	1.224	No	Yes	1.079	0.955
PC769	154.253	2.5037	1	1	1	69.123	-2.296	1.502	94.014	-2.182	No	No	No	0.21	0.514	0.563	-2.473	No	No	No	No	No	No	No	1.269	No	No	0.857	No	No	1.811	2.02	No	Yes	0.189	1.545
PC771	204.357	4.7252	0	0	0	94.458	-5.555	1.423	94.845	-1.58	No	No	No	0.652	0.263	0.733	-2.172	No	No	No	No	No	No	No	1.088	No	No	0.351	No	No	1.617	1.416	No	Yes	1.401	0.504
PC772	223.36	3.4513	8	1	1	99.816	-4.539	1.362	92.304	-1.956	No	No	No	0.127	0.228	0.655	-1.607	No	No	No	No	No	No	No	1.753	No	No	0.114	No	No	1.689	1.284	No	Yes	2.215	0.292
PC777	152.281	4.0671	0	0	0	70.693	-3.836	1.393	94.459	-1.896	Yes	No	No	0.41	0.483	0.613	-2.699	No	No	No	No	No	No	No	1.353	No	No	0.722	No	No	1.991	2.522	No	No	0.635	1.352
PC781	204.357	4.7252	0	0	0	94.458	-5.555	1.423	94.845	-1.58	No	No	No	0.652	0.263	0.733	-2.172	No	No	No	No	No	No	No	1.088	No	No	0.351	No	No	1.617	1.416	No	Yes	1.401	0.504
PC782	204.357	4.415	0	0	0	94.141	-5.822	1.403	96.571	-1.792	No	No	No	0.774	0.158	0.811	-1.809	No	Yes	No	No	No	No	No	0.929	No	No	-0.074	No	No	1.555	1.399	No	No	1.43	0.187
PC783	204.357	4.7472	3	0	0	94.774	-6.43	1.41	94.359	-1.279	No	No	No	0.601	0.157	0.809	-1.714	No	No	No	No	No	No	No	0.251	No	No	0.058	No	No	1.535	1.309	No	Yes	1.901	0.118
PC787	251.414	4.2315	10	1	1	112.546	-5.516	1.36	91.617	-2.209	No	No	No	0.171	0.138	0.693	-1.498	No	Yes	No	No	No	No	No	1.814	No	No	-0.108	No	No	1.682	1.213	No	Yes	2.405	-0.26
PC789	386.444	3.7962	6	6	0	164.808	-5.288	1.081	96.702	-2.716	No	Yes	Yes	-0.19	0	-0.744	-2.897	No	Yes	Yes	Yes	Yes	No	Yes	0.15	No	No	0.324	No	No	2.665	1.529	No	No	0.532	0.588
PC790	264.409	4.1806	1	2	0	116.836	-4.855	1.633	95.956	-2.439	No	Yes	No	0.463	0.193	0.588	-2.256	No	Yes	No	Yes	No	No	No	0.834	Yes	No	-0.207	No	No	1.646	1.957	No	Yes	1.471	0.525
PC791	204.357	4.7252	1	0	0	94.458	-6.074	1.401	94.127	-1.461	No	No	No	0.686	0.186	0.776	-1.865	No	Yes	No	No	No	No	No	1.205	No	No	-0.018	No	No	1.543	1.351	No	Yes	1.623	0.353
PC794	257.333	2.9741	3	2	1	113.411	-2.693	1.419	91.587	-2.913	Yes	No	No	0.392	0.244	0.037	-1.83	No	Yes	No	Yes	No	No	No	0.358	Yes	No	-0.389	No	No	2.548	1.394	No	No	1.852	1.753
PC795	236.355	2.9565	2	2	1	104.103	-3.747	1.623	94.696	-2.498	No	Yes	No	0.284	0.267	0.077	-2.1	No	No	No	No	No	No	No	1.182	No	No	0.006	No	No	1.612	2.066	No	Yes	1.588	0.894
PC796	136.238	2.9987	1	0	0	63.322	-4.629	1.404	95.356	-1.342	No	No	No	0.566	0.295	0.836	-1.463	No	No	No	No	No	No	No	0.071	No	No	0.369	No	No	1.549	2.309	No	No	0.788	0.726
PC797	235.371	3.6916	6	1	0	105.385	-4.707	1.493	92.618	-1.884	No	No	No	0.402	0.274	0.684	-2.35	No	No	No	No	No	No	No	1.664	No	No	0.012	No	Yes	1.858	0.972	No	Yes	2.235	0.591
PC798	204.357	4.8913	4	0	0	94.774	-5.967	1.419	95.561	-1.273	No	No	No	0.629	0.238	0.796	-2.131	No	No	No	No	No	No	No	1.441	No	No	0.414	No	No	1.617	1.329	No	Yes	1.958	-0.029
PC802	204.357	4.7472	3	0	0	94.774	-5.989	1.428	95.7	-1.247	No	No	No	0.588	0.22	0.793	-1.894	No	No	No	No	No	No	No	0.341	No	No	0.388	No	No	1.516	1.359	No	Yes	1.928	-0.08
PC803	152.281	3.6128	0	0	0	70.377	-5.37	1.398	95.219	-1.555	No	No	No	0.566	0.208	0.797	-1.335	No	No	Yes	No	No	No	No	1.09	No	No	-0.038	No	No	1.556	2.484	No	No	1.096	0.501
PC804	204.357	4.7252	3	0	0	94.458	-5.968	1.395	96.229	-1.677	No	No	No	0.861	0.149	0.86	-1.988	No	Yes	No	No	No	No	No	1.176	No	No	0.084	No	No	1.68	1.367	No	Yes	1.562	-0.103
PC807	204.357	4.2709	1	0	0	94.141	-5.968	1.389	95.964	-1.997	No	No	No	0.717	0.114	0.86	-1.552	No	Yes	Yes	No	No	No	No	0.98	No	No	-0.351	No	No	1.568	1.364	No	No	1.483	0.161
PC809	204.357	4.5811	1	0	0	94.458	-6.217	1.422	95.998	-1.548	No	No	No	0.665	0.131	0.802	-1.631	No	Yes	No	No	No	No	No	1.169	No	No	-0.023	No	No	1.506	1.473	No	Yes	1.731	0.037
PC810	136.238	2.6885	0	0	0	63.006	-3.945	1.353	93.922	-1.912	No	No	No	0.781	0.368	0.849	-1.924	No	Yes	No	No	No	No	No	-0.073	No	No	0.135	No	No	1.608	2.103	No	No	0.637	1.397
PC812	308.333	3.3527	6	4	2	133.575	-3.38	0.957	91.159	-2.804	Yes	Yes	No	0.139	0.045	-0.089	-2.271	No	Yes	Yes	Yes	Yes	No	Yes	-0.008	No	No	-0.081	No	Yes	2.09	1.616	No	No	0.968	0.069
PC817	204.357	4.415	0	0	0	94.141	-5.644	1.406	95.748	-1.733	No	No	No	0.779	0.192	0.801	-1.959	No	Yes	No	No	No	No	No	0.923	No	No	0.07	No	No	1.567	1.385	No	No	1.36	0.373
PC818	308.333	3.3527	6	4	2	133.575	-3.38	0.957	91.159	-2.804	Yes	Yes	No	0.139	0.045	-0.089	-2.271	No	Yes	Yes	Yes	Yes	No	Yes	-0.008	No	No	-0.081	No	Yes	2.09	1.616	No	No	0.968	0.069
PC819	204.357	4.2709	1	0	0	94.141	-5.705	1.374	96.221	-2.225	No	No	No	0.806	0.115	0.887	-1.659	No	Yes	Yes	No	No	No	No	0.95	No	No	-0.302	No	No	1.644	1.356	No	No	1.122	0.128
PC836	271.404	3.4581	7	1	1	123.274	-5.399	1.392	94.524	-2.291	No	No	No	0.035	0.103	0.704	-1.123	No	Yes	No	No	No	No	No	1.791	No	No	-0.546	No	Yes	1.491	1.157	No	Yes	2.178	-0.08
PC843	417.546	2.7853	3	6	0	178.521	-4.406	1.224	98.464	-3.271	No	No	No	0.789	0.308	-0.186	-3.01	No	Yes	No	No	No	No	No	0.376	No	No	-0.643	No	No	2.872	1.41	No	No	0.291	0.681
PC865	374.521	3.6043	1	4	2	161.913	-4.915	0.948	96.564	-4.077	Yes	Yes	No	0.39	0.185	-0.018	-1.989	No	Yes	No	No	No	No	No	0.57	Yes	No	-0.456	No	No	2.036	1.571	No	No	0.394	0.752
