# Supplementary material for: Insights about multi-targeting and synergistic neuromodulators in Ayurvedic herbs against epilepsy: integrated computational studies on drug-target and protein-protein interaction networks
Source: Sci Rep. 2019 Jul 22;9:10565. doi: 10.1038/s41598-019-46715-6 (PMC6646331; doi:10.1038/s41598-019-46715-6)
Supplement: Supplementary file 4 — Table S3 [file 41598_2019_46715_MOESM4_ESM.xlsx]

## Sheet: Tanimoto_similarity
The Tanimoto score of each of 349 DPCs and 2159 drugs of DrugBank.
>PC505
>DB00006 Tanimoto from PC505 = 0.256098
>DB09473 Tanimoto from PC505 = 0.13
>DB09425 Tanimoto from PC505 = 0.08
>DB09420 Tanimoto from PC505 = 0
>DB09293 Tanimoto from PC505 = 0
>DB09315 Tanimoto from PC505 = 0
>DB09326 Tanimoto from PC505 = 0
>DB05273 Tanimoto from PC505 = 0.0176991
>DB09398 Tanimoto from PC505 = 0
>DB12161 Tanimoto from PC505 = 0.435115
>DB11140 Tanimoto from PC505 = 0.0126582
>DB06784 Tanimoto from PC505 = 0.117021
>DB09137 Tanimoto from PC505 = 0.145985
>DB09164 Tanimoto from PC505 = 0.176923
>DB09139 Tanimoto from PC505 = 0.0103093
>DB09397 Tanimoto from PC505 = 0.0235294
>DB09165 Tanimoto from PC505 = 0
>DB12965 Tanimoto from PC505 = 0
>DB05245 Tanimoto from PC505 = 0.0977444
>DB01370 Tanimoto from PC505 = 0
>DB11239 Tanimoto from PC505 = 0.0617284
>DB09087 Tanimoto from PC505 = 0.0609756
>DB11203 Tanimoto from PC505 = 0.0126582
>DB11150 Tanimoto from PC505 = 0.0617284
>DB13910 Tanimoto from PC505 = 0.141176
>DB00462 Tanimoto from PC505 = 0.198582
>DB00332 Tanimoto from PC505 = 0.220472
>DB00725 Tanimoto from PC505 = 0.219697
>DB00517 Tanimoto from PC505 = 0.173913
>DB09278 Tanimoto from PC505 = 0
>DB00115 Tanimoto from PC505 = 0.108597
>DB01373 Tanimoto from PC505 = 0
>DB11348 Tanimoto from PC505 = 0
>DB11093 Tanimoto from PC505 = 0.117021
>DB11126 Tanimoto from PC505 = 0.12766
>DB09116 Tanimoto from PC505 = 0
>DB06724 Tanimoto from PC505 = 0.0243902
>DB00258 Tanimoto from PC505 = 0.0487805
>DB13231 Tanimoto from PC505 = 0.0705882
>DB00326 Tanimoto from PC505 = 0.138298
>DB11168 Tanimoto from PC505 = 0.0888889
>DB09479 Tanimoto from PC505 = 0
>DB01164 Tanimoto from PC505 = 0
>DB09129 Tanimoto from PC505 = 0.0125
>DB09498 Tanimoto from PC505 = 0
>DB01135 Tanimoto from PC505 = 0.337662
>DB00761 Tanimoto from PC505 = 0
>DB09316 Tanimoto from PC505 = 0.0125
>DB09277 Tanimoto from PC505 = 0.0229885
>DB00411 Tanimoto from PC505 = 0.0606061
>DB09241 Tanimoto from PC505 = 0.0923077
>DB11136 Tanimoto from PC505 = 0.0126582
>DB09130 Tanimoto from PC505 = 0
>DB06778 Tanimoto from PC505 = 0.0617284
>DB11246 Tanimoto from PC505 = 0.12766
>DB11257 Tanimoto from PC505 = 0
>DB09325 Tanimoto from PC505 = 0
>DB01592 Tanimoto from PC505 = 0
>DB11210 Tanimoto from PC505 = 0.0465116
>DB09147 Tanimoto from PC505 = 0
>DB06783 Tanimoto from PC505 = 0
>DB09162 Tanimoto from PC505 = 0.117021
>DB05260 Tanimoto from PC505 = 0
>DB13925 Tanimoto from PC505 = 0.25
>DB08884 Tanimoto from PC505 = 0.336134
>DB00597 Tanimoto from PC505 = 0.0679612
>DB00789 Tanimoto from PC505 = 0.0909091
>DB00538 Tanimoto from PC505 = 0.0841121
>DB00743 Tanimoto from PC505 = 0.166667
>DB09132 Tanimoto from PC505 = 0.05
>DB11633 Tanimoto from PC505 = 0.130435
>DB06793 Tanimoto from PC505 = 0.235772
>DB13170 Tanimoto from PC505 = 0.0983607
>DB01627 Tanimoto from PC505 = 0.11399
>DB13878 Tanimoto from PC505 = 0.153846
>DB00731 Tanimoto from PC505 = 0.261905
>DB09039 Tanimoto from PC505 = 0.283951
>DB05676 Tanimoto from PC505 = 0.27027
>DB00859 Tanimoto from PC505 = 0.144444
>DB00118 Tanimoto from PC505 = 0.123762
>DB06614 Tanimoto from PC505 = 0.0902778
>DB11613 Tanimoto from PC505 = 0.144487
>DB09027 Tanimoto from PC505 = 0.131148
>DB00403 Tanimoto from PC505 = 0.254902
>DB01061 Tanimoto from PC505 = 0.21466
>DB00373 Tanimoto from PC505 = 0.111111
>DB09082 Tanimoto from PC505 = 0.219178
>DB00760 Tanimoto from PC505 = 0.123894
>DB13158 Tanimoto from PC505 = 0.112782
>DB00222 Tanimoto from PC505 = 0.194595
>DB09143 Tanimoto from PC505 = 0.157068
>DB00468 Tanimoto from PC505 = 0.283784
>DB00337 Tanimoto from PC505 = 0.135678
>DB03615 Tanimoto from PC505 = 0.0863309
>DB11217 Tanimoto from PC505 = 0.217742
>DB08890 Tanimoto from PC505 = 0.264045
>DB00631 Tanimoto from PC505 = 0.0984456
>DB01282 Tanimoto from PC505 = 0.348101
>DB00104 Tanimoto from PC505 = 0.226316
>DB05018 Tanimoto from PC505 = 0.0727273
>DB08907 Tanimoto from PC505 = 0.171123
>DB00558 Tanimoto from PC505 = 0.0863636
>DB00303 Tanimoto from PC505 = 0.146154
>DB06211 Tanimoto from PC505 = 0.12605
>DB00227 Tanimoto from PC505 = 0.146154
>DB00641 Tanimoto from PC505 = 0.146154
>DB00175 Tanimoto from PC505 = 0.138686
>DB01229 Tanimoto from PC505 = 0.2
>DB01273 Tanimoto from PC505 = 0.198529
>DB09297 Tanimoto from PC505 = 0.169173
>DB09093 Tanimoto from PC505 = 0.217573
>DB00618 Tanimoto from PC505 = 0.232143
>DB09097 Tanimoto from PC505 = 0.319149
>DB01088 Tanimoto from PC505 = 0.117647
>DB01240 Tanimoto from PC505 = 0.141791
>DB00374 Tanimoto from PC505 = 0.4375
>DB00674 Tanimoto from PC505 = 0.278947
>DB00681 Tanimoto from PC505 = 0.13253
>DB01180 Tanimoto from PC505 = 0.219409
>DB00206 Tanimoto from PC505 = 0.224138
>DB01089 Tanimoto from PC505 = 0.229075
>DB00790 Tanimoto from PC505 = 0.162963
>DB04845 Tanimoto from PC505 = 0.125628
>DB06196 Tanimoto from PC505 = 0.2
>DB01598 Tanimoto from PC505 = 0.142857
>DB08824 Tanimoto from PC505 = 0.3125
>DB00907 Tanimoto from PC505 = 0.2
>DB01256 Tanimoto from PC505 = 0.205479
>DB11699 Tanimoto from PC505 = 0.164557
>DB00245 Tanimoto from PC505 = 0.201613
>DB00209 Tanimoto from PC505 = 0.214815
>DB12328 Tanimoto from PC505 = 0.186916
>DB00390 Tanimoto from PC505 = 0.118881
>DB01396 Tanimoto from PC505 = 0.118881
>DB00714 Tanimoto from PC505 = 0.246667
>DB00514 Tanimoto from PC505 = 0.410714
>DB00820 Tanimoto from PC505 = 0.257009
>DB00377 Tanimoto from PC505 = 0.214286
>DB08873 Tanimoto from PC505 = 0.117647
>DB09047 Tanimoto from PC505 = 0.118721
>DB00218 Tanimoto from PC505 = 0.156098
>DB08930 Tanimoto from PC505 = 0.108614
>DB00444 Tanimoto from PC505 = 0.286432
>DB00773 Tanimoto from PC505 = 0.316384
>DB01179 Tanimoto from PC505 = 0.4
>DB00121 Tanimoto from PC505 = 0.19403
>DB00981 Tanimoto from PC505 = 0.270968
>DB04911 Tanimoto from PC505 = 0.199336
>DB01108 Tanimoto from PC505 = 0.0985915
>DB01409 Tanimoto from PC505 = 0.150538
>DB01020 Tanimoto from PC505 = 0.0859375
>DB00883 Tanimoto from PC505 = 0.0859375
>DB04570 Tanimoto from PC505 = 0.160305
>DB00739 Tanimoto from PC505 = 0.215789
>DB01607 Tanimoto from PC505 = 0.174359
>DB01060 Tanimoto from PC505 = 0.248555
>DB01602 Tanimoto from PC505 = 0.20297
>DB01604 Tanimoto from PC505 = 0.213542
>DB00415 Tanimoto from PC505 = 0.22093
>DB08795 Tanimoto from PC505 = 0.204301
>DB00948 Tanimoto from PC505 = 0.203704
>DB00319 Tanimoto from PC505 = 0.218085
>DB00578 Tanimoto from PC505 = 0.217143
>DB01000 Tanimoto from PC505 = 0.173653
>DB00485 Tanimoto from PC505 = 0.149194
>DB00301 Tanimoto from PC505 = 0.149606
>DB00713 Tanimoto from PC505 = 0.159483
>DB01147 Tanimoto from PC505 = 0.150407
>DB01603 Tanimoto from PC505 = 0.225806
>DB00607 Tanimoto from PC505 = 0.223404
>DB01053 Tanimoto from PC505 = 0.227545
>DB00417 Tanimoto from PC505 = 0.222222
>DB01066 Tanimoto from PC505 = 0.109325
>DB01140 Tanimoto from PC505 = 0.20197
>DB00567 Tanimoto from PC505 = 0.178218
>DB01333 Tanimoto from PC505 = 0.122172
>DB09008 Tanimoto from PC505 = 0.128788
>DB00535 Tanimoto from PC505 = 0.116981
>DB00671 Tanimoto from PC505 = 0.111111
>DB01150 Tanimoto from PC505 = 0.195455
>DB00833 Tanimoto from PC505 = 0.155963
>DB00689 Tanimoto from PC505 = 0.168142
>DB00493 Tanimoto from PC505 = 0.125874
>DB01414 Tanimoto from PC505 = 0.12844
>DB00456 Tanimoto from PC505 = 0.15102
>DB01139 Tanimoto from PC505 = 0.137339
>DB01331 Tanimoto from PC505 = 0.144444
>DB01112 Tanimoto from PC505 = 0.132616
>DB01416 Tanimoto from PC505 = 0.122744
>DB01212 Tanimoto from PC505 = 0.117284
>DB01327 Tanimoto from PC505 = 0.104089
>DB01330 Tanimoto from PC505 = 0.107914
>DB00274 Tanimoto from PC505 = 0.104651
>DB00430 Tanimoto from PC505 = 0.14841
>DB01326 Tanimoto from PC505 = 0.161017
>DB00267 Tanimoto from PC505 = 0.112628
>DB01329 Tanimoto from PC505 = 0.181818
>DB00923 Tanimoto from PC505 = 0.145038
>DB00229 Tanimoto from PC505 = 0.114286
>DB01328 Tanimoto from PC505 = 0.164122
>DB06590 Tanimoto from PC505 = 0.0911458
>DB01415 Tanimoto from PC505 = 0.101124
>DB01332 Tanimoto from PC505 = 0.111111
>DB09214 Tanimoto from PC505 = 0.203883
>DB09213 Tanimoto from PC505 = 0.277778
>DB05990 Tanimoto from PC505 = 0.147727
>DB02659 Tanimoto from PC505 = 0.147727
>DB01190 Tanimoto from PC505 = 0.104762
>DB00300 Tanimoto from PC505 = 0.0572917
>DB09477 Tanimoto from PC505 = 0.28
>DB11610 Tanimoto from PC505 = 0.295918
>DB01263 Tanimoto from PC505 = 0.169725
>DB08947 Tanimoto from PC505 = 0.0898204
>DB01252 Tanimoto from PC505 = 0.333333
>DB09570 Tanimoto from PC505 = 0.111801
>DB00932 Tanimoto from PC505 = 0.211268
>DB09054 Tanimoto from PC505 = 0.0865801
>DB09292 Tanimoto from PC505 = 0.285714
>DB00212 Tanimoto from PC505 = 0.19
>DB09421 Tanimoto from PC505 = 0.111111
>DB00642 Tanimoto from PC505 = 0.206349
>DB04835 Tanimoto from PC505 = 0.178771
>DB09101 Tanimoto from PC505 = 0.191257
>DB04894 Tanimoto from PC505 = 0.2
>DB11586 Tanimoto from PC505 = 0.140411
>DB00758 Tanimoto from PC505 = 0.186441
>DB06772 Tanimoto from PC505 = 0.180095
>DB01232 Tanimoto from PC505 = 0.157407
>DB01578 Tanimoto from PC505 = 0.121951
>DB01914 Tanimoto from PC505 = 0.130435
>DB00284 Tanimoto from PC505 = 0.112299
>DB00234 Tanimoto from PC505 = 0.25
>DB08971 Tanimoto from PC505 = 0.122951
>DB08895 Tanimoto from PC505 = 0.107784
>DB09034 Tanimoto from PC505 = 0.10084
>DB01211 Tanimoto from PC505 = 0.148936
>DB06263 Tanimoto from PC505 = 0.252525
>DB00385 Tanimoto from PC505 = 0.238095
>DB00757 Tanimoto from PC505 = 0.192547
>DB00877 Tanimoto from PC505 = 0.121827
>DB01590 Tanimoto from PC505 = 0.124378
>DB06827 Tanimoto from PC505 = 0.103448
>DB00511 Tanimoto from PC505 = 0.116438
>DB01586 Tanimoto from PC505 = 0.147727
>DB06777 Tanimoto from PC505 = 0.147727
>DB01126 Tanimoto from PC505 = 0.152439
>DB00986 Tanimoto from PC505 = 0.272059
>DB13153 Tanimoto from PC505 = 0.07
>DB06202 Tanimoto from PC505 = 0.358333
>DB00314 Tanimoto from PC505 = 0.105
>DB09038 Tanimoto from PC505 = 0.273333
>DB09071 Tanimoto from PC505 = 0.315789
>DB00360 Tanimoto from PC505 = 0.101124
>DB04918 Tanimoto from PC505 = 0.100324
>DB04865 Tanimoto from PC505 = 0.271028
>DB00126 Tanimoto from PC505 = 0.0977444
>DB00976 Tanimoto from PC505 = 0.135021
>DB00254 Tanimoto from PC505 = 0.236715
>DB00931 Tanimoto from PC505 = 0.222727
>DB00595 Tanimoto from PC505 = 0.227907
>DB05109 Tanimoto from PC505 = 0.205387
>DB01395 Tanimoto from PC505 = 0.163793
>DB04839 Tanimoto from PC505 = 0.15
>DB11575 Tanimoto from PC505 = 0.152439
>DB00591 Tanimoto from PC505 = 0.128205
>DB01047 Tanimoto from PC505 = 0.142857
>DB00846 Tanimoto from PC505 = 0.123288
>DB00180 Tanimoto from PC505 = 0.125828
>DB08973 Tanimoto from PC505 = 0.107143
>DB11921 Tanimoto from PC505 = 0.113636
>DB01410 Tanimoto from PC505 = 0.148649
>DB01260 Tanimoto from PC505 = 0.12766
>DB00288 Tanimoto from PC505 = 0.150943
>DB00453 Tanimoto from PC505 = 0.223176
>DB00759 Tanimoto from PC505 = 0.231132
>DB01301 Tanimoto from PC505 = 0.214912
>DB00256 Tanimoto from PC505 = 0.213974
>DB00728 Tanimoto from PC505 = 0.132812
>DB01337 Tanimoto from PC505 = 0.142857
>DB01338 Tanimoto from PC505 = 0.137097
>DB01339 Tanimoto from PC505 = 0.142857
>DB00896 Tanimoto from PC505 = 0.127273
>DB00764 Tanimoto from PC505 = 0.109375
>DB00240 Tanimoto from PC505 = 0.110236
>DB01384 Tanimoto from PC505 = 0.120968
>DB00663 Tanimoto from PC505 = 0.124031
>DB01234 Tanimoto from PC505 = 0.129032
>DB08906 Tanimoto from PC505 = 0.182741
>DB00588 Tanimoto from PC505 = 0.197531
>DB00838 Tanimoto from PC505 = 0.110294
>DB09095 Tanimoto from PC505 = 0.125984
>DB00547 Tanimoto from PC505 = 0.122951
>DB00620 Tanimoto from PC505 = 0.125984
>DB04573 Tanimoto from PC505 = 0.414894
>DB00362 Tanimoto from PC505 = 0.252688
>DB00596 Tanimoto from PC505 = 0.116788
>DB00223 Tanimoto from PC505 = 0.124031
>DB00443 Tanimoto from PC505 = 0.129032
>DB01013 Tanimoto from PC505 = 0.14966
>DB00394 Tanimoto from PC505 = 0.138889
>DB08823 Tanimoto from PC505 = 0.130178
>DB04877 Tanimoto from PC505 = 0.205534
>DB00519 Tanimoto from PC505 = 0.280576
>DB01248 Tanimoto from PC505 = 0.181818
>DB00826 Tanimoto from PC505 = 0.116667
>DB06786 Tanimoto from PC505 = 0.120253
>DB01222 Tanimoto from PC505 = 0.132867
>DB00470 Tanimoto from PC505 = 0.358779
>DB08970 Tanimoto from PC505 = 0.125984
>DB01046 Tanimoto from PC505 = 0.166667
>DB00486 Tanimoto from PC505 = 0.5
>DB09324 Tanimoto from PC505 = 0.16875
>DB01606 Tanimoto from PC505 = 0.161765
>DB00766 Tanimoto from PC505 = 0.0928962
>DB09124 Tanimoto from PC505 = 0.132075
>DB01185 Tanimoto from PC505 = 0.127119
>DB06412 Tanimoto from PC505 = 0.135417
>DB00621 Tanimoto from PC505 = 0.197917
>DB06718 Tanimoto from PC505 = 0.258621
>DB06710 Tanimoto from PC505 = 0.125
>DB00959 Tanimoto from PC505 = 0.123894
>DB00860 Tanimoto from PC505 = 0.123894
>DB00741 Tanimoto from PC505 = 0.118182
>DB00687 Tanimoto from PC505 = 0.123967
>DB00635 Tanimoto from PC505 = 0.123894
>DB00769 Tanimoto from PC505 = 0.142857
>DB01380 Tanimoto from PC505 = 0.154472
>DB09091 Tanimoto from PC505 = 0.18018
>DB00873 Tanimoto from PC505 = 0.132812
>DB00324 Tanimoto from PC505 = 0.130081
>DB06781 Tanimoto from PC505 = 0.151724
>DB06789 Tanimoto from PC505 = 0.162393
>DB01130 Tanimoto from PC505 = 0.151079
>DB00603 Tanimoto from PC505 = 0.165217
>DB00351 Tanimoto from PC505 = 0.170732
>DB01092 Tanimoto from PC505 = 0.120567
>DB01744 Tanimoto from PC505 = 0.148148
>DB00717 Tanimoto from PC505 = 0.117117
>DB09070 Tanimoto from PC505 = 0.117117
>DB00977 Tanimoto from PC505 = 0.393939
>DB01357 Tanimoto from PC505 = 0.46
>DB04575 Tanimoto from PC505 = 0.425926
>DB01406 Tanimoto from PC505 = 0.114286
>DB11619 Tanimoto from PC505 = 0.117188
>DB00294 Tanimoto from PC505 = 0.113043
>DB00304 Tanimoto from PC505 = 0.0636364
>DB00367 Tanimoto from PC505 = 0.117117
>DB06713 Tanimoto from PC505 = 0.0555556
>DB00834 Tanimoto from PC505 = 0.244898
>DB09123 Tanimoto from PC505 = 0.133333
>DB01431 Tanimoto from PC505 = 0.07
>DB09015 Tanimoto from PC505 = 0.130435
>DB00823 Tanimoto from PC505 = 0.125984
>DB00957 Tanimoto from PC505 = 0.110294
>DB00700 Tanimoto from PC505 = 0.141791
>DB00421 Tanimoto from PC505 = 0.189781
>DB09274 Tanimoto from PC505 = 0.127389
>DB06697 Tanimoto from PC505 = 0.0805369
>DB08834 Tanimoto from PC505 = 0.226087
>DB03619 Tanimoto from PC505 = 0.149425
>DB01216 Tanimoto from PC505 = 0.109375
>DB00253 Tanimoto from PC505 = 0.121495
>DB00378 Tanimoto from PC505 = 0.132075
>DB00396 Tanimoto from PC505 = 0.121212
>DB00783 Tanimoto from PC505 = 0.423913
>DB01196 Tanimoto from PC505 = 0.370079
>DB00858 Tanimoto from PC505 = 0.151163
>DB00624 Tanimoto from PC505 = 0.125
>DB00947 Tanimoto from PC505 = 0.464286
>DB01392 Tanimoto from PC505 = 0.216216
>DB01420 Tanimoto from PC505 = 0.169643
>DB00984 Tanimoto from PC505 = 0.309735
>DB05812 Tanimoto from PC505 = 0.170213
>DB01017 Tanimoto from PC505 = 0.219298
>DB00560 Tanimoto from PC505 = 0.192308
>DB00611 Tanimoto from PC505 = 0.29771
>DB01209 Tanimoto from PC505 = 0.39
>DB06219 Tanimoto from PC505 = 0.192182
>DB01336 Tanimoto from PC505 = 0.342657
>DB01199 Tanimoto from PC505 = 0.342657
>DB00247 Tanimoto from PC505 = 0.165049
>DB00699 Tanimoto from PC505 = 0.183099
>DB01186 Tanimoto from PC505 = 0.258278
>DB00248 Tanimoto from PC505 = 0.219653
>DB00589 Tanimoto from PC505 = 0.157635
>DB01253 Tanimoto from PC505 = 0.176166
>DB00353 Tanimoto from PC505 = 0.174359
>DB00655 Tanimoto from PC505 = 0.517241
>DB02187 Tanimoto from PC505 = 0.396396
>DB00990 Tanimoto from PC505 = 0.12963
>DB01708 Tanimoto from PC505 = 0.126214
>DB08905 Tanimoto from PC505 = 0.121495
>DB05521 Tanimoto from PC505 = 0.0977011
>DB09195 Tanimoto from PC505 = 0.146067
>DB00178 Tanimoto from PC505 = 0.280576
>DB00894 Tanimoto from PC505 = 0.172414
>DB05265 Tanimoto from PC505 = 0.33871
>DB08922 Tanimoto from PC505 = 0.155689
>DB00220 Tanimoto from PC505 = 0.252941
>DB00854 Tanimoto from PC505 = 0.351351
>DB00504 Tanimoto from PC505 = 0.333333
>DB01369 Tanimoto from PC505 = 0.196078
>DB01200 Tanimoto from PC505 = 0.146758
>DB00320 Tanimoto from PC505 = 0.188841
>DB00696 Tanimoto from PC505 = 0.153285
>DB00970 Tanimoto from PC505 = 0.10443
>DB00908 Tanimoto from PC505 = 0.283784
>DB01264 Tanimoto from PC505 = 0.185366
>DB00685 Tanimoto from PC505 = 0.129032
>DB00273 Tanimoto from PC505 = 0.117241
>DB00570 Tanimoto from PC505 = 0.176471
>DB00361 Tanimoto from PC505 = 0.174194
>DB00309 Tanimoto from PC505 = 0.185567
>DB00541 Tanimoto from PC505 = 0.169279
>DB08871 Tanimoto from PC505 = 0.128378
>DB00919 Tanimoto from PC505 = 0.100629
>DB00295 Tanimoto from PC505 = 0.279793
>DB00327 Tanimoto from PC505 = 0.378205
>DB01192 Tanimoto from PC505 = 0.349112
>DB00704 Tanimoto from PC505 = 0.347059
>DB01452 Tanimoto from PC505 = 0.262911
>DB00318 Tanimoto from PC505 = 0.278351
>DB01551 Tanimoto from PC505 = 0.322785
>DB00956 Tanimoto from PC505 = 0.375796
>DB00497 Tanimoto from PC505 = 0.347059
>DB01466 Tanimoto from PC505 = 0.278351
>DB09209 Tanimoto from PC505 = 0.26087
>DB11691 Tanimoto from PC505 = 0.213058
>DB13145 Tanimoto from PC505 = 0.0693069
>DB00526 Tanimoto from PC505 = 0.0863309
>DB09323 Tanimoto from PC505 = 0.214689
>DB06410 Tanimoto from PC505 = 0.0614035
>DB09030 Tanimoto from PC505 = 0.14
>DB08908 Tanimoto from PC505 = 0.0744681
>DB06603 Tanimoto from PC505 = 0.152439
>DB09496 Tanimoto from PC505 = 0.298246
>DB06626 Tanimoto from PC505 = 0.142077
>DB11156 Tanimoto from PC505 = 0.0736196
>DB11219 Tanimoto from PC505 = 0.212963
>DB08982 Tanimoto from PC505 = 0.129213
>DB06176 Tanimoto from PC505 = 0.104072
>DB00875 Tanimoto from PC505 = 0.146341
>DB09488 Tanimoto from PC505 = 0.170732
>DB08993 Tanimoto from PC505 = 0.0603448
>DB06290 Tanimoto from PC505 = 0.156051
>DB06145 Tanimoto from PC505 = 0.122905
>DB01764 Tanimoto from PC505 = 0.126667
>DB01605 Tanimoto from PC505 = 0.164251
>DB09502 Tanimoto from PC505 = 0.141414
>DB00141 Tanimoto from PC505 = 0.115702
>DB00650 Tanimoto from PC505 = 0.123288
>DB00803 Tanimoto from PC505 = 0.0629371
>DB06636 Tanimoto from PC505 = 0.120253
>DB01239 Tanimoto from PC505 = 0.157534
>DB01142 Tanimoto from PC505 = 0.2
>DB00189 Tanimoto from PC505 = 0.04
>DB05528 Tanimoto from PC505 = 0.0777385
>DB08965 Tanimoto from PC505 = 0.131783
>DB00910 Tanimoto from PC505 = 0.0630631
>DB06261 Tanimoto from PC505 = 0.176471
>DB06791 Tanimoto from PC505 = 0.258065
>DB09149 Tanimoto from PC505 = 0.16875
>DB09197 Tanimoto from PC505 = 0.176056
>DB09060 Tanimoto from PC505 = 0.142012
>DB09155 Tanimoto from PC505 = 0
>DB00483 Tanimoto from PC505 = 0.190476
>DB01345 Tanimoto from PC505 = 0
>DB09418 Tanimoto from PC505 = 0.0114943
>DB06715 Tanimoto from PC505 = 0
>DB09275 Tanimoto from PC505 = 0.115789
>DB09125 Tanimoto from PC505 = 0.117021
>DB09414 Tanimoto from PC505 = 0
>DB11090 Tanimoto from PC505 = 0
>DB11107 Tanimoto from PC505 = 0.1
>DB11098 Tanimoto from PC505 = 0.0243902
>DB09413 Tanimoto from PC505 = 0
>DB06792 Tanimoto from PC505 = 0.0243902
>DB01356 Tanimoto from PC505 = 0
>DB01378 Tanimoto from PC505 = 0
>DB09407 Tanimoto from PC505 = 0
>DB11110 Tanimoto from PC505 = 0.117021
>DB09281 Tanimoto from PC505 = 0
>DB09481 Tanimoto from PC505 = 0.0243902
>DB00653 Tanimoto from PC505 = 0.0617284
>DB01401 Tanimoto from PC505 = 0.20202
>DB11189 Tanimoto from PC505 = 0.0465116
>DB01397 Tanimoto from PC505 = 0.215054
>DB06757 Tanimoto from PC505 = 0
>DB06796 Tanimoto from PC505 = 0.110497
>DB11137 Tanimoto from PC505 = 0
>DB00435 Tanimoto from PC505 = 0
>DB00200 Tanimoto from PC505 = 0.107728
>DB09153 Tanimoto from PC505 = 0
>DB11119 Tanimoto from PC505 = 0
>DB06805 Tanimoto from PC505 = 0.0686275
>DB06705 Tanimoto from PC505 = 0.246575
>DB09509 Tanimoto from PC505 = 0.0175439
>DB00569 Tanimoto from PC505 = 0.123077
>DB09332 Tanimoto from PC505 = 0.188679
>DB09158 Tanimoto from PC505 = 0.195946
>DB06806 Tanimoto from PC505 = 0.0686275
>DB09154 Tanimoto from PC505 = 0.117021
>DB09460 Tanimoto from PC505 = 0.0243902
>DB13911 Tanimoto from PC505 = 0.144796
>DB09472 Tanimoto from PC505 = 0.0617284
>DB11159 Tanimoto from PC505 = 0.0125
>DB11183 Tanimoto from PC505 = 0.154696
>DB01583 Tanimoto from PC505 = 0.376068
>DB09112 Tanimoto from PC505 = 0
>DB09395 Tanimoto from PC505 = 0.0487805
>DB09374 Tanimoto from PC505 = 0.206573
>DB00464 Tanimoto from PC505 = 0.121212
>DB13157 Tanimoto from PC505 = 0.252427
>DB00815 Tanimoto from PC505 = 0.121212
>DB09136 Tanimoto from PC505 = 0.159341
>DB01390 Tanimoto from PC505 = 0.0243902
>DB09276 Tanimoto from PC505 = 0.142857
>DB09072 Tanimoto from PC505 = 0.0930233
>DB09449 Tanimoto from PC505 = 0
>DB11589 Tanimoto from PC505 = 0.0126582
>DB06767 Tanimoto from PC505 = 0
>DB11128 Tanimoto from PC505 = 0
>DB06768 Tanimoto from PC505 = 0.0714286
>DB11134 Tanimoto from PC505 = 0
>DB11342 Tanimoto from PC505 = 0
>DB09517 Tanimoto from PC505 = 0.137097
>DB01574 Tanimoto from PC505 = 0
>DB11132 Tanimoto from PC505 = 0
>DB00348 Tanimoto from PC505 = 0.266667
>DB01219 Tanimoto from PC505 = 0.0966184
>DB00698 Tanimoto from PC505 = 0.0757576
>DB00614 Tanimoto from PC505 = 0.0653266
>DB01595 Tanimoto from PC505 = 0.11236
>DB01068 Tanimoto from PC505 = 0.104167
>DB11080 Tanimoto from PC505 = 0
>DB01613 Tanimoto from PC505 = 0.036036
>DB06154 Tanimoto from PC505 = 0.0306122
>DB00727 Tanimoto from PC505 = 0.0285714
>DB09220 Tanimoto from PC505 = 0.0896552
>DB06690 Tanimoto from PC505 = 0
>DB06815 Tanimoto from PC505 = 0.0703125
>DB00438 Tanimoto from PC505 = 0.109635
>DB11123 Tanimoto from PC505 = 0
>DB00565 Tanimoto from PC505 = 0.37013
>DB00732 Tanimoto from PC505 = 0.37013
>DB11153 Tanimoto from PC505 = 0
>DB08938 Tanimoto from PC505 = 0.0609756
>DB11151 Tanimoto from PC505 = 0
>DB09104 Tanimoto from PC505 = 0
>DB06723 Tanimoto from PC505 = 0
>DB11135 Tanimoto from PC505 = 0
>DB12982 Tanimoto from PC505 = 0
>DB09267 Tanimoto from PC505 = 0.134884
>DB09161 Tanimoto from PC505 = 0.0543478
>DB09265 Tanimoto from PC505 = 0.158076
>DB01593 Tanimoto from PC505 = 0
>DB09221 Tanimoto from PC505 = 0.111111
>DB11248 Tanimoto from PC505 = 0.12766
>DB11175 Tanimoto from PC505 = 0.103448
>DB09322 Tanimoto from PC505 = 0.0617284
>DB11154 Tanimoto from PC505 = 0.117021
>DB00484 Tanimoto from PC505 = 0.0731707
>DB01558 Tanimoto from PC505 = 0.10582
>DB00236 Tanimoto from PC505 = 0.0666667
>DB01074 Tanimoto from PC505 = 0.0851064
>DB00568 Tanimoto from PC505 = 0.147541
>DB00797 Tanimoto from PC505 = 0.162393
>DB06711 Tanimoto from PC505 = 0.161017
>DB01071 Tanimoto from PC505 = 0.113475
>DB08799 Tanimoto from PC505 = 0.0992908
>DB06809 Tanimoto from PC505 = 0.138889
>DB11336 Tanimoto from PC505 = 0.0925926
>DB00968 Tanimoto from PC505 = 0.430108
>DB00765 Tanimoto from PC505 = 0.380435
>DB11637 Tanimoto from PC505 = 0.141509
>DB04574 Tanimoto from PC505 = 0.480769
>DB00190 Tanimoto from PC505 = 0.39604
>DB03852 Tanimoto from PC505 = 0.108696
>DB00582 Tanimoto from PC505 = 0.142077
>DB00179 Tanimoto from PC505 = 0.493671
>DB00865 Tanimoto from PC505 = 0.23
>DB01255 Tanimoto from PC505 = 0.287037
>DB00380 Tanimoto from PC505 = 0.0776699
>DB00397 Tanimoto from PC505 = 0.23913
>DB09040 Tanimoto from PC505 = 0.162651
>DB12865 Tanimoto from PC505 = 0.137255
>DB01012 Tanimoto from PC505 = 0.216216
>DB00156 Tanimoto from PC505 = 0.0888889
>DB00290 Tanimoto from PC505 = 0.103797
>DB13156 Tanimoto from PC505 = 0.109453
>DB06717 Tanimoto from PC505 = 0.122271
>DB00673 Tanimoto from PC505 = 0.132275
>DB09291 Tanimoto from PC505 = 0.230769
>DB08865 Tanimoto from PC505 = 0.168269
>DB00922 Tanimoto from PC505 = 0.193333
>DB00278 Tanimoto from PC505 = 0.203883
>DB01106 Tanimoto from PC505 = 0.272
>DB00828 Tanimoto from PC505 = 0.046729
>DB01177 Tanimoto from PC505 = 0.246231
>DB00633 Tanimoto from PC505 = 0.163934
>DB01037 Tanimoto from PC505 = 0.239583
>DB06207 Tanimoto from PC505 = 0.229814
>DB00136 Tanimoto from PC505 = 0.0625
>DB00146 Tanimoto from PC505 = 0.0642202
>DB08941 Tanimoto from PC505 = 0.3125
>DB01197 Tanimoto from PC505 = 0.155172
>DB06707 Tanimoto from PC505 = 0.357895
>DB00610 Tanimoto from PC505 = 0.329787
>DB00160 Tanimoto from PC505 = 0.0697674
>DB01576 Tanimoto from PC505 = 0.247059
>DB06654 Tanimoto from PC505 = 0.222222
>DB00867 Tanimoto from PC505 = 0.294118
>DB00410 Tanimoto from PC505 = 0.154412
>DB01579 Tanimoto from PC505 = 0.217391
>DB00355 Tanimoto from PC505 = 0.117391
>DB00652 Tanimoto from PC505 = 0.325
>DB11260 Tanimoto from PC505 = 0.181208
>DB01208 Tanimoto from PC505 = 0.109948
>DB06274 Tanimoto from PC505 = 0.336207
>DB04871 Tanimoto from PC505 = 0.203704
>DB13165 Tanimoto from PC505 = 0.115854
>DB01137 Tanimoto from PC505 = 0.13615
>DB01078 Tanimoto from PC505 = 0.118056
>DB00646 Tanimoto from PC505 = 0.133333
>DB00771 Tanimoto from PC505 = 0.195652
>DB06800 Tanimoto from PC505 = 0.347059
>DB09563 Tanimoto from PC505 = 0.0232558
>DB00583 Tanimoto from PC505 = 0.0808081
>DB06756 Tanimoto from PC505 = 0.0449438
>DB01245 Tanimoto from PC505 = 0.0666667
>DB00122 Tanimoto from PC505 = 0.0232558
>DB01303 Tanimoto from PC505 = 0.0633803
>DB00202 Tanimoto from PC505 = 0.12381
>DB00941 Tanimoto from PC505 = 0.193548
>DB11315 Tanimoto from PC505 = 0.2
>DB04843 Tanimoto from PC505 = 0.19708
>DB06787 Tanimoto from PC505 = 0.25641
>DB01090 Tanimoto from PC505 = 0.0645161
>DB00733 Tanimoto from PC505 = 0.0806452
>DB11142 Tanimoto from PC505 = 0.0776699
>DB11244 Tanimoto from PC505 = 0.0103093
>DB00137 Tanimoto from PC505 = 0.0661157
>DB11176 Tanimoto from PC505 = 0.0630631
>DB06755 Tanimoto from PC505 = 0.06
>DB00982 Tanimoto from PC505 = 0.101852
>DB00523 Tanimoto from PC505 = 0.101852
>DB00162 Tanimoto from PC505 = 0.0666667
>DB08966 Tanimoto from PC505 = 0.121359
>DB08880 Tanimoto from PC505 = 0.120567
>DB00501 Tanimoto from PC505 = 0.0649351
>DB11737 Tanimoto from PC505 = 0.180124
>DB01367 Tanimoto from PC505 = 0.226087
>DB03843 Tanimoto from PC505 = 0.0126582
>DB03614 Tanimoto from PC505 = 0.104895
>DB04794 Tanimoto from PC505 = 0.136
>DB06764 Tanimoto from PC505 = 0.210145
>DB00592 Tanimoto from PC505 = 0.0227273
>DB06799 Tanimoto from PC505 = 0.0113636
>DB11636 Tanimoto from PC505 = 0.132743
>DB00119 Tanimoto from PC505 = 0.0714286
>DB09073 Tanimoto from PC505 = 0.125604
>DB01063 Tanimoto from PC505 = 0.160494
>DB01418 Tanimoto from PC505 = 0.239264
>DB00682 Tanimoto from PC505 = 0.278571
>DB01249 Tanimoto from PC505 = 0.101695
>DB01362 Tanimoto from PC505 = 0.104651
>DB09135 Tanimoto from PC505 = 0.104651
>DB00746 Tanimoto from PC505 = 0.130841
>DB08835 Tanimoto from PC505 = 0.112
>DB11102 Tanimoto from PC505 = 0.333333
>DB06151 Tanimoto from PC505 = 0.117647
>DB08818 Tanimoto from PC505 = 0.121951
>DB01026 Tanimoto from PC505 = 0.161616
>DB00601 Tanimoto from PC505 = 0.1
>DB00271 Tanimoto from PC505 = 0.104167
>DB09347 Tanimoto from PC505 = 0.108696
>DB08928 Tanimoto from PC505 = 0.182432
>DB00316 Tanimoto from PC505 = 0.148515
>DB00819 Tanimoto from PC505 = 0.0779221
>DB00659 Tanimoto from PC505 = 0.206186
>DB00551 Tanimoto from PC505 = 0.0348837
>DB00634 Tanimoto from PC505 = 0.127119
>DB08842 Tanimoto from PC505 = 0.114035
>DB09119 Tanimoto from PC505 = 0.194631
>DB09144 Tanimoto from PC505 = 0.0967742
>DB08814 Tanimoto from PC505 = 0.239669
>DB09020 Tanimoto from PC505 = 0.268908
>DB00507 Tanimoto from PC505 = 0.161458
>DB00945 Tanimoto from PC505 = 0.245283
>DB11994 Tanimoto from PC505 = 0.264286
>DB06209 Tanimoto from PC505 = 0.257282
>DB08806 Tanimoto from PC505 = 0.240876
>DB00426 Tanimoto from PC505 = 0.120567
>DB03128 Tanimoto from PC505 = 0.0736842
>DB01009 Tanimoto from PC505 = 0.203883
>DB00712 Tanimoto from PC505 = 0.190909
>DB00573 Tanimoto from PC505 = 0.393617
>DB00870 Tanimoto from PC505 = 0.181102
>DB09212 Tanimoto from PC505 = 0.395604
>DB01600 Tanimoto from PC505 = 0.163121
>DB06737 Tanimoto from PC505 = 0.223077
>DB00821 Tanimoto from PC505 = 0.20339
>DB08954 Tanimoto from PC505 = 0.302752
>DB01011 Tanimoto from PC505 = 0.17094
>DB00950 Tanimoto from PC505 = 0.26087
>DB13879 Tanimoto from PC505 = 0.142395
>DB00718 Tanimoto from PC505 = 0.0628272
>DB09118 Tanimoto from PC505 = 0.321429
>DB08820 Tanimoto from PC505 = 0.192771
>DB00354 Tanimoto from PC505 = 0.156522
>DB08912 Tanimoto from PC505 = 0.101818
>DB11125 Tanimoto from PC505 = 0.321739
>DB00224 Tanimoto from PC505 = 0.214286
>DB13139 Tanimoto from PC505 = 0.257143
>DB01359 Tanimoto from PC505 = 0.369369
>DB01210 Tanimoto from PC505 = 0.408
>DB01407 Tanimoto from PC505 = 0.184874
>DB01001 Tanimoto from PC505 = 0.257143
>DB00871 Tanimoto from PC505 = 0.254902
>DB01291 Tanimoto from PC505 = 0.156463
>DB01203 Tanimoto from PC505 = 0.362205
>DB00521 Tanimoto from PC505 = 0.271523
>DB09204 Tanimoto from PC505 = 0.102222
>DB01217 Tanimoto from PC505 = 0.16
>DB11190 Tanimoto from PC505 = 0.0992366
>DB09357 Tanimoto from PC505 = 0.0917431
>DB01783 Tanimoto from PC505 = 0.0877193
>DB00191 Tanimoto from PC505 = 0.247059
>DB11106 Tanimoto from PC505 = 0.0718954
>DB13874 Tanimoto from PC505 = 0.0930233
>DB13873 Tanimoto from PC505 = 0.297297
>DB01393 Tanimoto from PC505 = 0.257576
>DB08983 Tanimoto from PC505 = 0.191781
>DB01599 Tanimoto from PC505 = 0.258929
>DB08944 Tanimoto from PC505 = 0.252525
>DB01070 Tanimoto from PC505 = 0.0648148
>DB00153 Tanimoto from PC505 = 0.0630631
>DB00825 Tanimoto from PC505 = 0.0823529
>DB01610 Tanimoto from PC505 = 0.113514
>DB00577 Tanimoto from PC505 = 0.110497
>DB00161 Tanimoto from PC505 = 0.0909091
>DB01601 Tanimoto from PC505 = 0.288344
>DB00503 Tanimoto from PC505 = 0.167364
>DB01625 Tanimoto from PC505 = 0.278846
>DB00782 Tanimoto from PC505 = 0.263566
>DB01131 Tanimoto from PC505 = 0.0615385
>DB11231 Tanimoto from PC505 = 0.0408163
>DB05266 Tanimoto from PC505 = 0.273381
>DB00499 Tanimoto from PC505 = 0.116788
>DB08872 Tanimoto from PC505 = 0.159091
>DB00027 Tanimoto from PC505 = 0.220126
>DB00230 Tanimoto from PC505 = 0.130435
>DB00149 Tanimoto from PC505 = 0.111111
>DB00106 Tanimoto from PC505 = 0.251397
>DB06699 Tanimoto from PC505 = 0.183962
>DB00666 Tanimoto from PC505 = 0.217822
>DB06825 Tanimoto from PC505 = 0.215686
>DB00050 Tanimoto from PC505 = 0.233333
>DB00014 Tanimoto from PC505 = 0.201717
>DB00188 Tanimoto from PC505 = 0.179191
>DB08889 Tanimoto from PC505 = 0.261745
>DB01352 Tanimoto from PC505 = 0.0762712
>DB01076 Tanimoto from PC505 = 0.136564
>DB08803 Tanimoto from PC505 = 0.242424
>DB09205 Tanimoto from PC505 = 0.327273
>DB02513 Tanimoto from PC505 = 0.317073
>DB00818 Tanimoto from PC505 = 0.289157
>DB06716 Tanimoto from PC505 = 0.296296
>DB01025 Tanimoto from PC505 = 0.142045
>DB01098 Tanimoto from PC505 = 0.146226
>DB09065 Tanimoto from PC505 = 0.163934
>DB01105 Tanimoto from PC505 = 0.262136
>DB00644 Tanimoto from PC505 = 0.217822
>DB00241 Tanimoto from PC505 = 0.0909091
>DB01050 Tanimoto from PC505 = 0.277778
>DB01436 Tanimoto from PC505 = 0.0625
>DB00169 Tanimoto from PC505 = 0.0642202
>DB00163 Tanimoto from PC505 = 0.425926
>DB01022 Tanimoto from PC505 = 0.25
>DB00701 Tanimoto from PC505 = 0.192513
>DB01319 Tanimoto from PC505 = 0.177885
>DB00724 Tanimoto from PC505 = 0.0758621
>DB04854 Tanimoto from PC505 = 0.164021
>DB05316 Tanimoto from PC505 = 0.218978
>DB01244 Tanimoto from PC505 = 0.124138
>DB01036 Tanimoto from PC505 = 0.303922
>DB06702 Tanimoto from PC505 = 0.307087
>DB00280 Tanimoto from PC505 = 0.214286
>DB11362 Tanimoto from PC505 = 0.148936
>DB00845 Tanimoto from PC505 = 0.0760234
>DB01095 Tanimoto from PC505 = 0.139303
>DB00251 Tanimoto from PC505 = 0.147208
>DB00214 Tanimoto from PC505 = 0.135294
>DB09351 Tanimoto from PC505 = 0.273504
>DB00705 Tanimoto from PC505 = 0.119792
>DB01064 Tanimoto from PC505 = 0.287129
>DB00816 Tanimoto from PC505 = 0.254902
>DB00489 Tanimoto from PC505 = 0.222222
>DB01214 Tanimoto from PC505 = 0.252101
>DB00335 Tanimoto from PC505 = 0.306306
>DB00195 Tanimoto from PC505 = 0.273504
>DB00612 Tanimoto from PC505 = 0.218487
>DB01297 Tanimoto from PC505 = 0.196721
>DB00866 Tanimoto from PC505 = 0.25641
>DB01580 Tanimoto from PC505 = 0.210526
>DB00960 Tanimoto from PC505 = 0.171875
>DB00571 Tanimoto from PC505 = 0.211538
>DB01096 Tanimoto from PC505 = 0.176829
>DB00192 Tanimoto from PC505 = 0.248
>DB02325 Tanimoto from PC505 = 0.0375
>DB09299 Tanimoto from PC505 = 0.100917
>DB08934 Tanimoto from PC505 = 0.117647
>DB01039 Tanimoto from PC505 = 0.279661
>DB09230 Tanimoto from PC505 = 0.174528
>DB00287 Tanimoto from PC505 = 0.257143
>DB08819 Tanimoto from PC505 = 0.244094
>DB00654 Tanimoto from PC505 = 0.303571
>DB09063 Tanimoto from PC505 = 0.247664
>DB00677 Tanimoto from PC505 = 0.03
>DB06709 Tanimoto from PC505 = 0.0824742
>DB01019 Tanimoto from PC505 = 0.07
>DB00755 Tanimoto from PC505 = 0.101852
>DB08801 Tanimoto from PC505 = 0.18239
>DB01288 Tanimoto from PC505 = 0.307692
>DB08924 Tanimoto from PC505 = 0.213592
>DB01550 Tanimoto from PC505 = 0.237113
>DB00841 Tanimoto from PC505 = 0.367347
>DB06152 Tanimoto from PC505 = 0.305556
>DB00598 Tanimoto from PC505 = 0.285714
>DB00726 Tanimoto from PC505 = 0.191667
>DB09000 Tanimoto from PC505 = 0.114865
>DB01246 Tanimoto from PC505 = 0.0909091
>DB01615 Tanimoto from PC505 = 0.151316
>DB08967 Tanimoto from PC505 = 0.0909091
>DB08802 Tanimoto from PC505 = 0.0804598
>DB01069 Tanimoto from PC505 = 0.0888889
>DB06264 Tanimoto from PC505 = 0.257143
>DB00473 Tanimoto from PC505 = 0.180328
>DB00925 Tanimoto from PC505 = 0.206897
>DB00744 Tanimoto from PC505 = 0.14966
>DB01056 Tanimoto from PC505 = 0.149123
>DB00478 Tanimoto from PC505 = 0.0697674
>DB09352 Tanimoto from PC505 = 0.341176
>DB00182 Tanimoto from PC505 = 0.247059
>DB00379 Tanimoto from PC505 = 0.25
>DB01156 Tanimoto from PC505 = 0.273585
>DB01128 Tanimoto from PC505 = 0.16763
>DB01077 Tanimoto from PC505 = 0.02
>DB03166 Tanimoto from PC505 = 0.0493827
>DB06788 Tanimoto from PC505 = 0.162362
>DB04398 Tanimoto from PC505 = 0.0714286
>DB09099 Tanimoto from PC505 = 0.231156
>DB12834 Tanimoto from PC505 = 0.080292
>DB01839 Tanimoto from PC505 = 0.0365854
>DB11602 Tanimoto from PC505 = 0.0948276
>DB04948 Tanimoto from PC505 = 0.146853
>DB06823 Tanimoto from PC505 = 0.100917
>DB01423 Tanimoto from PC505 = 0.14557
>DB06730 Tanimoto from PC505 = 0.108333
>DB01030 Tanimoto from PC505 = 0.13806
>DB11641 Tanimoto from PC505 = 0.173077
>DB00330 Tanimoto from PC505 = 0.0612245
>DB12026 Tanimoto from PC505 = 0.183051
>DB00091 Tanimoto from PC505 = 0.110294
>DB06204 Tanimoto from PC505 = 0.347826
>DB00167 Tanimoto from PC505 = 0.111111
>DB00626 Tanimoto from PC505 = 0.210084
>DB09067 Tanimoto from PC505 = 0.202765
>DB13928 Tanimoto from PC505 = 0.206009
>DB06260 Tanimoto from PC505 = 0.232227
>DB01202 Tanimoto from PC505 = 0.0952381
>DB01366 Tanimoto from PC505 = 0.244755
>DB01227 Tanimoto from PC505 = 0.25641
>DB01085 Tanimoto from PC505 = 0.183099
>DB01426 Tanimoto from PC505 = 0.208589
>DB08874 Tanimoto from PC505 = 0.192661
>DB00954 Tanimoto from PC505 = 0.136095
>DB00778 Tanimoto from PC505 = 0.125
>DB00199 Tanimoto from PC505 = 0.153285
>DB00207 Tanimoto from PC505 = 0.156463
>DB11590 Tanimoto from PC505 = 0.18254
>DB01010 Tanimoto from PC505 = 0.132653
>DB01158 Tanimoto from PC505 = 0.14
>DB00219 Tanimoto from PC505 = 0.288
>DB00940 Tanimoto from PC505 = 0.263566
>DB01122 Tanimoto from PC505 = 0.12605
>DB00675 Tanimoto from PC505 = 0.298246
>DB03756 Tanimoto from PC505 = 0.0909091
>DB00159 Tanimoto from PC505 = 0.11
>DB00132 Tanimoto from PC505 = 0.14
>DB08869 Tanimoto from PC505 = 0.256545
>DB11703 Tanimoto from PC505 = 0.0876494
>DB08882 Tanimoto from PC505 = 0.128889
>DB00890 Tanimoto from PC505 = 0.284314
>DB01034 Tanimoto from PC505 = 0.140625
>DB04930 Tanimoto from PC505 = 0.275591
>DB09534 Tanimoto from PC505 = 0.415929
>DB04942 Tanimoto from PC505 = 0.214815
>DB11581 Tanimoto from PC505 = 0.160959
>DB00665 Tanimoto from PC505 = 0.12963
>DB09055 Tanimoto from PC505 = 0.0458015
>DB09235 Tanimoto from PC505 = 0.126354
>DB06739 Tanimoto from PC505 = 0.324561
>DB00784 Tanimoto from PC505 = 0.163793
>DB00140 Tanimoto from PC505 = 0.118644
>DB08798 Tanimoto from PC505 = 0.100592
>DB00235 Tanimoto from PC505 = 0.0993377
>DB01097 Tanimoto from PC505 = 0.10625
>DB11632 Tanimoto from PC505 = 0.154167
>DB00605 Tanimoto from PC505 = 0.2
>DB01267 Tanimoto from PC505 = 0.118852
>DB00734 Tanimoto from PC505 = 0.119149
>DB00152 Tanimoto from PC505 = 0.0789474
>DB01987 Tanimoto from PC505 = 0.0675676
>DB00939 Tanimoto from PC505 = 0.137405
>DB09216 Tanimoto from PC505 = 0.155738
>DB06401 Tanimoto from PC505 = 0.196429
>DB06155 Tanimoto from PC505 = 0.144681
>DB04786 Tanimoto from PC505 = 0.145349
>DB09218 Tanimoto from PC505 = 0.130719
>DB00165 Tanimoto from PC505 = 0.130769
>DB01148 Tanimoto from PC505 = 0.124324
>DB05351 Tanimoto from PC505 = 0.173184
>DB00448 Tanimoto from PC505 = 0.173184
>DB00906 Tanimoto from PC505 = 0.135593
>DB00238 Tanimoto from PC505 = 0.0949367
>DB08864 Tanimoto from PC505 = 0.1125
>DB00935 Tanimoto from PC505 = 0.224806
>DB06694 Tanimoto from PC505 = 0.166667
>DB06414 Tanimoto from PC505 = 0.17033
>DB09245 Tanimoto from PC505 = 0.114865
>DB00805 Tanimoto from PC505 = 0.136905
>DB01289 Tanimoto from PC505 = 0.156863
>DB01247 Tanimoto from PC505 = 0.125828
>DB00170 Tanimoto from PC505 = 0.227273
>DB01188 Tanimoto from PC505 = 0.201439
>DB13931 Tanimoto from PC505 = 0.151316
>DB09068 Tanimoto from PC505 = 0.135338
>DB01582 Tanimoto from PC505 = 0.118056
>DB11614 Tanimoto from PC505 = 0.153465
>DB00737 Tanimoto from PC505 = 0.163793
>DB04209 Tanimoto from PC505 = 0.142857
>DB01015 Tanimoto from PC505 = 0.113924
>DB11121 Tanimoto from PC505 = 0.238636
>DB08808 Tanimoto from PC505 = 0.243478
>DB00660 Tanimoto from PC505 = 0.217054
>DB01241 Tanimoto from PC505 = 0.346939
>DB00427 Tanimoto from PC505 = 0.141892
>DB00323 Tanimoto from PC505 = 0.24031
>DB00482 Tanimoto from PC505 = 0.13587
>DB00692 Tanimoto from PC505 = 0.130435
>DB01120 Tanimoto from PC505 = 0.191781
>DB00839 Tanimoto from PC505 = 0.186207
>DB09280 Tanimoto from PC505 = 0.247573
>DB01283 Tanimoto from PC505 = 0.144828
>DB09244 Tanimoto from PC505 = 0.164948
>DB06212 Tanimoto from PC505 = 0.208092
>DB00298 Tanimoto from PC505 = 0.145455
>DB00885 Tanimoto from PC505 = 0.0921053
>DB00307 Tanimoto from PC505 = 0.247863
>DB03147 Tanimoto from PC505 = 0.0901961
>DB03247 Tanimoto from PC505 = 0.105
>DB08807 Tanimoto from PC505 = 0.170732
>DB04571 Tanimoto from PC505 = 0.123077
>DB01265 Tanimoto from PC505 = 0.0882353
>DB00649 Tanimoto from PC505 = 0.0793651
>DB00495 Tanimoto from PC505 = 0.0952381
>DB04951 Tanimoto from PC505 = 0.1
>DB04868 Tanimoto from PC505 = 0.0792952
>DB01067 Tanimoto from PC505 = 0.165746
>DB01213 Tanimoto from PC505 = 0.114943
>DB01349 Tanimoto from PC505 = 0.157895
>DB01254 Tanimoto from PC505 = 0.113821
>DB01581 Tanimoto from PC505 = 0.111888
>DB01628 Tanimoto from PC505 = 0.159509
>DB00147 Tanimoto from PC505 = 0.146154
>DB00114 Tanimoto from PC505 = 0.144737
>DB00916 Tanimoto from PC505 = 0.0680272
>DB00683 Tanimoto from PC505 = 0.087963
>DB09262 Tanimoto from PC505 = 0.2
>DB00872 Tanimoto from PC505 = 0.111628
>DB06210 Tanimoto from PC505 = 0.14
>DB12243 Tanimoto from PC505 = 0.107143
>DB12095 Tanimoto from PC505 = 0.183406
>DB00576 Tanimoto from PC505 = 0.108974
>DB09017 Tanimoto from PC505 = 0.108
>DB00404 Tanimoto from PC505 = 0.109948
>DB00897 Tanimoto from PC505 = 0.105528
>DB06268 Tanimoto from PC505 = 0.242678
>DB00263 Tanimoto from PC505 = 0.105263
>DB01119 Tanimoto from PC505 = 0.0787879
>DB01043 Tanimoto from PC505 = 0.0697674
>DB04838 Tanimoto from PC505 = 0.245455
>DB00808 Tanimoto from PC505 = 0.171123
>DB09224 Tanimoto from PC505 = 0.280374
>DB01165 Tanimoto from PC505 = 0.13615
>DB00524 Tanimoto from PC505 = 0.145161
>DB00830 Tanimoto from PC505 = 0.217391
>DB00185 Tanimoto from PC505 = 0.125874
>DB09117 Tanimoto from PC505 = 0.0555556
>DB00255 Tanimoto from PC505 = 0.298969
>DB00903 Tanimoto from PC505 = 0.359375
>DB00333 Tanimoto from PC505 = 0.303922
>DB11609 Tanimoto from PC505 = 0.284314
>DB06738 Tanimoto from PC505 = 0.386139
>DB00777 Tanimoto from PC505 = 0.183007
>DB00899 Tanimoto from PC505 = 0.136364
>DB00708 Tanimoto from PC505 = 0.164634
>DB00813 Tanimoto from PC505 = 0.195122
>DB00980 Tanimoto from PC505 = 0.376923
>DB08439 Tanimoto from PC505 = 0.134831
>DB00647 Tanimoto from PC505 = 0.235772
>DB00492 Tanimoto from PC505 = 0.217617
>DB09006 Tanimoto from PC505 = 0.435644
>DB00237 Tanimoto from PC505 = 0.0982143
>DB00306 Tanimoto from PC505 = 0.0909091
>DB00520 Tanimoto from PC505 = 0.288462
>DB00781 Tanimoto from PC505 = 0.273381
>DB01111 Tanimoto from PC505 = 0.173611
>DB01167 Tanimoto from PC505 = 0.139013
>DB00946 Tanimoto from PC505 = 0.22963
>DB00587 Tanimoto from PC505 = 0.145078
>DB08946 Tanimoto from PC505 = 0.276786
>DB09089 Tanimoto from PC505 = 0.27972
>DB00221 Tanimoto from PC505 = 0.359223
>DB01433 Tanimoto from PC505 = 0.25641
>DB05541 Tanimoto from PC505 = 0.12844
>DB00474 Tanimoto from PC505 = 0.0661765
>DB00849 Tanimoto from PC505 = 0.218487
>DB01174 Tanimoto from PC505 = 0.220339
>DB01346 Tanimoto from PC505 = 0.267442
>DB01354 Tanimoto from PC505 = 0.0962963
>DB00794 Tanimoto from PC505 = 0.234234
>DB00593 Tanimoto from PC505 = 0.122449
>DB00617 Tanimoto from PC505 = 0.115702
>DB01107 Tanimoto from PC505 = 0.115385
>DB00357 Tanimoto from PC505 = 0.277311
>DB01437 Tanimoto from PC505 = 0.294643
>DB01351 Tanimoto from PC505 = 0.115044
>DB00205 Tanimoto from PC505 = 0.124183
>DB01618 Tanimoto from PC505 = 0.178771
>DB05039 Tanimoto from PC505 = 0.236842
>DB00762 Tanimoto from PC505 = 0.152778
>DB00749 Tanimoto from PC505 = 0.192308
>DB08992 Tanimoto from PC505 = 0.257143
>DB11363 Tanimoto from PC505 = 0.138095
>DB01559 Tanimoto from PC505 = 0.126697
>DB09166 Tanimoto from PC505 = 0.112903
>DB01132 Tanimoto from PC505 = 0.248619
>DB00609 Tanimoto from PC505 = 0.15
>DB01149 Tanimoto from PC505 = 0.146465
>DB09389 Tanimoto from PC505 = 0.117117
>DB08811 Tanimoto from PC505 = 0.333333
>DB01325 Tanimoto from PC505 = 0.148352
>DB09340 Tanimoto from PC505 = 0.221429
>DB01193 Tanimoto from PC505 = 0.234899
>DB00144 Tanimoto from PC505 = 0.123188
>DB04920 Tanimoto from PC505 = 0.208791
>DB00395 Tanimoto from PC505 = 0.108108
>DB00371 Tanimoto from PC505 = 0.121212
>DB00312 Tanimoto from PC505 = 0.115044
>DB00599 Tanimoto from PC505 = 0.130435
>DB00418 Tanimoto from PC505 = 0.106557
>DB01154 Tanimoto from PC505 = 0.120968
>DB00313 Tanimoto from PC505 = 0.142857
>DB09211 Tanimoto from PC505 = 0.113043
>DB04931 Tanimoto from PC505 = 0.215962
>DB09300 Tanimoto from PC505 = 0.2
>DB00716 Tanimoto from PC505 = 0.131455
>DB00550 Tanimoto from PC505 = 0.12782
>DB00275 Tanimoto from PC505 = 0.121951
>DB00862 Tanimoto from PC505 = 0.162698
>DB00966 Tanimoto from PC505 = 0.123711
>DB00203 Tanimoto from PC505 = 0.189873
>DB00177 Tanimoto from PC505 = 0.175325
>DB08964 Tanimoto from PC505 = 0.12605
>DB00929 Tanimoto from PC505 = 0.146789
>DB08958 Tanimoto from PC505 = 0.0810811
>DB11570 Tanimoto from PC505 = 0.184874
>DB00917 Tanimoto from PC505 = 0.115044
>DB00770 Tanimoto from PC505 = 0.117117
>DB00154 Tanimoto from PC505 = 0.14
>DB01353 Tanimoto from PC505 = 0.115044
>DB01118 Tanimoto from PC505 = 0.222826
>DB09279 Tanimoto from PC505 = 0.113043
>DB00678 Tanimoto from PC505 = 0.150259
>DB00876 Tanimoto from PC505 = 0.134199
>DB01029 Tanimoto from PC505 = 0.150259
>DB03585 Tanimoto from PC505 = 0.174497
>DB00812 Tanimoto from PC505 = 0.136986
>DB09061 Tanimoto from PC505 = 0.376147
>DB13908 Tanimoto from PC505 = 0.45122
>DB11254 Tanimoto from PC505 = 0.463415
>DB06826 Tanimoto from PC505 = 0.12381
>DB06801 Tanimoto from PC505 = 0.19
>DB04224 Tanimoto from PC505 = 0.134021
>DB08868 Tanimoto from PC505 = 0.301075
>DB00080 Tanimoto from PC505 = 0.209302
>DB08804 Tanimoto from PC505 = 0.169643
>DB04221 Tanimoto from PC505 = 0.0869565
>DB06804 Tanimoto from PC505 = 0.430108
>DB01083 Tanimoto from PC505 = 0.152
>DB09376 Tanimoto from PC505 = 0.157143
>DB03017 Tanimoto from PC505 = 0.152941
>DB11594 Tanimoto from PC505 = 0.230769
>DB09114 Tanimoto from PC505 = 0.156028
>DB03796 Tanimoto from PC505 = 0.152941
>DB01718 Tanimoto from PC505 = 0.0666667
>DB11583 Tanimoto from PC505 = 0.188119
>DB09552 Tanimoto from PC505 = 0.218978
>DB11073 Tanimoto from PC505 = 0.103093
>DB03193 Tanimoto from PC505 = 0.152941
>DB00632 Tanimoto from PC505 = 0.0833333
>DB09494 Tanimoto from PC505 = 0.0833333
>DB09031 Tanimoto from PC505 = 0.0862069
>DB06811 Tanimoto from PC505 = 0.115789
>DB06402 Tanimoto from PC505 = 0.201342
>DB00308 Tanimoto from PC505 = 0.280992
>DB06695 Tanimoto from PC505 = 0.116667
>DB00710 Tanimoto from PC505 = 0.0725806
>DB01101 Tanimoto from PC505 = 0.0913242
>DB01141 Tanimoto from PC505 = 0.232
>DB01612 Tanimoto from PC505 = 0.0526316
>DB06708 Tanimoto from PC505 = 0.156627
>DB01218 Tanimoto from PC505 = 0.2
>DB04855 Tanimoto from PC505 = 0.237113
>DB00419 Tanimoto from PC505 = 0.0714286
>DB01002 Tanimoto from PC505 = 0.2
>DB00297 Tanimoto from PC505 = 0.2
>DB01124 Tanimoto from PC505 = 0.164062
>DB00887 Tanimoto from PC505 = 0.196532
>DB09085 Tanimoto from PC505 = 0.140625
>DB00868 Tanimoto from PC505 = 0.147287
>DB11148 Tanimoto from PC505 = 0.172727
>DB00892 Tanimoto from PC505 = 0.222222
>DB00645 Tanimoto from PC505 = 0.345133
>DB09345 Tanimoto from PC505 = 0.205357
>DB00527 Tanimoto from PC505 = 0.205128
>DB11299 Tanimoto from PC505 = 0.31
>DB09350 Tanimoto from PC505 = 0.368852
>DB00775 Tanimoto from PC505 = 0.392857
>DB09014 Tanimoto from PC505 = 0.231405
>DB08987 Tanimoto from PC505 = 0.139706
>DB00268 Tanimoto from PC505 = 0.172932
>DB01032 Tanimoto from PC505 = 0.179688
>DB05271 Tanimoto from PC505 = 0.323077
>DB00413 Tanimoto from PC505 = 0.103825
>DB00824 Tanimoto from PC505 = 0.0629371
>DB00296 Tanimoto from PC505 = 0.2
>DB00672 Tanimoto from PC505 = 0.121212
>DB00750 Tanimoto from PC505 = 0.158333
>DB09009 Tanimoto from PC505 = 0.126316
>DB01182 Tanimoto from PC505 = 0.375
>DB08932 Tanimoto from PC505 = 0.135266
>DB12278 Tanimoto from PC505 = 0.201493
>DB06267 Tanimoto from PC505 = 0.195122
>DB00807 Tanimoto from PC505 = 0.203008
>DB09342 Tanimoto from PC505 = 0.188406
>DB08881 Tanimoto from PC505 = 0.159204
>DB00518 Tanimoto from PC505 = 0.142857
>DB08816 Tanimoto from PC505 = 0.152
>DB00265 Tanimoto from PC505 = 0.12605
>DB00962 Tanimoto from PC505 = 0.119792
>DB00989 Tanimoto from PC505 = 0.324324
>DB08918 Tanimoto from PC505 = 0.305556
>DB04896 Tanimoto from PC505 = 0.305556
>DB00494 Tanimoto from PC505 = 0.173077
>DB00711 Tanimoto from PC505 = 0.0392157
>DB04846 Tanimoto from PC505 = 0.215686
>DB00822 Tanimoto from PC505 = 0.0673077
>DB00937 Tanimoto from PC505 = 0.268041
>DB00392 Tanimoto from PC505 = 0.0948905
>DB09283 Tanimoto from PC505 = 0.111111
>DB00281 Tanimoto from PC505 = 0.137931
>DB09288 Tanimoto from PC505 = 0.165289
>DB01062 Tanimoto from PC505 = 0.266667
>DB00613 Tanimoto from PC505 = 0.148936
>DB01103 Tanimoto from PC505 = 0.19403
>DB00608 Tanimoto from PC505 = 0.123077
>DB01429 Tanimoto from PC505 = 0.226087
>DB09018 Tanimoto from PC505 = 0.188811
>DB13025 Tanimoto from PC505 = 0.186667
>DB09284 Tanimoto from PC505 = 0.0838323
>DB00690 Tanimoto from PC505 = 0.118919
>DB01268 Tanimoto from PC505 = 0.112554
>DB01233 Tanimoto from PC505 = 0.205882
>DB01035 Tanimoto from PC505 = 0.132743
>DB04967 Tanimoto from PC505 = 0.137681
>DB00804 Tanimoto from PC505 = 0.168224
>DB01161 Tanimoto from PC505 = 0.138462
>DB00721 Tanimoto from PC505 = 0.145299
>DB09320 Tanimoto from PC505 = 0.201031
>DB00882 Tanimoto from PC505 = 0.243902
>DB11186 Tanimoto from PC505 = 0.310924
>DB00809 Tanimoto from PC505 = 0.184615
>DB01616 Tanimoto from PC505 = 0.25
>DB01611 Tanimoto from PC505 = 0.125926
>DB01191 Tanimoto from PC505 = 0.247525
>DB00955 Tanimoto from PC505 = 0.0989011
>DB00869 Tanimoto from PC505 = 0.157407
>DB01194 Tanimoto from PC505 = 0.123348
>DB00754 Tanimoto from PC505 = 0.209302
>DB00817 Tanimoto from PC505 = 0.120805
>DB00779 Tanimoto from PC505 = 0.10559
>DB00487 Tanimoto from PC505 = 0.116279
>DB01059 Tanimoto from PC505 = 0.116279
>DB00467 Tanimoto from PC505 = 0.11
>DB00978 Tanimoto from PC505 = 0.116022
>DB01298 Tanimoto from PC505 = 0.104294
>DB00561 Tanimoto from PC505 = 0.271318
>DB00409 Tanimoto from PC505 = 0.213793
>DB00391 Tanimoto from PC505 = 0.227273
>DB06288 Tanimoto from PC505 = 0.223529
>DB09223 Tanimoto from PC505 = 0.167513
>DB12001 Tanimoto from PC505 = 0.0786026
>DB00827 Tanimoto from PC505 = 0.204678
>DB00802 Tanimoto from PC505 = 0.128655
>DB00905 Tanimoto from PC505 = 0.265625
>DB06785 Tanimoto from PC505 = 0.222222
>DB01463 Tanimoto from PC505 = 0.295918
>DB00898 Tanimoto from PC505 = 0.025
>DB01348 Tanimoto from PC505 = 0.251462
>DB00691 Tanimoto from PC505 = 0.339286
>DB00881 Tanimoto from PC505 = 0.231707
>DB00584 Tanimoto from PC505 = 0.264706
>DB00542 Tanimoto from PC505 = 0.223529
>DB01340 Tanimoto from PC505 = 0.231707
>DB11164 Tanimoto from PC505 = 0.140351
>DB09282 Tanimoto from PC505 = 0.0698925
>DB00636 Tanimoto from PC505 = 0.224299
>DB00454 Tanimoto from PC505 = 0.25641
>DB01081 Tanimoto from PC505 = 0.232558
>DB00913 Tanimoto from PC505 = 0.230769
>DB01023 Tanimoto from PC505 = 0.22093
>DB01054 Tanimoto from PC505 = 0.19337
>DB09236 Tanimoto from PC505 = 0.202247
>DB09237 Tanimoto from PC505 = 0.189189
>DB00381 Tanimoto from PC505 = 0.189189
>DB00198 Tanimoto from PC505 = 0.118343
>DB01205 Tanimoto from PC505 = 0.103139
>DB01086 Tanimoto from PC505 = 0.153846
>DB00799 Tanimoto from PC505 = 0.19209
>DB00292 Tanimoto from PC505 = 0.165563
>DB01545 Tanimoto from PC505 = 0.118227
>DB00772 Tanimoto from PC505 = 0.136691
>DB08887 Tanimoto from PC505 = 0.141509
>DB01187 Tanimoto from PC505 = 0.343137
>DB04898 Tanimoto from PC505 = 0.222222
>DB00389 Tanimoto from PC505 = 0.124031
>DB00455 Tanimoto from PC505 = 0.157895
>DB04953 Tanimoto from PC505 = 0.113475
>DB06623 Tanimoto from PC505 = 0.104651
>DB00680 Tanimoto from PC505 = 0.106145
>DB08990 Tanimoto from PC505 = 0.215385
>DB00912 Tanimoto from PC505 = 0.255814
>DB11828 Tanimoto from PC505 = 0.143541
>DB06751 Tanimoto from PC505 = 0.25974
>DB08810 Tanimoto from PC505 = 0.182857
>DB06292 Tanimoto from PC505 = 0.29078
>DB09185 Tanimoto from PC505 = 0.201681
>DB00706 Tanimoto from PC505 = 0.308824
>DB00796 Tanimoto from PC505 = 0.122807
>DB08822 Tanimoto from PC505 = 0.0888889
>DB11591 Tanimoto from PC505 = 0.162791
>DB01084 Tanimoto from PC505 = 0.0903614
>DB11180 Tanimoto from PC505 = 0.0392157
>DB01057 Tanimoto from PC505 = 0.0495868
>DB00995 Tanimoto from PC505 = 0.134503
>DB00911 Tanimoto from PC505 = 0.111111
>DB11817 Tanimoto from PC505 = 0.157143
>DB01482 Tanimoto from PC505 = 0.167702
>DB09490 Tanimoto from PC505 = 0.0121951
>DB08913 Tanimoto from PC505 = 0
>DB11081 Tanimoto from PC505 = 0
>DB00431 Tanimoto from PC505 = 0.0549451
>DB09131 Tanimoto from PC505 = 0.0121951
>DB00648 Tanimoto from PC505 = 0.165049
>DB13323 Tanimoto from PC505 = 0
>DB00246 Tanimoto from PC505 = 0.148148
>DB09343 Tanimoto from PC505 = 0.0818713
>DB01007 Tanimoto from PC505 = 0.138728
>DB00697 Tanimoto from PC505 = 0.0804598
>DB08933 Tanimoto from PC505 = 0.137566
>DB08943 Tanimoto from PC505 = 0.134228
>DB01153 Tanimoto from PC505 = 0.134078
>DB00793 Tanimoto from PC505 = 0.1875
>DB00239 Tanimoto from PC505 = 0.115152
>DB01110 Tanimoto from PC505 = 0.134228
>DB01171 Tanimoto from PC505 = 0.140625
>DB09002 Tanimoto from PC505 = 0.18254
>DB00639 Tanimoto from PC505 = 0.238095
>DB11642 Tanimoto from PC505 = 0.234783
>DB01127 Tanimoto from PC505 = 0.134228
>DB06820 Tanimoto from PC505 = 0.171233
>DB00878 Tanimoto from PC505 = 0.0863309
>DB11155 Tanimoto from PC505 = 0.0769231
>DB06228 Tanimoto from PC505 = 0.112195
>DB00261 Tanimoto from PC505 = 0.129944
>DB00656 Tanimoto from PC505 = 0.111111
>DB00575 Tanimoto from PC505 = 0.0571429
>DB01238 Tanimoto from PC505 = 0.259259
>DB00257 Tanimoto from PC505 = 0.129771
>DB00208 Tanimoto from PC505 = 0.162338
>DB00967 Tanimoto from PC505 = 0.16129
>DB01184 Tanimoto from PC505 = 0.128378
>DB01588 Tanimoto from PC505 = 0.134831
>DB01215 Tanimoto from PC505 = 0.112903
>DB01511 Tanimoto from PC505 = 0.123529
>DB01553 Tanimoto from PC505 = 0.134615
>DB00356 Tanimoto from PC505 = 0.0719424
>DB00543 Tanimoto from PC505 = 0.160221
>DB00375 Tanimoto from PC505 = 0.0606061
>DB00791 Tanimoto from PC505 = 0.0518519
>DB00531 Tanimoto from PC505 = 0.0359712
>DB01206 Tanimoto from PC505 = 0.0873016
>DB00262 Tanimoto from PC505 = 0.0526316
>DB01181 Tanimoto from PC505 = 0.0422535
>DB11109 Tanimoto from PC505 = 0
>DB09048 Tanimoto from PC505 = 0.131313
>DB08792 Tanimoto from PC505 = 0.136364
>DB12532 Tanimoto from PC505 = 0.252252
>DB00525 Tanimoto from PC505 = 0.218487
>DB09346 Tanimoto from PC505 = 0.104167
>DB13092 Tanimoto from PC505 = 0.220339
>DB00851 Tanimoto from PC505 = 0.0522876
>DB00331 Tanimoto from PC505 = 0.010989
>DB09075 Tanimoto from PC505 = 0.115242
>DB00836 Tanimoto from PC505 = 0.24031
>DB11730 Tanimoto from PC505 = 0.109005
>DB00425 Tanimoto from PC505 = 0.112903
>DB06016 Tanimoto from PC505 = 0.121429
>DB00545 Tanimoto from PC505 = 0.10687
>DB01408 Tanimoto from PC505 = 0.276423
>DB01400 Tanimoto from PC505 = 0.169643
>DB01489 Tanimoto from PC505 = 0.120603
>DB08916 Tanimoto from PC505 = 0.137931
>DB09333 Tanimoto from PC505 = 0.208955
>DB01424 Tanimoto from PC505 = 0.135802
>DB08867 Tanimoto from PC505 = 0.264706
>DB00406 Tanimoto from PC505 = 0.133333
>DB06816 Tanimoto from PC505 = 0.0928962
>DB00488 Tanimoto from PC505 = 0.020202
>DB06700 Tanimoto from PC505 = 0.333333
>DB00405 Tanimoto from PC505 = 0.184615
>DB09167 Tanimoto from PC505 = 0.138365
>DB00768 Tanimoto from PC505 = 0.209581
>DB00546 Tanimoto from PC505 = 0.109453
>DB00835 Tanimoto from PC505 = 0.184615
>DB01114 Tanimoto from PC505 = 0.165414
>DB01620 Tanimoto from PC505 = 0.177419
>DB04837 Tanimoto from PC505 = 0.189655
>DB01175 Tanimoto from PC505 = 0.1875
>DB00924 Tanimoto from PC505 = 0.157025
>DB00321 Tanimoto from PC505 = 0.176
>DB00953 Tanimoto from PC505 = 0.142857
>DB00918 Tanimoto from PC505 = 0.184211
>DB00315 Tanimoto from PC505 = 0.177632
>DB00215 Tanimoto from PC505 = 0.1875
>DB08996 Tanimoto from PC505 = 0.138211
>DB01242 Tanimoto from PC505 = 0.180451
>DB00458 Tanimoto from PC505 = 0.191667
>DB01614 Tanimoto from PC505 = 0.154362
>DB00508 Tanimoto from PC505 = 0.115646
>DB00477 Tanimoto from PC505 = 0.0896552
>DB00420 Tanimoto from PC505 = 0.0909091
>DB09084 Tanimoto from PC505 = 0.175
>DB08800 Tanimoto from PC505 = 0.0896552
>DB00792 Tanimoto from PC505 = 0.0955882
>DB00979 Tanimoto from PC505 = 0.299145
>DB00366 Tanimoto from PC505 = 0.143885
>DB00748 Tanimoto from PC505 = 0.134228
>DB01237 Tanimoto from PC505 = 0.1875
>DB01075 Tanimoto from PC505 = 0.180952
>DB01173 Tanimoto from PC505 = 0.18018
>DB00539 Tanimoto from PC505 = 0.274194
>DB11160 Tanimoto from PC505 = 0.27619
>DB09225 Tanimoto from PC505 = 0.120482
>DB01623 Tanimoto from PC505 = 0.143678
>DB01621 Tanimoto from PC505 = 0.114943
>DB01622 Tanimoto from PC505 = 0.1
>DB00857 Tanimoto from PC505 = 0.12069
>DB06589 Tanimoto from PC505 = 0.151351
>DB08968 Tanimoto from PC505 = 0.110465
>DB01626 Tanimoto from PC505 = 0.132653
>DB00735 Tanimoto from PC505 = 0.115044
>DB09019 Tanimoto from PC505 = 0.162602
>DB01091 Tanimoto from PC505 = 0.185567
>DB00293 Tanimoto from PC505 = 0.116071
>DB00563 Tanimoto from PC505 = 0.121951
>DB00944 Tanimoto from PC505 = 0.193798
>DB00888 Tanimoto from PC505 = 0.0222222
>DB09092 Tanimoto from PC505 = 0.09375
>DB00412 Tanimoto from PC505 = 0.260116
>DB00204 Tanimoto from PC505 = 0.286885
>DB00428 Tanimoto from PC505 = 0.0875
>DB00852 Tanimoto from PC505 = 0.226804
>DB01364 Tanimoto from PC505 = 0.226804
>DB01577 Tanimoto from PC505 = 0.235955
>DB00998 Tanimoto from PC505 = 0.190184
>DB09571 Tanimoto from PC505 = 0.235955
>DB00512 Tanimoto from PC505 = 0.21147
>DB01082 Tanimoto from PC505 = 0.0994152
>DB01104 Tanimoto from PC505 = 0.228346
>DB00217 Tanimoto from PC505 = 0.12037
>DB00863 Tanimoto from PC505 = 0.107143
>DB11256 Tanimoto from PC505 = 0.122642
>DB00747 Tanimoto from PC505 = 0.2
>DB00424 Tanimoto from PC505 = 0.222222
>DB00572 Tanimoto from PC505 = 0.222222
>DB08911 Tanimoto from PC505 = 0.0967742
>DB06817 Tanimoto from PC505 = 0.133333
>DB06203 Tanimoto from PC505 = 0.126904
>DB05246 Tanimoto from PC505 = 0.277778
>DB00832 Tanimoto from PC505 = 0.277778
>DB01355 Tanimoto from PC505 = 0.0962963
>DB00347 Tanimoto from PC505 = 0.0877193
>DB06725 Tanimoto from PC505 = 0.0924658
>DB00469 Tanimoto from PC505 = 0.0948905
>DB00814 Tanimoto from PC505 = 0.108434
>DB00554 Tanimoto from PC505 = 0.108787
>DB01178 Tanimoto from PC505 = 0.206667
>DB00500 Tanimoto from PC505 = 0.144737
>DB06769 Tanimoto from PC505 = 0.1125
>DB00232 Tanimoto from PC505 = 0.0944444
>DB04789 Tanimoto from PC505 = 0.122642
>DB01324 Tanimoto from PC505 = 0.108808
>DB09050 Tanimoto from PC505 = 0.109244
>DB09290 Tanimoto from PC505 = 0.208589
>DB08826 Tanimoto from PC505 = 0.114754
>DB00763 Tanimoto from PC505 = 0.049505
>DB00993 Tanimoto from PC505 = 0.0833333
>DB00201 Tanimoto from PC505 = 0.0567376
>DB00806 Tanimoto from PC505 = 0.115646
>DB01412 Tanimoto from PC505 = 0.05
>DB00985 Tanimoto from PC505 = 0.14881
>DB01544 Tanimoto from PC505 = 0.104712
>DB00231 Tanimoto from PC505 = 0.126437
>DB13872 Tanimoto from PC505 = 0.120879
>DB00829 Tanimoto from PC505 = 0.128834
>DB01567 Tanimoto from PC505 = 0.119318
>DB01587 Tanimoto from PC505 = 0.122271
>DB00349 Tanimoto from PC505 = 0.0942029
>DB00904 Tanimoto from PC505 = 0.181818
>DB00969 Tanimoto from PC505 = 0.135678
>DB00651 Tanimoto from PC505 = 0.0709677
>DB09273 Tanimoto from PC505 = 0.0807453
>DB00277 Tanimoto from PC505 = 0.057554
>DB09215 Tanimoto from PC505 = 0.0830565
>DB09289 Tanimoto from PC505 = 0.187817
>DB09012 Tanimoto from PC505 = 0.0511628
>DB06153 Tanimoto from PC505 = 0.179191
>DB00920 Tanimoto from PC505 = 0.17801
>DB00434 Tanimoto from PC505 = 0.181102
>DB00719 Tanimoto from PC505 = 0.153409
>DB06766 Tanimoto from PC505 = 0.133005
>DB01146 Tanimoto from PC505 = 0.20354
>DB00902 Tanimoto from PC505 = 0.125
>DB00216 Tanimoto from PC505 = 0.246835
>DB00283 Tanimoto from PC505 = 0.183206
>DB00184 Tanimoto from PC505 = 0.170543
>DB01619 Tanimoto from PC505 = 0.168919
>DB09304 Tanimoto from PC505 = 0.164474
>DB00972 Tanimoto from PC505 = 0.194286
>DB00340 Tanimoto from PC505 = 0.266129
>DB00961 Tanimoto from PC505 = 0.20155
>DB00933 Tanimoto from PC505 = 0.121019
>DB00383 Tanimoto from PC505 = 0.236364
>DB00670 Tanimoto from PC505 = 0.0977011
>DB00402 Tanimoto from PC505 = 0.105485
>DB01198 Tanimoto from PC505 = 0.105485
>DB08936 Tanimoto from PC505 = 0.159292
>DB01176 Tanimoto from PC505 = 0.174757
>DB04576 Tanimoto from PC505 = 0.108696
>DB13164 Tanimoto from PC505 = 0.130841
>DB00363 Tanimoto from PC505 = 0.0744681
>DB00334 Tanimoto from PC505 = 0.087156
>DB00408 Tanimoto from PC505 = 0.160221
>DB00619 Tanimoto from PC505 = 0.101523
>DB08901 Tanimoto from PC505 = 0.121622
>DB00831 Tanimoto from PC505 = 0.122581
>DB00433 Tanimoto from PC505 = 0.0980392
>DB00370 Tanimoto from PC505 = 0.128342
>DB06148 Tanimoto from PC505 = 0.152318
>DB01435 Tanimoto from PC505 = 0.13986
>DB00889 Tanimoto from PC505 = 0.202532
>DB00703 Tanimoto from PC505 = 0.128049
>DB09042 Tanimoto from PC505 = 0.0962343
>DB00853 Tanimoto from PC505 = 0.115607
>DB00786 Tanimoto from PC505 = 0.147287
>DB08899 Tanimoto from PC505 = 0.138298
>DB09313 Tanimoto from PC505 = 0.0864865
>DB09133 Tanimoto from PC505 = 0.0949367
>DB08896 Tanimoto from PC505 = 0.171271
>DB06213 Tanimoto from PC505 = 0.117391
>DB00398 Tanimoto from PC505 = 0.184524
>DB01365 Tanimoto from PC505 = 0.235955
>DB00798 Tanimoto from PC505 = 0.0965517
>DB06714 Tanimoto from PC505 = 0.0659341
>DB06706 Tanimoto from PC505 = 0.040404
>DB00585 Tanimoto from PC505 = 0.0594595
>DB00668 Tanimoto from PC505 = 0.292929
>DB00388 Tanimoto from PC505 = 0.265306
>DB00657 Tanimoto from PC505 = 0.0652174
>DB01221 Tanimoto from PC505 = 0.293103
>DB09151 Tanimoto from PC505 = 0.134503
>DB09148 Tanimoto from PC505 = 0.209677
>DB12924 Tanimoto from PC505 = 0.103261
>DB00475 Tanimoto from PC505 = 0.120219
>DB00449 Tanimoto from PC505 = 0.336134
>DB00289 Tanimoto from PC505 = 0.283186
>DB00476 Tanimoto from PC505 = 0.241135
>DB12332 Tanimoto from PC505 = 0.137566
>DB09021 Tanimoto from PC505 = 0.238532
>DB00472 Tanimoto from PC505 = 0.284483
>DB00540 Tanimoto from PC505 = 0.176
>DB06698 Tanimoto from PC505 = 0.130435
>DB00934 Tanimoto from PC505 = 0.257143
>DB00344 Tanimoto from PC505 = 0.213675
>DB01151 Tanimoto from PC505 = 0.191667
>DB08998 Tanimoto from PC505 = 0.0701754
>DB01168 Tanimoto from PC505 = 0.144144
>DB00669 Tanimoto from PC505 = 0.180556
>DB00952 Tanimoto from PC505 = 0.231293
>DB00305 Tanimoto from PC505 = 0.101695
>DB00921 Tanimoto from PC505 = 0.312883
>DB06810 Tanimoto from PC505 = 0.335294
>DB06595 Tanimoto from PC505 = 0.125
>DB01051 Tanimoto from PC505 = 0.158915
>DB00864 Tanimoto from PC505 = 0.139175
>DB01321 Tanimoto from PC505 = 0.131429
>DB01220 Tanimoto from PC505 = 0.181159
>DB00615 Tanimoto from PC505 = 0.157593
>DB01201 Tanimoto from PC505 = 0.178947
>DB01045 Tanimoto from PC505 = 0.183453
>DB00602 Tanimoto from PC505 = 0.124294
>DB13179 Tanimoto from PC505 = 0.14966
>DB00604 Tanimoto from PC505 = 0.189655
>DB01413 Tanimoto from PC505 = 0.117438
>DB01155 Tanimoto from PC505 = 0.12
>DB06403 Tanimoto from PC505 = 0.202703
>DB06701 Tanimoto from PC505 = 0.305785
>DB11272 Tanimoto from PC505 = 0.154472
>DB00168 Tanimoto from PC505 = 0.257576
>DB00422 Tanimoto from PC505 = 0.305785
>DB09231 Tanimoto from PC505 = 0.169811
>DB09227 Tanimoto from PC505 = 0.169811
>DB00528 Tanimoto from PC505 = 0.17734
>DB00622 Tanimoto from PC505 = 0.177665
>DB09238 Tanimoto from PC505 = 0.176768
>DB01115 Tanimoto from PC505 = 0.211429
>DB09229 Tanimoto from PC505 = 0.196809
>DB00401 Tanimoto from PC505 = 0.203297
>DB00270 Tanimoto from PC505 = 0.188482
>DB06712 Tanimoto from PC505 = 0.188482
>DB09543 Tanimoto from PC505 = 0.216495
>DB09079 Tanimoto from PC505 = 0.121212
>DB13882 Tanimoto from PC505 = 0.121739
>DB00992 Tanimoto from PC505 = 0.14433
>DB00460 Tanimoto from PC505 = 0.106443
>DB00187 Tanimoto from PC505 = 0.376147
>DB08931 Tanimoto from PC505 = 0.110638
>DB09296 Tanimoto from PC505 = 0.218182
>DB11574 Tanimoto from PC505 = 0.136029
>DB09102 Tanimoto from PC505 = 0.123711
>DB01072 Tanimoto from PC505 = 0.156398
>DB00643 Tanimoto from PC505 = 0.155405
>DB09338 Tanimoto from PC505 = 0.192053
>DB00534 Tanimoto from PC505 = 0.0504202
>DB01028 Tanimoto from PC505 = 0.0430108
>DB08974 Tanimoto from PC505 = 0.144737
>DB06218 Tanimoto from PC505 = 0.15748
>DB00459 Tanimoto from PC505 = 0.270492
>DB00688 Tanimoto from PC505 = 0.241176
>DB01024 Tanimoto from PC505 = 0.275168
>DB11185 Tanimoto from PC505 = 0.344262
>DB00210 Tanimoto from PC505 = 0.407407
>DB09183 Tanimoto from PC505 = 0.206704
>DB01016 Tanimoto from PC505 = 0.241176
>DB09078 Tanimoto from PC505 = 0.16092
>DB00549 Tanimoto from PC505 = 0.208531
>DB06237 Tanimoto from PC505 = 0.173267
>DB00276 Tanimoto from PC505 = 0.186567
>DB09330 Tanimoto from PC505 = 0.142202
>DB01094 Tanimoto from PC505 = 0.416
>DB08995 Tanimoto from PC505 = 0.2
>DB11259 Tanimoto from PC505 = 0.223776
>DB09086 Tanimoto from PC505 = 0.430233
>DB09120 Tanimoto from PC505 = 0.350427
>DB06774 Tanimoto from PC505 = 0.350427
>DB11359 Tanimoto from PC505 = 0.240506
>DB11582 Tanimoto from PC505 = 0.237668
>DB09270 Tanimoto from PC505 = 0.123077
>DB09081 Tanimoto from PC505 = 0.15873
>DB00213 Tanimoto from PC505 = 0.17801
>DB11340 Tanimoto from PC505 = 0.376147
>DB09069 Tanimoto from PC505 = 0.285714
>DB09090 Tanimoto from PC505 = 0.270677
>DB01113 Tanimoto from PC505 = 0.311475
>DB00661 Tanimoto from PC505 = 0.422018
>DB01295 Tanimoto from PC505 = 0.324561
>DB06217 Tanimoto from PC505 = 0.3125
>DB09083 Tanimoto from PC505 = 0.370968
>DB11915 Tanimoto from PC505 = 0.355263
>DB00843 Tanimoto from PC505 = 0.470588
>DB00346 Tanimoto from PC505 = 0.170455
>DB00457 Tanimoto from PC505 = 0.15508
>DB01162 Tanimoto from PC505 = 0.167598
>DB00590 Tanimoto from PC505 = 0.143617
>DB04844 Tanimoto from PC505 = 0.435115
>DB05294 Tanimoto from PC505 = 0.171429
>DB04946 Tanimoto from PC505 = 0.260355
>DB00317 Tanimoto from PC505 = 0.164773
>DB12483 Tanimoto from PC505 = 0.155738
>DB01044 Tanimoto from PC505 = 0.146465
>DB00553 Tanimoto from PC505 = 0.173554
>DB00662 Tanimoto from PC505 = 0.268293
>DB09094 Tanimoto from PC505 = 0.4
>DB12267 Tanimoto from PC505 = 0.14
>DB00723 Tanimoto from PC505 = 0.380952
>DB00211 Tanimoto from PC505 = 0.295082
>DB08991 Tanimoto from PC505 = 0.107955
>DB01226 Tanimoto from PC505 = 0.316129
>DB00440 Tanimoto from PC505 = 0.290076
>DB01087 Tanimoto from PC505 = 0.175573
>DB06616 Tanimoto from PC505 = 0.17033
>DB01157 Tanimoto from PC505 = 0.177215
>DB01428 Tanimoto from PC505 = 0.347368
>DB00400 Tanimoto from PC505 = 0.282051
>DB07615 Tanimoto from PC505 = 0.22973
>DB01274 Tanimoto from PC505 = 0.28125
>DB13450 Tanimoto from PC505 = 0.342657
>DB00343 Tanimoto from PC505 = 0.228155
>DB09495 Tanimoto from PC505 = 0.483146
>DB01228 Tanimoto from PC505 = 0.318841
>DB00285 Tanimoto from PC505 = 0.377358
>DB13853 Tanimoto from PC505 = 0.21875
>DB01125 Tanimoto from PC505 = 0.434343
>DB06605 Tanimoto from PC505 = 0.186667
>DB09080 Tanimoto from PC505 = 0.238095
>DB00983 Tanimoto from PC505 = 0.28125
>DB00637 Tanimoto from PC505 = 0.192982
>DB09272 Tanimoto from PC505 = 0.20297
>DB06691 Tanimoto from PC505 = 0.173913
>DB11235 Tanimoto from PC505 = 0.1875
>DB12364 Tanimoto from PC505 = 0.205882
>DB09516 Tanimoto from PC505 = 0.209877
>DB09198 Tanimoto from PC505 = 0.239796
>DB00193 Tanimoto from PC505 = 0.411215
>DB12070 Tanimoto from PC505 = 0.17094
>DB00559 Tanimoto from PC505 = 0.2
>DB00243 Tanimoto from PC505 = 0.201389
>DB00874 Tanimoto from PC505 = 0.226804
>DB00423 Tanimoto from PC505 = 0.220183
>DB01136 Tanimoto from PC505 = 0.172662
>DB00445 Tanimoto from PC505 = 0.269608
>DB00997 Tanimoto from PC505 = 0.269608
>DB00694 Tanimoto from PC505 = 0.269608
>DB01394 Tanimoto from PC505 = 0.289157
>DB01251 Tanimoto from PC505 = 0.274286
>DB00788 Tanimoto from PC505 = 0.348315
>DB00461 Tanimoto from PC505 = 0.5125
>DB13783 Tanimoto from PC505 = 0.207447
>DB00328 Tanimoto from PC505 = 0.219653
>DB00338 Tanimoto from PC505 = 0.191011
>DB08875 Tanimoto from PC505 = 0.178808
>DB06594 Tanimoto from PC505 = 0.340206
>DB00736 Tanimoto from PC505 = 0.191011
>DB01065 Tanimoto from PC505 = 0.265625
>DB01403 Tanimoto from PC505 = 0.15493
>DB01425 Tanimoto from PC505 = 0.197531
>DB09242 Tanimoto from PC505 = 0.0949721
>DB01280 Tanimoto from PC505 = 0.109453
>DB06150 Tanimoto from PC505 = 0.127907
>DB00664 Tanimoto from PC505 = 0.109756
>DB01299 Tanimoto from PC505 = 0.145349
>DB08903 Tanimoto from PC505 = 0.230769
>DB09156 Tanimoto from PC505 = 0.0956938
>DB00264 Tanimoto from PC505 = 0.284404
>DB00176 Tanimoto from PC505 = 0.223077
>DB06480 Tanimoto from PC505 = 0.210227
>DB01129 Tanimoto from PC505 = 0.180791
>DB09026 Tanimoto from PC505 = 0.418605
>DB00393 Tanimoto from PC505 = 0.197861
>DB09232 Tanimoto from PC505 = 0.192893
>DB00530 Tanimoto from PC505 = 0.184713
>DB01382 Tanimoto from PC505 = 0.132867
>DB09049 Tanimoto from PC505 = 0.278689
>DB00729 Tanimoto from PC505 = 0.232759
>DB11611 Tanimoto from PC505 = 0.184466
>DB08828 Tanimoto from PC505 = 0.113514
>DB01259 Tanimoto from PC505 = 0.176471
>DB04743 Tanimoto from PC505 = 0.180451
>DB01008 Tanimoto from PC505 = 0.125
>DB01093 Tanimoto from PC505 = 0.05
>DB04880 Tanimoto from PC505 = 0.162162
>DB00679 Tanimoto from PC505 = 0.12
>DB00134 Tanimoto from PC505 = 0.132653
>DB09142 Tanimoto from PC505 = 0.251309
>DB00183 Tanimoto from PC505 = 0.204082
>DB01284 Tanimoto from PC505 = 0.225664
>DB06441 Tanimoto from PC505 = 0.0887372
>DB11072 Tanimoto from PC505 = 0
>DB11092 Tanimoto from PC505 = 0
>DB00625 Tanimoto from PC505 = 0.15508
>DB01159 Tanimoto from PC505 = 0.0108696
>DB00556 Tanimoto from PC505 = 0.0232558
>DB04908 Tanimoto from PC505 = 0.0987654
>DB01419 Tanimoto from PC505 = 0.124294
>DB09295 Tanimoto from PC505 = 0.12234
>DB09285 Tanimoto from PC505 = 0.118644
>DB00801 Tanimoto from PC505 = 0.130682
>DB08827 Tanimoto from PC505 = 0.207101
>DB01195 Tanimoto from PC505 = 0.253521
>DB00753 Tanimoto from PC505 = 0.0631579
>DB00228 Tanimoto from PC505 = 0.0612245
>DB01189 Tanimoto from PC505 = 0.0666667
>DB01656 Tanimoto from PC505 = 0.246835
>DB00715 Tanimoto from PC505 = 0.288889
>DB00450 Tanimoto from PC505 = 0.171875
>DB01100 Tanimoto from PC505 = 0.201342
>DB04842 Tanimoto from PC505 = 0.210526
>DB04841 Tanimoto from PC505 = 0.138462
>DB01430 Tanimoto from PC505 = 0.15
>DB06144 Tanimoto from PC505 = 0.16092
>DB01589 Tanimoto from PC505 = 0.121693
>DB09256 Tanimoto from PC505 = 0.0792683
>DB00544 Tanimoto from PC505 = 0.034188
>DB01236 Tanimoto from PC505 = 0.0777778
>DB11104 Tanimoto from PC505 = 0.0121951
>DB13813 Tanimoto from PC505 = 0
>DB05382 Tanimoto from PC505 = 0
>DB00958 Tanimoto from PC505 = 0.12963
>DB09510 Tanimoto from PC505 = 0.0119048
>DB09513 Tanimoto from PC505 = 0.0121951
>DB13146 Tanimoto from PC505 = 0.10101
>DB06262 Tanimoto from PC505 = 0.39604
>DB01261 Tanimoto from PC505 = 0.181347
>DB00174 Tanimoto from PC505 = 0.0947368
>DB00128 Tanimoto from PC505 = 0.0978261
>DB00451 Tanimoto from PC505 = 0.37931
>DB00279 Tanimoto from PC505 = 0.37931
>DB01235 Tanimoto from PC505 = 0.430108
>DB01042 Tanimoto from PC505 = 0.247863
>DB00135 Tanimoto from PC505 = 0.380435
>DB00120 Tanimoto from PC505 = 0.304348
>DB00117 Tanimoto from PC505 = 0.102362
>DB02959 Tanimoto from PC505 = 0.291339
>DB00150 Tanimoto from PC505 = 0.24
>DB00143 Tanimoto from PC505 = 0.155039
>DB03310 Tanimoto from PC505 = 0.143836
>DB00130 Tanimoto from PC505 = 0.113402
>DB00142 Tanimoto from PC505 = 0.105263
>DB00125 Tanimoto from PC505 = 0.110092
>DB00155 Tanimoto from PC505 = 0.111111
>DB01055 Tanimoto from PC505 = 0.109375
>DB00133 Tanimoto from PC505 = 0.0681818
>DB00151 Tanimoto from PC505 = 0.125
>DB04339 Tanimoto from PC505 = 0.121495
>DB01597 Tanimoto from PC505 = 0.153846
>DB00138 Tanimoto from PC505 = 0.118812
>DB06771 Tanimoto from PC505 = 0.149485
>DB00260 Tanimoto from PC505 = 0.0642202
>DB06335 Tanimoto from PC505 = 0.12605
>DB00509 Tanimoto from PC505 = 0.37931
>DB01296 Tanimoto from PC505 = 0.0840336
>DB00515 Tanimoto from PC505 = 0.0117647
>DB08877 Tanimoto from PC505 = 0.126437
>DB01006 Tanimoto from PC505 = 0.149606
>DB01685 Tanimoto from PC505 = 0.0909091
>DB09152 Tanimoto from PC505 = 0
>DB00730 Tanimoto from PC505 = 0.0704225
>DB00738 Tanimoto from PC505 = 0.254717
>DB04840 Tanimoto from PC505 = 0.16
>DB00914 Tanimoto from PC505 = 0.165138
>DB01018 Tanimoto from PC505 = 0.176471
>DB12598 Tanimoto from PC505 = 0.18797
>DB00496 Tanimoto from PC505 = 0.351145
>DB06413 Tanimoto from PC505 = 0.271028
>DB09286 Tanimoto from PC505 = 0.277311
>DB08797 Tanimoto from PC505 = 0.215054
>DB11793 Tanimoto from PC505 = 0.232704
>DB02701 Tanimoto from PC505 = 0.0990991
>DB06684 Tanimoto from PC505 = 0.176471
>DB00157 Tanimoto from PC505 = 0.0669145
>DB06201 Tanimoto from PC505 = 0.147436
>DB00339 Tanimoto from PC505 = 0.042735
>DB00811 Tanimoto from PC505 = 0.0888889
>DB00035 Tanimoto from PC505 = 0.278107
>DB06802 Tanimoto from PC505 = 0.189655
>DB00745 Tanimoto from PC505 = 0.271028
>DB06775 Tanimoto from PC505 = 0.0862069
>DB00336 Tanimoto from PC505 = 0.0609756
>DB00564 Tanimoto from PC505 = 0.107692
>DB00776 Tanimoto from PC505 = 0.19403
>DB01121 Tanimoto from PC505 = 0.194175
>DB01005 Tanimoto from PC505 = 0.0116279
>DB01031 Tanimoto from PC505 = 0.132075
>DB00949 Tanimoto from PC505 = 0.2
>DB01080 Tanimoto from PC505 = 0.102041
>DB03754 Tanimoto from PC505 = 0.0352941
>DB12783 Tanimoto from PC505 = 0.193798
>DB00536 Tanimoto from PC505 = 0
>DB00594 Tanimoto from PC505 = 0.0787879
>DB00927 Tanimoto from PC505 = 0.0730337
>DB06704 Tanimoto from PC505 = 0.121495
>DB00226 Tanimoto from PC505 = 0.101562
>DB01170 Tanimoto from PC505 = 0.0754717
>DB00629 Tanimoto from PC505 = 0.107143
>DB03904 Tanimoto from PC505 = 0.0121951
>DB00452 Tanimoto from PC505 = 0.0863309
>DB01421 Tanimoto from PC505 = 0.0863309
>DB00368 Tanimoto from PC505 = 0.308511
>DB00302 Tanimoto from PC505 = 0.141304
>DB00684 Tanimoto from PC505 = 0.0888889
>DB01172 Tanimoto from PC505 = 0.0895522
>DB06742 Tanimoto from PC505 = 0.161538
>DB00963 Tanimoto from PC505 = 0.196721
>DB01099 Tanimoto from PC505 = 0.0338983
>DB00640 Tanimoto from PC505 = 0.0738636
>DB00131 Tanimoto from PC505 = 0.0693069
>DB00242 Tanimoto from PC505 = 0.0893855
>DB00173 Tanimoto from PC505 = 0.0254237
>DB01427 Tanimoto from PC505 = 0.0984848
>DB00350 Tanimoto from PC505 = 0.0743243
>DB00244 Tanimoto from PC505 = 0.194175
>DB00964 Tanimoto from PC505 = 0.0629371
>DB00233 Tanimoto from PC505 = 0.196078
>DB00345 Tanimoto from PC505 = 0.136752
>DB00250 Tanimoto from PC505 = 0.115385
>DB00891 Tanimoto from PC505 = 0.101449
>DB06729 Tanimoto from PC505 = 0.113772
>DB00359 Tanimoto from PC505 = 0.0984848
>DB06147 Tanimoto from PC505 = 0.0945946
>DB00259 Tanimoto from PC505 = 0.117647
>DB08910 Tanimoto from PC505 = 0.163399
>DB00480 Tanimoto from PC505 = 0.165563
>DB06637 Tanimoto from PC505 = 0.0421053
>DB01123 Tanimoto from PC505 = 0.0594059
>DB11640 Tanimoto from PC505 = 0.0384615
>DB00442 Tanimoto from PC505 = 0.0887574
>DB00299 Tanimoto from PC505 = 0.0866667
>DB00787 Tanimoto from PC505 = 0.0778443
>DB11596 Tanimoto from PC505 = 0.123288
>DB00158 Tanimoto from PC505 = 0.117925
>DB00369 Tanimoto from PC505 = 0.0731707
>DB00709 Tanimoto from PC505 = 0.105556
>DB00987 Tanimoto from PC505 = 0.0872093
>DB00441 Tanimoto from PC505 = 0.0960452
>DB00943 Tanimoto from PC505 = 0.0949367
>DB00879 Tanimoto from PC505 = 0.103093
>DB00928 Tanimoto from PC505 = 0.0980392
>DB01262 Tanimoto from PC505 = 0.10274
>DB00352 Tanimoto from PC505 = 0.0615385
>DB08893 Tanimoto from PC505 = 0.162791
>DB01073 Tanimoto from PC505 = 0.0684211
>DB01438 Tanimoto from PC505 = 0.0534351
>DB00555 Tanimoto from PC505 = 0.105882
>DB00384 Tanimoto from PC505 = 0.0943396
>DB11943 Tanimoto from PC505 = 0.106195
>DB09053 Tanimoto from PC505 = 0.165899
>DB00194 Tanimoto from PC505 = 0.0738636
>DB01048 Tanimoto from PC505 = 0.0752688
>DB01004 Tanimoto from PC505 = 0.0833333
>DB00740 Tanimoto from PC505 = 0.13986
>DB06813 Tanimoto from PC505 = 0.165854
>DB00751 Tanimoto from PC505 = 0.125714
>DB00915 Tanimoto from PC505 = 0.0697674
>DB00752 Tanimoto from PC505 = 0.235955
>DB00855 Tanimoto from PC505 = 0.11828
>DB00181 Tanimoto from PC505 = 0.27451
>DB00145 Tanimoto from PC505 = 0.0470588
>DB00479 Tanimoto from PC505 = 0.115152
>DB06696 Tanimoto from PC505 = 0.114458
>DB00658 Tanimoto from PC505 = 0.0531915
>DB00996 Tanimoto from PC505 = 0.138298
>DB06795 Tanimoto from PC505 = 0.165049
>DB00282 Tanimoto from PC505 = 0.0363636
>DB00129 Tanimoto from PC505 = 0.11828
>DB00988 Tanimoto from PC505 = 0.337209
>DB00272 Tanimoto from PC505 = 0.156863
>DB05381 Tanimoto from PC505 = 0.0446429
>DB06243 Tanimoto from PC505 = 0.105769
>DB00630 Tanimoto from PC505 = 0.0347826
>DB02530 Tanimoto from PC505 = 0.0898876
>DB06663 Tanimoto from PC505 = 0.219731
>DB00123 Tanimoto from PC505 = 0.12766
>DB00722 Tanimoto from PC505 = 0.291339
>DB00093 Tanimoto from PC505 = 0.27044
>DB02638 Tanimoto from PC505 = 0.308176
>DB11296 Tanimoto from PC505 = 0.12426
>DB00513 Tanimoto from PC505 = 0.131868
>DB00127 Tanimoto from PC505 = 0.076087
>DB01143 Tanimoto from PC505 = 0.0619469
>DB01223 Tanimoto from PC505 = 0.0642857
>DB06193 Tanimoto from PC505 = 0.140244
>DB06824 Tanimoto from PC505 = 0.0224719
>DB06689 Tanimoto from PC505 = 0.13
>DB00847 Tanimoto from PC505 = 0.0487805
>DB01956 Tanimoto from PC505 = 0.142857
>DB00951 Tanimoto from PC505 = 0.100917
>DB01275 Tanimoto from PC505 = 0.105263
>DB00780 Tanimoto from PC505 = 0.186813
>DB00695 Tanimoto from PC505 = 0.168539
>DB00562 Tanimoto from PC505 = 0.120603
>DB01021 Tanimoto from PC505 = 0.0893855
>DB00606 Tanimoto from PC505 = 0.10396
>DB00880 Tanimoto from PC505 = 0.0858896
>DB00999 Tanimoto from PC505 = 0.0949367
>DB00310 Tanimoto from PC505 = 0.164634
>DB01144 Tanimoto from PC505 = 0.112069
>DB00436 Tanimoto from PC505 = 0.123711
>DB00774 Tanimoto from PC505 = 0.112426
>DB00909 Tanimoto from PC505 = 0.151724
>DB09145 Tanimoto from PC505 = 0
>DB13595 Tanimoto from PC505 = 0
>DB09561 Tanimoto from PC505 = 0.0288462
>DB11573 Tanimoto from PC505 = 0
>DB09160 Tanimoto from PC505 = 0.038835
>DB09138 Tanimoto from PC505 = 0
>DB01575 Tanimoto from PC505 = 0
>DB09146 Tanimoto from PC505 = 0.092437
>DB09314 Tanimoto from PC505 = 0
>DB09409 Tanimoto from PC505 = 0.0487805
>DB11171 Tanimoto from PC505 = 0.0617284
>DB13257 Tanimoto from PC505 = 0.0617284
>DB05630 Tanimoto from PC505 = 0.0888889
>DB05389 Tanimoto from PC505 = 0
>DB09396 Tanimoto from PC505 = 0.274074
>DB00364 Tanimoto from PC505 = 0.0909091
>DB01294 Tanimoto from PC505 = 0.18254
>DB13909 Tanimoto from PC505 = 0.228814
>DB00973 Tanimoto from PC505 = 0.290323
>DB01102 Tanimoto from PC505 = 0.330275
>DB06206 Tanimoto from PC505 = 0.154362
>DB02703 Tanimoto from PC505 = 0.148438
>DB00686 Tanimoto from PC505 = 0.107143
>DB09459 Tanimoto from PC505 = 0.101124
>DB02300 Tanimoto from PC505 = 0.059322
>DB08860 Tanimoto from PC505 = 0.180851
>DB11660 Tanimoto from PC505 = 0.259542
>DB00844 Tanimoto from PC505 = 0.301775
>DB08847 Tanimoto from PC505 = 0.130841
>DB11068 Tanimoto from PC505 = 0.0240964
>DB11127 Tanimoto from PC505 = 0.0243902
>DB11343 Tanimoto from PC505 = 0
>DB01169 Tanimoto from PC505 = 0
>DB01377 Tanimoto from PC505 = 0
>DB09536 Tanimoto from PC505 = 0
>DB09321 Tanimoto from PC505 = 0
>DB01878 Tanimoto from PC505 = 0.218391
>DB01058 Tanimoto from PC505 = 0.219858
>DB08909 Tanimoto from PC505 = 0.320388
>DB01411 Tanimoto from PC505 = 0.212435
>DB08949 Tanimoto from PC505 = 0.145833
>DB01591 Tanimoto from PC505 = 0.152941
>DB11255 Tanimoto from PC505 = 0.119403
>DB00676 Tanimoto from PC505 = 0.164948
>DB08796 Tanimoto from PC505 = 0.100962
>DB09096 Tanimoto from PC505 = 0.165049
>DB09157 Tanimoto from PC505 = 0.0125
>DB08815 Tanimoto from PC505 = 0.154762
>DB00225 Tanimoto from PC505 = 0.0918367
>DB00498 Tanimoto from PC505 = 0.306122
>DB01138 Tanimoto from PC505 = 0.160714
>DB07776 Tanimoto from PC505 = 0.117188
>DB09028 Tanimoto from PC505 = 0.180124
>DB00490 Tanimoto from PC505 = 0.132353
>DB01166 Tanimoto from PC505 = 0.291667
>DB09348 Tanimoto from PC505 = 0.105882
>DB08883 Tanimoto from PC505 = 0.10582
>DB01041 Tanimoto from PC505 = 0.182482
>DB01116 Tanimoto from PC505 = 0.210526
>DB00437 Tanimoto from PC505 = 0.08
>DB00252 Tanimoto from PC505 = 0.188976
>DB09327 Tanimoto from PC505 = 0.0792683
>DB09128 Tanimoto from PC505 = 0.164706
>DB00325 Tanimoto from PC505 = 0
>DB09140 Tanimoto from PC505 = 0
>DB11326 Tanimoto from PC505 = 0.0123457
>DB12107 Tanimoto from PC505 = 0.152632
>DB05219 Tanimoto from PC505 = 0.219697
>DB09041 Tanimoto from PC505 = 0.126984
>DB09003 Tanimoto from PC505 = 0.18125
>DB00837 Tanimoto from PC505 = 0.183099
>DB09210 Tanimoto from PC505 = 0.101852
>DB00566 Tanimoto from PC505 = 0.157303
>DB00172 Tanimoto from PC505 = 0.127451
>DB11364 Tanimoto from PC505 = 0.134615
>DB09555 Tanimoto from PC505 = 0.174825
>DB06216 Tanimoto from PC505 = 0.316176
>DB06794 Tanimoto from PC505 = 0.104167
>DB08809 Tanimoto from PC505 = 0.045977
>DB01501 Tanimoto from PC505 = 0.241667
>DB04711 Tanimoto from PC505 = 0.157534
>DB04552 Tanimoto from PC505 = 0.125828
>DB00861 Tanimoto from PC505 = 0.179487
>DB00795 Tanimoto from PC505 = 0.156069
>DB01250 Tanimoto from PC505 = 0.166667
[truncated: 786,190+ more rows]

## Sheet: 2337_drugs
DrugBank compounds corresponding to "DrugBank_approved_Structure_data"
DB00006
DB00014
DB00027
DB00035
DB00050
DB00067
DB00080
DB00091
DB00093
DB00104
DB00106
DB00114
DB00115
DB00117
DB00118
DB00119
DB00120
DB00121
DB00122
DB00123
DB00125
DB00126
DB00127
DB00128
DB00129
DB00130
DB00131
DB00132
DB00133
DB00134
DB00135
DB00136
DB00137
DB00138
DB00139
DB00140
DB00141
DB00142
DB00143
DB00144
DB00145
DB00146
DB00147
DB00149
DB00150
DB00151
DB00152
DB00153
DB00154
DB00155
DB00156
DB00157
DB00158
DB00159
DB00160
DB00161
DB00162
DB00163
DB00165
DB00166
DB00167
DB00168
DB00169
DB00170
DB00172
DB00173
DB00174
DB00175
DB00176
DB00177
DB00178
DB00179
DB00180
DB00181
DB00182
DB00183
DB00184
DB00185
DB00186
DB00187
DB00188
DB00189
DB00190
DB00191
DB00192
DB00193
DB00194
DB00195
DB00196
DB00198
DB00199
DB00200
DB00201
DB00202
DB00203
DB00204
DB00205
DB00206
DB00207
DB00208
DB00209
DB00210
DB00211
DB00212
DB00213
DB00214
DB00215
DB00216
DB00217
DB00218
DB00219
DB00220
DB00221
DB00222
DB00223
DB00224
DB00225
DB00226
DB00227
DB00228
DB00229
DB00230
DB00231
DB00232
DB00233
DB00234
DB00235
DB00236
DB00237
DB00238
DB00239
DB00240
DB00241
DB00242
DB00243
DB00244
DB00245
DB00246
DB00247
DB00248
DB00249
DB00250
DB00251
DB00252
DB00253
DB00254
DB00255
DB00256
DB00257
DB00258
DB00259
DB00260
DB00261
DB00262
DB00263
DB00264
DB00265
DB00266
DB00267
DB00268
DB00270
DB00271
DB00272
DB00273
DB00274
DB00275
DB00276
DB00277
DB00278
DB00279
DB00280
DB00281
DB00282
DB00283
DB00284
DB00285
DB00286
DB00287
DB00288
DB00289
DB00290
DB00291
DB00292
DB00293
DB00294
DB00295
DB00296
DB00297
DB00298
DB00299
DB00300
DB00301
DB00302
DB00303
DB00304
DB00305
DB00306
DB00307
DB00308
DB00309
DB00310
DB00312
DB00313
DB00314
DB00315
DB00316
DB00317
DB00318
DB00319
DB00320
DB00321
DB00322
DB00323
DB00324
DB00325
DB00326
DB00327
DB00328
DB00330
DB00331
DB00332
DB00333
DB00334
DB00335
DB00336
DB00337
DB00338
DB00339
DB00340
DB00341
DB00343
DB00344
DB00345
DB00346
DB00347
DB00348
DB00349
DB00350
DB00351
DB00352
DB00353
DB00354
DB00355
DB00356
DB00357
DB00358
DB00359
DB00360
DB00361
DB00362
DB00363
DB00364
DB00366
DB00367
DB00368
DB00369
DB00370
DB00371
DB00373
DB00374
DB00375
DB00376
DB00377
DB00378
DB00379
DB00380
DB00381
DB00383
DB00384
DB00385
DB00387
DB00388
DB00389
DB00390
DB00391
DB00392
DB00393
DB00394
DB00395
DB00396
DB00397
DB00398
DB00399
DB00400
DB00401
DB00402
DB00403
DB00404
DB00405
DB00406
DB00407
DB00408
DB00409
DB00410
DB00411
DB00412
DB00413
DB00415
DB00417
DB00418
DB00419
DB00420
DB00421
DB00422
DB00423
DB00424
DB00425
DB00426
DB00427
DB00428
DB00429
DB00430
DB00431
DB00432
DB00433
DB00434
DB00435
DB00436
DB00437
DB00438
DB00440
DB00441
DB00442
DB00443
DB00444
DB00445
DB00446
DB00448
DB00449
DB00450
DB00451
DB00452
DB00453
DB00454
DB00455
DB00456
DB00457
DB00458
DB00459
DB00460
DB00461
DB00462
DB00464
DB00465
DB00467
DB00468
DB00469
DB00470
DB00471
DB00472
DB00473
DB00474
DB00475
DB00476
DB00477
DB00478
DB00479
DB00480
DB00481
DB00482
DB00483
DB00484
DB00485
DB00486
DB00487
DB00488
DB00489
DB00490
DB00491
DB00492
DB00493
DB00494
DB00495
DB00496
DB00497
DB00498
DB00499
DB00500
DB00501
DB00502
DB00503
DB00504
DB00507
DB00508
DB00509
DB00511
DB00512
DB00513
DB00514
DB00515
DB00516
DB00517
DB00518
DB00519
DB00520
DB00521
DB00523
DB00524
DB00525
DB00526
DB00527
DB00528
DB00529
DB00530
DB00531
DB00534
DB00535
DB00536
DB00537
DB00538
DB00539
DB00540
DB00541
DB00542
DB00543
DB00544
DB00545
DB00546
DB00547
DB00548
DB00549
DB00550
DB00551
DB00552
DB00553
DB00554
DB00555
DB00556
DB00557
DB00558
DB00559
DB00560
DB00561
DB00562
DB00563
DB00564
DB00565
DB00566
DB00567
DB00568
DB00569
DB00570
DB00571
DB00572
DB00573
DB00575
DB00576
DB00577
DB00578
DB00579
DB00581
DB00582
DB00583
DB00584
DB00585
DB00586
DB00587
DB00588
DB00589
DB00590
DB00591
DB00592
DB00593
DB00594
DB00595
DB00596
DB00597
DB00598
DB00599
DB00600
DB00601
DB00602
DB00603
DB00604
DB00605
DB00606
DB00607
DB00608
DB00609
DB00610
DB00611
DB00612
DB00613
DB00614
DB00615
DB00617
DB00618
DB00619
DB00620
DB00621
DB00622
DB00623
DB00624
DB00625
DB00626
DB00627
DB00628
DB00629
DB00630
DB00631
DB00632
DB00633
DB00634
DB00635
DB00636
DB00637
DB00638
DB00639
DB00640
DB00641
DB00642
DB00643
DB00644
DB00645
DB00646
DB00647
DB00648
DB00649
DB00650
DB00651
DB00652
DB00653
DB00654
DB00655
DB00656
DB00657
DB00658
DB00659
DB00660
DB00661
DB00662
DB00663
DB00664
DB00665
DB00666
DB00668
DB00669
DB00670
DB00671
DB00672
DB00673
DB00674
DB00675
DB00676
DB00677
DB00678
DB00679
DB00680
DB00681
DB00682
DB00683
DB00684
DB00685
DB00686
DB00687
DB00688
DB00689
DB00690
DB00691
DB00692
DB00693
DB00694
DB00695
DB00696
DB00697
DB00698
DB00699
DB00700
DB00701
DB00702
DB00703
DB00704
DB00705
DB00706
DB00707
DB00708
DB00709
DB00710
DB00711
DB00712
DB00713
DB00714
DB00715
DB00716
DB00717
DB00718
DB00719
DB00720
DB00721
DB00722
DB00723
DB00724
DB00725
DB00726
DB00727
DB00728
DB00729
DB00730
DB00731
DB00732
DB00733
DB00734
DB00735
DB00736
DB00737
DB00738
DB00739
DB00740
DB00741
DB00742
DB00743
DB00744
DB00745
DB00746
DB00747
DB00748
DB00749
DB00750
DB00751
DB00752
DB00753
DB00754
DB00755
DB00756
DB00757
DB00758
DB00759
DB00760
DB00761
DB00762
DB00763
DB00764
DB00765
DB00766
DB00768
DB00769
DB00770
DB00771
DB00772
DB00773
DB00774
DB00775
DB00776
DB00777
DB00778
DB00779
DB00780
DB00781
DB00782
DB00783
DB00784
DB00785
DB00786
DB00787
DB00788
DB00789
DB00790
DB00791
DB00792
DB00793
DB00794
DB00795
DB00796
DB00797
DB00798
DB00799
DB00800
DB00801
DB00802
DB00803
DB00804
DB00805
DB00806
DB00807
DB00808
DB00809
DB00810
DB00811
DB00812
DB00813
DB00814
DB00815
DB00816
DB00817
DB00818
DB00819
DB00820
DB00821
DB00822
DB00823
DB00824
DB00825
DB00826
DB00827
DB00828
DB00829
DB00830
DB00831
DB00832
DB00833
DB00834
DB00835
DB00836
DB00837
DB00838
DB00839
DB00840
DB00841
DB00842
DB00843
DB00844
DB00845
DB00846
DB00847
DB00849
DB00850
DB00851
DB00852
DB00853
DB00854
DB00855
DB00856
DB00857
DB00858
DB00859
DB00860
DB00861
DB00862
DB00863
DB00864
DB00865
DB00866
DB00867
DB00868
DB00869
DB00870
DB00871
DB00872
DB00873
DB00874
DB00875
DB00876
DB00877
DB00878
DB00879
DB00880
DB00881
DB00882
DB00883
DB00884
DB00885
DB00887
DB00888
DB00889
DB00890
DB00891
DB00892
DB00893
DB00894
DB00895
DB00896
DB00897
DB00898
DB00899
DB00900
DB00902
DB00903
DB00904
DB00905
DB00906
DB00907
DB00908
DB00909
DB00910
DB00911
DB00912
DB00913
DB00914
DB00915
DB00916
DB00917
DB00918
DB00919
DB00920
DB00921
DB00922
DB00923
DB00924
DB00925
DB00927
DB00928
DB00929
DB00930
DB00931
DB00932
DB00933
DB00934
DB00935
DB00936
DB00937
DB00938
DB00939
DB00940
DB00941
DB00942
DB00943
DB00944
DB00945
DB00946
DB00947
DB00948
DB00949
DB00950
DB00951
DB00952
DB00953
DB00954
DB00955
DB00956
DB00957
DB00958
DB00959
DB00960
DB00961
DB00962
DB00963
DB00964
DB00965
DB00966
DB00967
DB00968
DB00969
DB00970
DB00971
DB00972
DB00973
DB00974
DB00975
DB00976
DB00977
DB00978
DB00979
DB00980
DB00981
DB00982
DB00983
DB00984
DB00985
DB00986
DB00987
DB00988
DB00989
DB00990
DB00991
DB00992
DB00993
DB00994
DB00995
DB00996
DB00997
DB00998
DB00999
DB01000
DB01001
DB01002
DB01003
DB01004
DB01005
DB01006
DB01007
DB01008
DB01009
DB01010
DB01011
DB01012
DB01013
DB01014
DB01015
DB01016
DB01017
DB01018
DB01019
DB01020
DB01021
DB01022
DB01023
DB01024
DB01025
DB01026
DB01028
DB01029
DB01030
DB01031
DB01032
DB01033
DB01034
DB01035
DB01036
DB01037
DB01039
DB01040
DB01041
DB01042
DB01043
DB01044
DB01045
DB01046
DB01047
DB01048
DB01049
DB01050
DB01051
DB01053
DB01054
DB01055
DB01056
DB01057
DB01058
DB01059
DB01060
DB01061
DB01062
DB01063
DB01064
DB01065
DB01066
DB01067
DB01068
DB01069
DB01070
DB01071
DB01072
DB01073
DB01074
DB01075
DB01076
DB01077
DB01078
DB01080
DB01081
DB01082
DB01083
DB01084
DB01085
DB01086
DB01087
DB01088
DB01089
DB01090
DB01091
DB01092
DB01093
DB01094
DB01095
DB01096
DB01097
DB01098
DB01099
DB01100
DB01101
DB01102
DB01103
DB01104
DB01105
DB01106
DB01107
DB01108
DB01109
DB01110
DB01111
DB01112
DB01113
DB01114
DB01115
DB01116
DB01117
DB01118
DB01119
DB01120
DB01121
DB01122
DB01123
DB01124
DB01125
DB01126
DB01127
DB01128
DB01129
DB01130
DB01131
DB01132
DB01133
DB01135
DB01136
DB01137
DB01138
DB01139
DB01140
DB01141
DB01142
DB01143
DB01144
DB01145
DB01146
DB01147
DB01148
DB01149
DB01150
DB01151
DB01153
DB01154
DB01155
DB01156
DB01157
DB01158
DB01159
DB01160
DB01161
DB01162
DB01164
DB01165
DB01166
DB01167
DB01168
DB01169
DB01170
DB01171
DB01172
DB01173
DB01174
DB01175
DB01176
DB01177
DB01178
DB01179
DB01180
DB01181
DB01182
DB01183
DB01184
DB01185
DB01186
DB01187
DB01188
DB01189
DB01190
DB01191
DB01192
DB01193
DB01194
DB01195
DB01196
DB01197
DB01198
DB01199
DB01200
DB01201
DB01202
DB01203
DB01204
DB01205
DB01206
DB01207
DB01208
DB01209
DB01210
DB01211
DB01212
DB01213
DB01214
DB01215
DB01216
DB01217
DB01218
DB01219
DB01220
DB01221
DB01222
DB01223
DB01224
DB01225
DB01226
DB01227
DB01228
DB01229
DB01231
DB01232
DB01233
DB01234
DB01235
DB01236
DB01237
DB01238
DB01239
DB01240
DB01241
DB01242
DB01243
DB01244
DB01245
DB01246
DB01247
DB01248
DB01249
DB01250
DB01251
DB01252
DB01253
DB01254
DB01255
DB01256
DB01259
DB01260
DB01261
DB01262
DB01263
DB01264
DB01265
DB01266
DB01267
DB01268
DB01273
DB01274
DB01275
DB01280
DB01282
DB01283
DB01284
DB01288
DB01289
DB01291
DB01294
DB01295
DB01296
DB01297
DB01298
DB01299
DB01301
DB01303
DB01319
DB01320
DB01321
DB01324
DB01325
DB01326
DB01327
DB01328
DB01329
DB01330
DB01331
DB01332
DB01333
DB01336
DB01337
DB01338
DB01339
DB01340
DB01344
DB01345
DB01346
DB01348
DB01349
DB01351
DB01352
DB01353
DB01354
DB01355
DB01356
DB01357
DB01359
DB01362
DB01363
DB01364
DB01365
DB01366
DB01367
DB01369
DB01370
DB01373
DB01377
DB01378
DB01380
DB01381
DB01382
DB01384
DB01390
DB01392
DB01393
DB01394
DB01395
DB01396
DB01397
DB01399
DB01400
DB01401
DB01403
DB01404
DB01406
DB01407
DB01408
DB01409
DB01410
DB01411
DB01412
DB01413
DB01414
DB01415
DB01416
DB01418
DB01419
DB01420
DB01421
DB01422
DB01423
DB01424
DB01425
DB01426
DB01427
DB01428
DB01429
DB01430
DB01431
DB01432
DB01433
DB01435
DB01436
DB01437
DB01438
DB01440
DB01452
DB01463
DB01466
DB01482
DB01489
DB01495
DB01501
DB01511
DB01544
DB01545
DB01550
DB01551
DB01553
DB01558
DB01559
DB01563
DB01567
DB01574
DB01575
DB01576
DB01577
DB01578
DB01579
DB01580
DB01581
DB01582
DB01583
DB01586
DB01587
DB01588
DB01589
DB01590
DB01591
DB01592
DB01593
DB01594
DB01595
DB01597
DB01598
DB01599
DB01600
DB01601
DB01602
DB01603
DB01604
DB01605
DB01606
DB01607
DB01608
DB01609
DB01610
DB01611
DB01612
DB01613
DB01614
DB01615
DB01616
DB01618
DB01619
DB01620
DB01621
DB01622
DB01623
DB01624
DB01625
DB01626
DB01627
DB01628
DB01638
DB01656
DB01685
DB01708
DB01718
DB01744
DB01764
DB01783
DB01839
DB01878
DB01914
DB01942
DB01956
DB01987
DB02187
DB02300
DB02325
DB02513
DB02530
DB02546
DB02638
DB02659
DB02701
DB02703
DB02709
DB02772
DB02959
DB03017
DB03085
DB03128
DB03147
DB03166
DB03193
DB03209
DB03247
DB03255
DB03310
DB03585
DB03614
DB03615
DB03619
DB03651
DB03754
DB03756
DB03793
DB03796
DB03843
DB03852
DB03904
DB04160
DB04173
DB04209
DB04221
DB04224
DB04272
DB04335
DB04339
DB04398
DB04465
DB04552
DB04564
DB04570
DB04571
DB04572
DB04573
DB04574
DB04575
DB04576
DB04711
DB04743
DB04786
DB04789
DB04794
DB04815
DB04835
DB04837
DB04838
DB04839
DB04840
DB04841
DB04842
DB04843
DB04844
DB04845
DB04846
DB04854
DB04855
DB04861
DB04865
DB04868
DB04871
DB04876
DB04877
DB04878
DB04880
DB04890
DB04894
DB04896
DB04898
DB04908
DB04911
DB04918
DB04920
DB04930
DB04931
DB04938
DB04941
DB04942
DB04946
DB04948
DB04951
DB04953
DB04967
DB05013
DB05015
DB05016
DB05018
DB05039
DB05109
DB05219
DB05239
DB05245
DB05246
DB05260
DB05265
DB05266
DB05271
DB05273
DB05294
DB05316
DB05351
DB05381
DB05382
DB05389
DB05521
DB05528
DB05541
DB05630
DB05676
DB05812
DB05990
DB06016
DB06144
DB06145
DB06147
DB06148
DB06149
DB06150
DB06151
DB06152
DB06153
DB06154
DB06155
DB06176
DB06193
DB06196
DB06201
DB06202
DB06203
DB06204
DB06206
DB06207
DB06209
DB06210
DB06211
DB06212
DB06213
DB06216
DB06217
DB06218
DB06219
DB06228
DB06237
DB06243
DB06255
DB06260
DB06261
DB06262
DB06263
DB06264
DB06267
DB06268
DB06274
DB06282
DB06283
DB06287
DB06288
DB06290
DB06292
DB06335
DB06401
DB06402
DB06403
DB06410
DB06412
DB06413
DB06414
DB06415
DB06439
DB06441
DB06480
DB06589
DB06590
DB06594
DB06595
DB06603
DB06605
DB06614
DB06616
DB06623
DB06626
DB06636
DB06637
DB06654
DB06663
DB06684
DB06689
DB06690
DB06691
DB06694
DB06695
DB06696
DB06697
DB06698
DB06699
DB06700
DB06701
DB06702
DB06703
DB06704
DB06705
DB06706
DB06707
DB06708
DB06709
DB06710
DB06711
DB06712
DB06713
DB06714
DB06715
DB06716
DB06717
DB06718
DB06723
DB06724
DB06725
DB06729
DB06730
DB06736
DB06737
DB06738
DB06739
DB06742
DB06751
DB06754
DB06755
DB06756
DB06757
DB06764
DB06766
DB06767
DB06768
DB06769
DB06770
DB06771
DB06772
DB06774
DB06775
DB06777
DB06778
DB06779
DB06781
DB06782
DB06783
DB06784
DB06785
DB06786
DB06787
DB06788
DB06789
DB06791
DB06792
DB06793
DB06794
DB06795
DB06796
DB06799
DB06800
DB06801
DB06802
DB06803
DB06804
DB06805
DB06806
DB06809
DB06810
DB06811
DB06812
DB06813
DB06815
DB06816
DB06817
DB06819
DB06820
DB06822
DB06823
DB06824
DB06825
DB06826
DB06827
DB07615
DB07776
DB08439
DB08604
DB08792
DB08795
DB08796
DB08797
DB08798
DB08799
DB08800
DB08801
DB08802
DB08803
DB08804
DB08806
DB08807
DB08808
DB08809
DB08810
DB08811
DB08813
DB08814
DB08815
DB08816
DB08818
DB08819
DB08820
DB08822
DB08823
DB08824
DB08826
DB08827
DB08828
DB08834
DB08835
DB08842
DB08847
DB08860
DB08862
DB08864
DB08865
DB08867
DB08868
DB08869
DB08871
DB08872
DB08873
DB08874
DB08875
DB08877
DB08880
DB08881
DB08882
DB08883
DB08884
DB08887
DB08889
DB08890
DB08893
DB08895
DB08896
DB08897
DB08899
DB08901
DB08903
DB08905
DB08906
DB08907
DB08908
DB08909
DB08910
DB08911
DB08912
DB08913
DB08916
DB08917
DB08918
DB08922
DB08924
DB08928
DB08930
DB08931
DB08932
DB08933
DB08934
DB08936
DB08938
DB08941
DB08943
DB08944
DB08946
DB08947
DB08949
DB08954
DB08957
DB08958
DB08964
DB08965
DB08966
DB08967
DB08968
DB08970
DB08971
DB08973
DB08974
DB08976
DB08979
DB08981
DB08982
DB08983
DB08984
DB08987
DB08990
DB08991
DB08992
DB08993
DB08994
DB08995
DB08996
DB08998
DB09000
DB09002
DB09003
DB09006
DB09008
DB09009
DB09012
DB09014
DB09015
DB09016
DB09017
DB09018
DB09019
DB09020
DB09021
DB09026
DB09027
DB09028
DB09030
DB09031
DB09034
DB09038
DB09039
DB09040
DB09041
DB09042
DB09047
DB09048
DB09049
DB09050
DB09053
DB09054
DB09055
DB09060
DB09061
DB09063
DB09065
DB09067
DB09068
DB09069
DB09070
DB09071
DB09072
DB09073
DB09074
DB09075
DB09076
DB09078
DB09079
DB09080
DB09081
DB09082
DB09083
DB09084
DB09085
DB09086
DB09087
DB09089
DB09090
DB09091
DB09092
DB09093
DB09094
DB09095
DB09096
DB09097
DB09099
DB09100
DB09101
DB09102
DB09104
DB09106
DB09110
DB09111
DB09112
DB09114
DB09115
DB09116
DB09117
DB09118
DB09119
DB09120
DB09123
DB09124
DB09125
DB09128
DB09129
DB09130
DB09131
DB09132
DB09133
DB09134
DB09135
DB09136
DB09137
DB09138
DB09139
DB09140
DB09142
DB09143
DB09144
DB09145
DB09146
DB09147
DB09148
DB09149
DB09151
DB09152
DB09153
DB09154
DB09155
DB09156
DB09157
DB09158
DB09160
DB09161
DB09162
DB09163
DB09164
DB09165
DB09166
DB09167
DB09183
DB09185
DB09195
DB09197
DB09198
DB09204
DB09205
DB09209
DB09210
DB09211
DB09212
DB09213
DB09214
DB09215
DB09216
DB09218
DB09219
DB09220
DB09221
DB09223
DB09224
DB09225
DB09227
DB09229
DB09230
DB09231
DB09232
DB09235
DB09236
DB09237
DB09238
DB09241
DB09242
DB09244
DB09245
DB09255
DB09256
DB09257
DB09258
DB09259
DB09260
DB09261
DB09262
DB09263
DB09265
DB09267
DB09268
DB09269
DB09270
DB09272
DB09273
DB09274
DB09275
DB09276
DB09277
DB09278
DB09279
DB09280
DB09281
DB09282
DB09283
DB09284
DB09285
DB09286
DB09287
DB09288
DB09289
DB09290
DB09291
DB09292
DB09293
DB09295
DB09296
DB09297
DB09299
DB09300
DB09301
DB09304
DB09311
DB09313
DB09314
DB09315
DB09316
DB09317
DB09318
DB09320
DB09321
DB09322
DB09323
DB09324
DB09325
DB09326
DB09327
DB09328
DB09330
DB09332
DB09333
DB09336
DB09337
DB09338
DB09340
DB09341
DB09342
DB09343
DB09344
DB09345
DB09346
DB09347
DB09348
DB09350
DB09351
DB09352
DB09353
DB09357
DB09363
DB09372
DB09374
DB09375
DB09376
DB09379
DB09381
DB09389
DB09394
DB09395
DB09396
DB09397
DB09398
DB09407
DB09409
DB09413
DB09414
DB09418
DB09419
DB09420
DB09421
DB09422
DB09425
DB09449
DB09459
DB09460
DB09462
DB09472
DB09473
DB09477
DB09479
DB09481
DB09484
DB09488
[truncated: 338 more rows]

## Sheet: DrugBank approv protein targets
DrugBank approved Protein targets
UniProt ID	Name	Gene Name	GenBank Protein ID	GenBank Gene ID	Uniprot Title
P45059	Peptidoglycan synthase FtsI	ftsI	1574687	L42023	FTSI_HAEIN
P19113	Histidine decarboxylase	HDC	32109	X54297	DCHS_HUMAN
Q9UI32	Glutaminase liver isoform, mitochondrial	GLS2	6650606	AF110330	GLSL_HUMAN
P00488	Coagulation factor XIII A chain	F13A1	182309	M22001	F13A_HUMAN
P35228	Nitric oxide synthase, inducible	NOS2	292242	L09210	NOS2_HUMAN
P37059	Estradiol 17-beta-dehydrogenase 2	HSD17B2	306462	L11708	DHB2_HUMAN
P06737	Glycogen phosphorylase, liver form	PYGL	183353	M14636	PYGL_HUMAN
Q13423	NAD(P) transhydrogenase, mitochondrial	NNT	1110520	U40490	NNTM_HUMAN
P11766	Alcohol dehydrogenase class-3	ADH5	178134	M30471	ADHX_HUMAN
P48728	Aminomethyltransferase, mitochondrial	AMT	391721	D13811	GCST_HUMAN
P50213	Isocitrate dehydrogenase [NAD] subunit alpha, mitochondrial	IDH3A	706839	U07681	IDH3A_HUMAN
Q9P0X4	Voltage-dependent T-type calcium channel subunit alpha-1I	CACNA1I	5565888	AF129133	CAC1I_HUMAN
P30542	Adenosine receptor A1	ADORA1	256155	S45235	AA1R_HUMAN
P00519	Tyrosine-protein kinase ABL1	ABL1	28237	X16416	ABL1_HUMAN
P12319	High affinity immunoglobulin epsilon receptor subunit alpha	FCER1A	31318	X06948	FCERA_HUMAN
P00451	Coagulation factor VIII	F8	182818	M14113	FA8_HUMAN
P23219	Prostaglandin G/H synthase 1	PTGS1	387018	M31822	PGH1_HUMAN
P0A7V8	30S ribosomal protein S4	rpsD	42798	X02543	RS4_ECOLI
P21728	D(1A) dopamine receptor	DRD1	30397	X55760	DRD1_HUMAN
P12461	Thymidylate synthase	TMP1	7537304	J04230	TYSY_CANAL
Q9BZW2	Solute carrier family 13 member 1	SLC13A1	12620132	AF260824	S13A1_HUMAN
P35916	Vascular endothelial growth factor receptor 3	FLT4	297050	X69878	VGFR3_HUMAN
P51168	Amiloride-sensitive sodium channel subunit beta	SCNN1B	1004271	X87159	SCNNB_HUMAN
P02452	Collagen alpha-1(I) chain	COL1A1	1418928	Z74615	CO1A1_HUMAN
Q9H4B7	Tubulin beta-1 chain	TUBB1	11230445	AJ292757	TBB1_HUMAN
P56181	NADH dehydrogenase [ubiquinone] flavoprotein 3, mitochondrial	NDUFV3	6002197	X99726	NDUV3_HUMAN
O95363	Phenylalanine--tRNA ligase, mitochondrial	FARS2	3983103	AF097441	SYFM_HUMAN
P17948	Vascular endothelial growth factor receptor 1	FLT1	31432	X51602	VGFR1_HUMAN
Q9UPY5	Cystine/glutamate transporter	SLC7A11	5668545	AB026891	XCT_HUMAN
Q9UBM7	7-dehydrocholesterol reductase	DHCR7	4191398	AF096305	DHCR7_HUMAN
Q9BTZ2	Dehydrogenase/reductase SDR family member 4	DHRS4	4105190	AF044127	DHRS4_HUMAN
P06213	Insulin receptor	INSR	307070	M10051	INSR_HUMAN
P9WNL9	Probable arabinosyltransferase A	embA			EMBA_MYCTU
O60931	Cystinosin	CTNS	3036851	Y15924	CTNS_HUMAN
P04049	RAF proto-oncogene serine/threonine-protein kinase	RAF1	35842	X03484	RAF1_HUMAN
O00217	NADH dehydrogenase [ubiquinone] iron-sulfur protein 8, mitochondrial	NDUFS8	1935056	U65579	NDUS8_HUMAN
Q9Y285	Phenylalanine--tRNA ligase alpha subunit	FARSA	2102679	U07424	SYFA_HUMAN
P29401	Transketolase	TKT	37267	X67688	TKT_HUMAN
Q9Y234	Lipoyltransferase 1, mitochondrial	LIPT1	4586380	AB017566	LIPT_HUMAN
P12259	Coagulation factor V	F5	182412	M16967	FA5_HUMAN
O00764	Pyridoxal kinase	PDXK	1946349	U89606	PDXK_HUMAN
P24530	Endothelin B receptor	EDNRB	182276	M74921	EDNRB_HUMAN
Q15738	Sterol-4-alpha-carboxylate 3-dehydrogenase, decarboxylating	NSDHL	4457237	U47105	NSDHL_HUMAN
P20309	Muscarinic acetylcholine receptor M3	CHRM3	32324	X15266	ACM3_HUMAN
P30613	Pyruvate kinase PKLR	PKLR	3327365	AB015983	KPYR_HUMAN
Q9H2X9	Solute carrier family 12 member 5	SLC12A5	12003227	AF208159	S12A5_HUMAN
P00734	Prothrombin	F2	339641	M17262	THRB_HUMAN
P30273	High affinity immunoglobulin epsilon receptor subunit gamma	FCER1G	182488	M33195	FCERG_HUMAN
P13716	Delta-aminolevulinic acid dehydratase	ALAD	178329	M13928	HEM2_HUMAN
P14060	3 beta-hydroxysteroid dehydrogenase/Delta 5-->4-isomerase type 1	HSD3B1	306889	M27137	3BHS1_HUMAN
O43246	Cationic amino acid transporter 4	SLC7A4	4378940	AJ000730	CTR4_HUMAN
P9WNC7	2-amino-4-hydroxy-6-hydroxymethyldihydropteridine pyrophosphokinase	folK			HPPK_MYCTU
P48167	Glycine receptor subunit beta	GLRB	992687	U33267	GLRB_HUMAN
P61889	Malate dehydrogenase	mdh	41989	Y00129	MDH_ECOLI
P06818	Neuraminidase	NA	324460	K01150	NRAM_I79A0
P14780	Matrix metalloproteinase-9	MMP9	177205	J05070	MMP9_HUMAN
P26439	3 beta-hydroxysteroid dehydrogenase/Delta 5-->4-isomerase type 2	HSD3B2	184401	M67466	3BHS2_HUMAN
P13674	Prolyl 4-hydroxylase subunit alpha-1	P4HA1	190786	M24486	P4HA1_HUMAN
P21554	Cannabinoid receptor 1	CNR1	29915	X54937	CNR1_HUMAN
P30556	Type-1 angiotensin II receptor	AGTR1	179122	M91464	AGTR1_HUMAN
P49591	Serine--tRNA ligase, cytoplasmic	SARS	1050527	X91257	SYSC_HUMAN
P34995	Prostaglandin E2 receptor EP1 subtype	PTGER1	410209	L22647	PE2R1_HUMAN
P10515	Dihydrolipoyllysine-residue acetyltransferase component of pyruvate dehydrogenase complex, mitochondrial	DLAT	35360	Y00978	ODP2_HUMAN
P11836	B-lymphocyte antigen CD20	MS4A1	29774	X12530	CD20_HUMAN
P29475	Nitric oxide synthase, brain	NOS1	642526	U17327	NOS1_HUMAN
P07195	L-lactate dehydrogenase B chain	LDHB	1200083	X13794	LDHB_HUMAN
P24752	Acetyl-CoA acetyltransferase, mitochondrial	ACAT1	219918	D90228	THIL_HUMAN
Q07869	Peroxisome proliferator-activated receptor alpha	PPARA	307341	L02932	PPARA_HUMAN
Q9HCC0	Methylcrotonoyl-CoA carboxylase beta chain, mitochondrial	MCCC2	10934059	AB050049	MCCB_HUMAN
Q9UDR5	Alpha-aminoadipic semialdehyde synthase, mitochondrial	AASS	7264724	AF229180	AASS_HUMAN
P51843	Nuclear receptor subfamily 0 group B member 1	NR0B1	786532	U31929	NR0B1_HUMAN
P10912	Growth hormone receptor	GHR	31738	X06562	GHR_HUMAN
Q9UDX3	SEC14-like protein 4	SEC14L4	27803380	AY158085	S14L4_HUMAN
P00492	Hypoxanthine-guanine phosphoribosyltransferase	HPRT1	306885	M31642	HPRT_HUMAN
P28702	Retinoic acid receptor RXR-beta	RXRB	30448	X63522	RXRB_HUMAN
Q9Y600	Cysteine sulfinic acid decarboxylase	CSAD	4894558	AF116546	CSAD_HUMAN
Q8IWU9	Tryptophan 5-hydroxylase 2	TPH2	27497159	AY098914	TPH2_HUMAN
O95299	NADH dehydrogenase [ubiquinone] 1 alpha subcomplex subunit 10, mitochondrial	NDUFA10	4191348	AF087661	NDUAA_HUMAN
P12277	Creatine kinase B-type	CKB	180572	M16451	KCRB_HUMAN
P31358	CAMPATH-1 antigen	CD52	29646	X62466	CD52_HUMAN
Q13639	5-hydroxytryptamine receptor 4	HTR4	2661757	Y12505	5HT4R_HUMAN
P02792	Ferritin light chain	FTL	182514	M11147	FRIL_HUMAN
P42357	Histidine ammonia-lyase	HAL	451210	D16626	HUTH_HUMAN
Q02809	Procollagen-lysine,2-oxoglutarate 5-dioxygenase 1	PLOD1	190074	L06419	PLOD1_HUMAN
P14618	Pyruvate kinase PKM	PKM	189998	M23725	KPYM_HUMAN
O43920	NADH dehydrogenase [ubiquinone] iron-sulfur protein 5	NDUFS5	2911482	AF047434	NDUS5_HUMAN
Q12809	Potassium voltage-gated channel subfamily H member 2	KCNH2	487738	U04270	KCNH2_HUMAN
Q969P6	DNA topoisomerase I, mitochondrial	TOP1MT	15919359	AF349031	TOP1M_HUMAN
P11229	Muscarinic acetylcholine receptor M1	CHRM1	34451	X52068	ACM1_HUMAN
O75380	NADH dehydrogenase [ubiquinone] iron-sulfur protein 6, mitochondrial	NDUFS6	3348137	AF044959	NDUS6_HUMAN
Q9Y289	Sodium-dependent multivitamin transporter	SLC5A6	5006439	AF116241	SC5A6_HUMAN
P34972	Cannabinoid receptor 2	CNR2	407807	X74328	CNR2_HUMAN
Q15800	Methylsterol monooxygenase 1	MSMO1	1408206	U60205	MSMO1_HUMAN
Q8N8R3	Mitochondrial basic amino acids transporter	SLC25A29	28193150	BX247983	MCATL_HUMAN
P11177	Pyruvate dehydrogenase E1 component subunit beta, mitochondrial	PDHB	189760	M34479	ODPB_HUMAN
Q9NS75	Cysteinyl leukotriene receptor 2	CYSLTR2	9663958	AB038269	CLTR2_HUMAN
Q9BYZ2	L-lactate dehydrogenase A-like 6B	LDHAL6B	12331000	AY009108	LDH6B_HUMAN
P17707	S-adenosylmethionine decarboxylase proenzyme	AMD1	178518	M21154	DCAM_HUMAN
Q9BYV1	Alanine--glyoxylate aminotransferase 2, mitochondrial	AGXT2	12406973	AJ292204	AGT2_HUMAN
P44469	Penicillin-binding protein 2	mrdA	1572976	L42023	PBP2_HAEIN
P35610	Sterol O-acyltransferase 1	SOAT1	4878022	L21934	SOAT1_HUMAN
O76082	Solute carrier family 22 member 5	SLC22A5	3273741	AF057164	S22A5_HUMAN
P13688	Carcinoembryonic antigen-related cell adhesion molecule 1	CEACAM1	179440	J03858	CEAM1_HUMAN
P51606	N-acylglucosamine 2-epimerase	RENBP	220053	D10232	RENBP_HUMAN
Q9H244	P2Y purinoceptor 12	P2RY12	12083902	AF313449	P2Y12_HUMAN
P25021	Histamine H2 receptor	HRH2	184088	M64799	HRH2_HUMAN
P06746	DNA polymerase beta	POLB	292397	L11607	DPOLB_HUMAN
P06149	D-lactate dehydrogenase	dld	145753	M10038	DLD_ECOLI
P07741	Adenine phosphoribosyltransferase	APRT	28819	Y00486	APT_HUMAN
P06864	Evolved beta-galactosidase subunit alpha	ebgA	145821	M64441	BGA2_ECOLI
Q16647	Prostacyclin synthase	PTGIS	10944956	D38145	PTGIS_HUMAN
Q05940	Synaptic vesicular amine transporter	SLC18A2	292335	L09118	VMAT2_HUMAN
O95477	ATP-binding cassette sub-family A member 1	ABCA1	9247086	AF275948	ABCA1_HUMAN
Q49184	Dihydropteroate synthase type-1	sulI	44284	X53635	DHP1_MYCFO
P17752	Tryptophan 5-hydroxylase 1	TPH1	37955	X52836	TPH1_HUMAN
P9WNL7	Probable arabinosyltransferase B	embB			EMBB_MYCTU
P03372	Estrogen receptor	ESR1	31234	X03635	ESR1_HUMAN
P08192	Bifunctional protein FolC	folC	146020	M32445	FOLC_ECOLI
P08700	Interleukin-3	IL3	307059	M14743	IL3_HUMAN
Q04828	Aldo-keto reductase family 1 member C1	AKR1C1	181549	M86609	AK1C1_HUMAN
P0A7X3	30S ribosomal protein S9	rpsI	535073	X02130	RS9_ECOLI
P31937	3-hydroxyisobutyrate dehydrogenase, mitochondrial	HIBADH		AC007130	3HIDH_HUMAN
P24046	Gamma-aminobutyric acid receptor subunit rho-1	GABRR1	182911	M62400	GBRR1_HUMAN
P69905	Hemoglobin subunit alpha	HBA1	386764	J00153	HBA_HUMAN
P80365	Corticosteroid 11-beta-dehydrogenase isozyme 2	HSD11B2	565082	U14631	DHI2_HUMAN
P10275	Androgen receptor	AR	178628	M20132	ANDR_HUMAN
P05091	Aldehyde dehydrogenase, mitochondrial	ALDH2	28606	X05409	ALDH2_HUMAN
P22888	Lutropin-choriogonadotropic hormone receptor	LHCGR	903746	M73746	LSHR_HUMAN
P49419	Alpha-aminoadipic semialdehyde dehydrogenase	ALDH7A1	797410	S74728	AL7A1_HUMAN
Q8WY07	Cationic amino acid transporter 3	SLC7A3	17224957	AF320612	CTR3_HUMAN
P19404	NADH dehydrogenase [ubiquinone] flavoprotein 2, mitochondrial	NDUFV2	188852	M22538	NDUV2_HUMAN
P09172	Dopamine beta-hydroxylase	DBH	30474	X13255	DOPO_HUMAN
Q9UHW9	Solute carrier family 12 member 6	SLC12A6	6693798	AF116242	S12A6_HUMAN
P35498	Sodium channel protein type 1 subunit alpha	SCN1A	12642270	AF225985	SCN1A_HUMAN
P0A3M5	Penicillin-binding protein 2B	penA	14973165	AE005672	PBP2_STRPN
P07437	Tubulin beta chain	TUBB	338695	J00314	TBB5_HUMAN
P13631	Retinoic acid receptor gamma	RARG	306887	M24857	RARG_HUMAN
P21918	D(1B) dopamine receptor	DRD5	32049	X58454	DRD5_HUMAN
Q9H3N8	Histamine H4 receptor	HRH4	10241847	AB044934	HRH4_HUMAN
P36888	Receptor-type tyrosine-protein kinase FLT3	FLT3	409573	U02687	FLT3_HUMAN
P23368	NAD-dependent malic enzyme, mitochondrial	ME2	187300	M55905	MAOM_HUMAN
P07864	L-lactate dehydrogenase C chain	LDHC	307120	J02938	LDHC_HUMAN
Q9Y697	Cysteine desulfurase, mitochondrial	NFS1	24042327	AF097025	NFS1_HUMAN
P51649	Succinate-semialdehyde dehydrogenase, mitochondrial	ALDH5A1	3766467	Y11192	SSDH_HUMAN
O00180	Potassium channel subfamily K member 1	KCNK1	1086491	U33632	KCNK1_HUMAN
Q9NYK1	Toll-like receptor 7	TLR7	7330281	AF240467	TLR7_HUMAN
Q99720	Sigma non-opioid intracellular receptor 1	SIGMAR1	1783387	U75283	SGMR1_HUMAN
Q9H3S4	Thiamin pyrophosphokinase 1	TPK1	12248915	AB028138	TPK1_HUMAN
P0A7R5	30S ribosomal protein S10	rpsJ	42857	V00344	RS10_ECOLI
P50747	Biotin--protein ligase	HLCS	577625	D23672	BPL1_HUMAN
P00387	NADH-cytochrome b5 reductase 3	CYB5R3	553600	M28713	NB5R3_HUMAN
O43175	D-3-phosphoglycerate dehydrogenase	PHGDH	2674062	AF006043	SERA_HUMAN
Q02218	2-oxoglutarate dehydrogenase, mitochondrial	OGDH	531241	D10523	ODO1_HUMAN
P15692	Vascular endothelial growth factor A	VEGFA	181971	M32977	VEGFA_HUMAN
P20132	L-serine dehydratase/L-threonine deaminase	SDS	338030	J05037	SDHL_HUMAN
P37288	Vasopressin V1a receptor	AVPR1A	667068	L25615	V1AR_HUMAN
P48506	Glutamate--cysteine ligase catalytic subunit	GCLC	183039	M90656	GSH1_HUMAN
P49916	DNA ligase 3	LIG3	860963	X84740	DNLI3_HUMAN
Q9UHI7	Solute carrier family 23 member 1	SLC23A1	3789785	AF058317	S23A1_HUMAN
O00483	Cytochrome c oxidase subunit NDUFA4	NDUFA4	1946692	U94586	NDUA4_HUMAN
P12532	Creatine kinase U-type, mitochondrial	CKMT1A	180590	J04469	KCRU_HUMAN
P08588	Beta-1 adrenergic receptor	ADRB1	178200	J03019	ADRB1_HUMAN
O95298	NADH dehydrogenase [ubiquinone] 1 subunit C2	NDUFC2	4191346	AF087659	NDUC2_HUMAN
O15403	Monocarboxylate transporter 7	SLC16A6	2463632	U79745	MOT7_HUMAN
Q02338	D-beta-hydroxybutyrate dehydrogenase, mitochondrial	BDH1	177198	M93107	BDH_HUMAN
P31040	Succinate dehydrogenase [ubiquinone] flavoprotein subunit, mitochondrial	SDHA	506338	D30648	SDHA_HUMAN
Q9Y5Y9	Sodium channel protein type 10 subunit alpha	SCN10A	4838145	AF117907	SCNAA_HUMAN
P36021	Monocarboxylate transporter 8	SLC16A2	458255	U05321	MOT8_HUMAN
P23786	Carnitine O-palmitoyltransferase 2, mitochondrial	CPT2	1041195	U09648	CPT2_HUMAN
P00367	Glutamate dehydrogenase 1, mitochondrial	GLUD1	31707	X07674	DHE3_HUMAN
Q9NVS9	Pyridoxine-5'-phosphate oxidase	PNPO	21728336	AF468030	PNPO_HUMAN
O76074	cGMP-specific 3',5'-cyclic phosphodiesterase	PDE5A	3420185	AF043731	PDE5A_HUMAN
P20273	B-cell receptor CD22	CD22	36091	X59350	CD22_HUMAN
P56937	3-keto-steroid reductase	HSD17B7	6721095	AF098786	DHB7_HUMAN
P48637	Glutathione synthetase	GSS	886284	L42531	GSHB_HUMAN
P9WGY7	DNA-directed RNA polymerase subunit beta'	rpoC			RPOC_MYCTU
P45381	Aspartoacylase	ASPA	455834	S67156	ACY2_HUMAN
P07814	Bifunctional glutamate/proline--tRNA ligase	EPRS	31958	X54326	SYEP_HUMAN
Q8WTV0	Scavenger receptor class B member 1	SCARB1	397607	Z22555	SCRB1_HUMAN
P37088	Amiloride-sensitive sodium channel subunit alpha	SCNN1A	452650	X76180	SCNNA_HUMAN
O75489	NADH dehydrogenase [ubiquinone] iron-sulfur protein 3, mitochondrial	NDUFS3	3337441	AF067139	NDUS3_HUMAN
Q9UI33	Sodium channel protein type 11 subunit alpha	SCN11A	6572950	AF188679	SCNBA_HUMAN
P48448	Aldehyde dehydrogenase family 3 member B2	ALDH3B2	1051281	U37519	AL3B2_HUMAN
P14061	Estradiol 17-beta-dehydrogenase 1	HSD17B1	23365	X13440	DHB1_HUMAN
O15374	Monocarboxylate transporter 5	SLC16A4	2463628	U59185	MOT5_HUMAN
P03897	NADH-ubiquinone oxidoreductase chain 3	MT-ND3	506832	J01415	NU3M_HUMAN
Q14524	Sodium channel protein type 5 subunit alpha	SCN5A	184039	M77235	SCN5A_HUMAN
Q15046	Lysine--tRNA ligase	KARS	505108	D31890	SYK_HUMAN
P18858	DNA ligase 1	LIG1	187143	M36067	DNLI1_HUMAN
Q9Y619	Mitochondrial ornithine transporter 1	SLC25A15	5565862	AF112968	ORNT1_HUMAN
P30968	Gonadotropin-releasing hormone receptor	GNRHR	183422	L03380	GNRHR_HUMAN
Q15031	Probable leucine--tRNA ligase, mitochondrial	LARS2	40788954	D21851	SYLM_HUMAN
P09619	Platelet-derived growth factor receptor beta	PDGFRB	189732	J03278	PGFRB_HUMAN
P10826	Retinoic acid receptor beta	RARB	35883	X07282	RARB_HUMAN
Q09428	ATP-binding cassette sub-family C member 8	ABCC8	1374919	L78243	ABCC8_HUMAN
P21695	Glycerol-3-phosphate dehydrogenase [NAD(+)], cytoplasmic	GPD1	508487	L34041	GPDA_HUMAN
P08185	Corticosteroid-binding globulin	SERPINA6	179971	J02943	CBG_HUMAN
O95069	Potassium channel subfamily K member 2	KCNK2	5712621	AF129399	KCNK2_HUMAN
P00747	Plasminogen	PLG	387026	X05199	PLMN_HUMAN
P30825	High affinity cationic amino acid transporter 1	SLC7A1	36161	X59155	CTR1_HUMAN
P56556	NADH dehydrogenase [ubiquinone] 1 alpha subcomplex subunit 6	NDUFA6	2909856	AF047182	NDUA6_HUMAN
P37231	Peroxisome proliferator-activated receptor gamma	PPARG	1711117	U79012	PPARG_HUMAN
P00742	Coagulation factor X	F10	182841	K03194	FA10_HUMAN
Q9UBS5	Gamma-aminobutyric acid type B receptor subunit 1	GABBR1	3892594	AJ225028	GABR1_HUMAN
P98194	Calcium-transporting ATPase type 2C member 1	ATP2C1	6715131	AF181120	AT2C1_HUMAN
P08243	Asparagine synthetase [glutamine-hydrolyzing]	ASNS	179100	M27396	ASNS_HUMAN
P16083	Ribosyldihydronicotinamide dehydrogenase [quinone]	NQO2	190818	J02888	NQO2_HUMAN
P12821	Angiotensin-converting enzyme	ACE	178286	J04144	ACE_HUMAN
P26640	Valine--tRNA ligase	VARS	31545	X59303	SYVC_HUMAN
O15239	NADH dehydrogenase [ubiquinone] 1 alpha subcomplex subunit 1	NDUFA1	2274974	X81900	NDUA1_HUMAN
P32322	Pyrroline-5-carboxylate reductase 1, mitochondrial	PYCR1	189498	M77836	P5CR1_HUMAN
P07327	Alcohol dehydrogenase 1A	ADH1A	178092	M12271	ADH1A_HUMAN
P23381	Tryptophan--tRNA ligase, cytoplasmic	WARS	184657	M77804	SYWC_HUMAN
P54710	Sodium/potassium-transporting ATPase subunit gamma	FXYD2	1575004	U50743	ATNG_HUMAN
P54577	Tyrosine--tRNA ligase, cytoplasmic	YARS	1184699	U40714	SYYC_HUMAN
Q02252	Methylmalonate-semialdehyde dehydrogenase [acylating], mitochondrial	ALDH6A1	7160985	AJ249994	MMSA_HUMAN
P55157	Microsomal triglyceride transfer protein large subunit	MTTP	414669	X75500	MTP_HUMAN
P10613	Lanosterol 14-alpha demethylase	ERG11	578119	X13296	CP51_CANAL
P26639	Threonine--tRNA ligase, cytoplasmic	TARS	1464742	M63180	SYTC_HUMAN
O75746	Calcium-binding mitochondrial carrier protein Aralar1	SLC25A12	3559910	Y14494	CMC1_HUMAN
Q15758	Neutral amino acid transporter B(0)	SLC1A5	1478281	U53347	AAAT_HUMAN
P20061	Transcobalamin-1	TCN1	307479	J05068	TCO1_HUMAN
P06858	Lipoprotein lipase	LPL	307138	M15856	LIPL_HUMAN
P05121	Plasminogen activator inhibitor 1	SERPINE1	35272	X04429	PAI1_HUMAN
P29275	Adenosine receptor A2b	ADORA2B	178150	M97759	AA2BR_HUMAN
P10109	Adrenodoxin, mitochondrial	FDX1	557734	M23668	ADX_HUMAN
O43674	NADH dehydrogenase [ubiquinone] 1 beta subcomplex subunit 5, mitochondrial	NDUFB5	2909854	AF047181	NDUB5_HUMAN
P30038	Delta-1-pyrroline-5-carboxylate dehydrogenase, mitochondrial	ALDH4A1	1353250	U24267	AL4A1_HUMAN
O96000	NADH dehydrogenase [ubiquinone] 1 beta subcomplex subunit 10	NDUFB10	4164442	AF044954	NDUBA_HUMAN
P10415	Apoptosis regulator Bcl-2	BCL2	179367	M13994	BCL2_HUMAN
P08912	Muscarinic acetylcholine receptor M5	CHRM5	177988	M80333	ACM5_HUMAN
P09917	Arachidonate 5-lipoxygenase	ALOX5	187193	J03600	LOX5_HUMAN
P30531	Sodium- and chloride-dependent GABA transporter 1	SLC6A1	31658	X54673	SC6A1_HUMAN
P00491	Purine nucleoside phosphorylase	PNP	35565	X00737	PNPH_HUMAN
P14679	Tyrosinase	TYR	340037	M27160	TYRO_HUMAN
P80404	4-aminobutyrate aminotransferase, mitochondrial	ABAT	602705	L32961	GABT_HUMAN
Q9Y478	5'-AMP-activated protein kinase subunit beta-1	PRKAB1	2916800	AJ224515	AAKB1_HUMAN
P10745	Retinol-binding protein 3	RBP3	186541	M33875	RET3_HUMAN
O76054	SEC14-like protein 2	SEC14L2	5596693	AL096881	S14L2_HUMAN
P0A8V2	DNA-directed RNA polymerase subunit beta	rpoB	42818	V00339	RPOB_ECOLI
Q9BXI2	Mitochondrial ornithine transporter 2	SLC25A2	13445628	AF332005	ORNT2_HUMAN
P15291	Beta-1,4-galactosyltransferase 1	B4GALT1	29424	X14085	B4GT1_HUMAN
P40939	Trifunctional enzyme subunit alpha, mitochondrial	HADHA	862457	D16480	ECHA_HUMAN
P49902	Cytosolic purine 5'-nucleotidase	NT5C2	633071	D38524	5NTC_HUMAN
P35354	Prostaglandin G/H synthase 2	PTGS2	291988	L15326	PGH2_HUMAN
P29474	Nitric oxide synthase, endothelial	NOS3	189212	M93718	NOS3_HUMAN
P08473	Neprilysin	MME	34758	X07166	NEP_HUMAN
P00915	Carbonic anhydrase 1	CA1	29600	X05014	CAH1_HUMAN
P13995	Bifunctional methylenetetrahydrofolate dehydrogenase/cyclohydrolase, mitochondrial	MTHFD2	35071	X16396	MTDC_HUMAN
Q08828	Adenylate cyclase type 1	ADCY1	41472630	AC069008	ADCY1_HUMAN
P00797	Renin	REN	190994	L00073	RENI_HUMAN
P14207	Folate receptor beta	FOLR2	1655592	X69516	FOLR2_HUMAN
P03901	NADH-ubiquinone oxidoreductase chain 4L	MT-ND4L	337197	J01415	NU4LM_HUMAN
Q16773	Kynurenine--oxoglutarate transaminase 1	CCBL1	758591	X82224	KAT1_HUMAN
P07766	T-cell surface glycoprotein CD3 epsilon chain	CD3E	469945	X03884	CD3E_HUMAN
Q9Y666	Solute carrier family 12 member 7	SLC12A7	5106521	AF105365	S12A7_HUMAN
Q9UJS0	Calcium-binding mitochondrial carrier protein Aralar2	SLC25A13	22002963	AJ496569	CMC2_HUMAN
Q96GD0	Pyridoxal phosphate phosphatase	PDXP	37545684	AY125047	PLPP_HUMAN
P0A7S3	30S ribosomal protein S12	rpsL	43010	V00355	RS12_ECOLI
P01008	Antithrombin-III	SERPINC1	179161	M21642	ANT3_HUMAN
P55011	Solute carrier family 12 member 2	SLC12A2	903682	U30246	S12A2_HUMAN
P16502	RNA-directed RNA polymerase catalytic subunit	PB1	324960	M25932	RDRP_I56A0
P10875	Tubulin beta chain	TUB2	170938	M19398	TBB_CANAX
O43676	NADH dehydrogenase [ubiquinone] 1 beta subcomplex subunit 3	NDUFB3	2909858	AF047183	NDUB3_HUMAN
Q99624	Sodium-coupled neutral amino acid transporter 3	SLC38A3	10242111	AF244548	S38A3_HUMAN
P05089	Arginase-1	ARG1	178995	M14502	ARGI1_HUMAN
P49189	4-trimethylaminobutyraldehyde dehydrogenase	ALDH9A1	1049219	U34252	AL9A1_HUMAN
P08913	Alpha-2A adrenergic receptor	ADRA2A	178196	M23533	ADA2A_HUMAN
Q5T1J1	HCG20471, isoform CRA_c	SIGMAR1	123231939	AL450283	Q5T1J1_HUMAN
P08908	5-hydroxytryptamine receptor 1A	HTR1A	189928	M28269	5HT1A_HUMAN
P34897	Serine hydroxymethyltransferase, mitochondrial	SHMT2	746436	U23143	GLYM_HUMAN
P30518	Vasopressin V2 receptor	AVPR2	28418	U04357	V2R_HUMAN
P49588	Alanine--tRNA ligase, cytoplasmic	AARS	1015321	D32050	SYAC_HUMAN
O95168	NADH dehydrogenase [ubiquinone] 1 beta subcomplex subunit 4	NDUFB4	4164446	AF044957	NDUB4_HUMAN
Q13258	Prostaglandin D2 receptor	PTGDR	940379	U31332	PD2R_HUMAN
Q6ZMR3	L-lactate dehydrogenase A-like 6A	LDHAL6A	46405145	AY581313	LDH6A_HUMAN
P06715	Glutathione reductase	gor	146248	M13141	GSHR_ECOLI
Q00796	Sorbitol dehydrogenase	SORD	520450	U07361	DHSO_HUMAN
P09455	Retinol-binding protein 1	RBP1	190948	M11433	RET1_HUMAN
P00807	Beta-lactamase	blaZ	581568	X04121	BLAC_STAAU
Q02641	Voltage-dependent L-type calcium channel subunit beta-1	CACNB1	179806	M92303	CACB1_HUMAN
P31153	S-adenosylmethionine synthase isoform type-2	MAT2A	36327	X68836	METK2_HUMAN
Q16795	NADH dehydrogenase [ubiquinone] 1 alpha subcomplex subunit 9, mitochondrial	NDUFA9	5326823	AF050641	NDUA9_HUMAN
P00480	Ornithine carbamoyltransferase, mitochondrial	OTC	189407	K02100	OTC_HUMAN
O75251	NADH dehydrogenase [ubiquinone] iron-sulfur protein 7, mitochondrial	NDUFS7	3342734	AC005329	NDUS7_HUMAN
P04293	DNA polymerase catalytic subunit		59530	X14112	DPOL_HHV11
P16050	Arachidonate 15-lipoxygenase	ALOX15	307135	M23892	LOX15_HUMAN
P46098	5-hydroxytryptamine receptor 3A	HTR3A	681914	D49394	5HT3A_HUMAN
P24024	Protein P	P	329670	M32138	DPOL_HBVD2
O43677	NADH dehydrogenase [ubiquinone] 1 subunit C1, mitochondrial	NDUFC1	2909860	AF047184	NDUC1_HUMAN
P02753	Retinol-binding protein 4	RBP4	35897	X00129	RET4_HUMAN
P10828	Thyroid hormone receptor beta	THRB	31207	X04707	THB_HUMAN
P21549	Serine--pyruvate aminotransferase	AGXT	36582	X56092	SPYA_HUMAN
Q99714	3-hydroxyacyl-CoA dehydrogenase type-2	HSD17B10	2558754	U96132	HCD2_HUMAN
P47872	Secretin receptor	SCTR	662796	U20178	SCTR_HUMAN
Q9NRX3	NADH dehydrogenase [ubiquinone] 1 alpha subcomplex subunit 4-like 2	NDUFA4L2	8895095	AF164796	NUA4L_HUMAN
Q8IVH4	Methylmalonic aciduria type A protein, mitochondrial	MMAA	26006421	AF524846	MMAA_HUMAN
P49915	GMP synthase [glutamine-hydrolyzing]	GMPS	595410	U10860	GUAA_HUMAN
P00918	Carbonic anhydrase 2	CA2	179780	M77181	CAH2_HUMAN
P35520	Cystathionine beta-synthase	CBS	388716	L19501	CBS_HUMAN
P04818	Thymidylate synthase	TYMS	37479	X02308	TYSY_HUMAN
P23921	Ribonucleoside-diphosphate reductase large subunit	RRM1	36065	X59543	RIR1_HUMAN
P08620	Fibroblast growth factor 4	FGF4	386788	J02986	FGF4_HUMAN
P49286	Melatonin receptor type 1B	MTNR1B	971194	U25341	MTR1B_HUMAN
Q16798	NADP-dependent malic enzyme, mitochondrial	ME3	535012	X79440	MAON_HUMAN
P28845	Corticosteroid 11-beta-dehydrogenase isozyme 1	HSD11B1	179475	M76665	DHI1_HUMAN
P00374	Dihydrofolate reductase	DHFR	182724	J00140	DYR_HUMAN
P34896	Serine hydroxymethyltransferase, cytosolic	SHMT1	307422	L11931	GLYC_HUMAN
P9WGR1	Enoyl-[acyl-carrier-protein] reductase [NADH]	inhA			INHA_MYCTU
P08709	Coagulation factor VII	F7	182801	M13232	FA7_HUMAN
P18314	Urease subunit alpha	ureC	149337	M36068	URE1_ENTAE
P00395	Cytochrome c oxidase subunit 1	MT-CO1	13006	V00662	COX1_HUMAN
P37058	Testosterone 17-beta-dehydrogenase 3	HSD17B3	531162	U05659	DHB3_HUMAN
P02766	Transthyretin	TTR	189582	K02091	TTHY_HUMAN
O75438	NADH dehydrogenase [ubiquinone] 1 beta subcomplex subunit 1	NDUFB1	5326820	AF050638	NDUB1_HUMAN
Q9UDX4	SEC14-like protein 3	SEC14L3	27803382	AY158086	S14L3_HUMAN
Q9BXJ7	Protein amnionless	AMN	13507259	AF328788	AMNLS_HUMAN
P18825	Alpha-2C adrenergic receptor	ADRA2C	178194	J03853	ADA2C_HUMAN
P08546	DNA polymerase catalytic subunit	UL54	1780831	X17403	DPOL_HCMVA
P05093	Steroid 17-alpha-hydroxylase/17,20 lyase	CYP17A1	181342	M14564	CP17A_HUMAN
P16471	Prolactin receptor	PRLR	190362	M31661	PRLR_HUMAN
P39086	Glutamate receptor ionotropic, kainate 1	GRIK1	455448	L19058	GRIK1_HUMAN
P50440	Glycine amidinotransferase, mitochondrial	GATM	545385	S68805	GATM_HUMAN
P03923	NADH-ubiquinone oxidoreductase chain 6	MT-ND6	2052367	J01415	NU6M_HUMAN
P20648	Potassium-transporting ATPase alpha chain 1	ATP4A	561634	J05451	ATP4A_HUMAN
Q9NR19	Acetyl-coenzyme A synthetase, cytoplasmic	ACSS2	8439651	AF263614	ACSA_HUMAN
P19801	Amiloride-sensitive amine oxidase [copper-containing]	AOC1	177960	M55602	AOC1_HUMAN
P78348	Acid-sensing ion channel 1	ASIC1	1871168	U78180	ASIC1_HUMAN
P0DMS8	Adenosine receptor A3	ADORA3	349449	L20463	AA3R_HUMAN
Q96I99	Succinyl-CoA ligase [GDP-forming] subunit beta, mitochondrial	SUCLG2	133777003	BC007716	SUCB2_HUMAN
O00555	Voltage-dependent P/Q-type calcium channel subunit alpha-1A	CACNA1A	2213913	AF004884	CAC1A_HUMAN
O95479	GDH/6PGL endoplasmic bifunctional protein	H6PD	4186038	AJ012590	G6PE_HUMAN
Q9UM73	ALK tyrosine kinase receptor	ALK	2454168	U62540	ALK_HUMAN
P08319	Alcohol dehydrogenase 4	ADH4	178121	M15943	ADH4_HUMAN
O95907	Monocarboxylate transporter 3	SLC16A8	6103363	AF132610	MOT3_HUMAN
Q9Y2Z4	Tyrosine--tRNA ligase, mitochondrial	YARS2	4680649	AF132939	SYYM_HUMAN
P00740	Coagulation factor IX	F9	182609	K02402	FA9_HUMAN
Q05586	Glutamate receptor ionotropic, NMDA 1	GRIN1	219920	D13515	NMDZ1_HUMAN
P43700	DNA gyrase subunit A	gyrA	1574722	L42023	GYRA_HAEIN
P51970	NADH dehydrogenase [ubiquinone] 1 alpha subcomplex subunit 8	NDUFA8	5326825	AF044953	NDUA8_HUMAN
P43116	Prostaglandin E2 receptor EP2 subtype	PTGER2	632650	U19487	PE2R2_HUMAN
P35968	Vascular endothelial growth factor receptor 2	KDR	2655412	AF035121	VGFR2_HUMAN
Q969G6	Riboflavin kinase	RFK	7023634	AK002011	RIFK_HUMAN
P54368	Ornithine decarboxylase antizyme 1	OAZ1	852429	U09202	OAZ1_HUMAN
Q14749	Glycine N-methyltransferase	GNMT	8671584	AF101477	GNMT_HUMAN
Q9UKG9	Peroxisomal carnitine O-octanoyltransferase	CROT	6066280	AF168793	OCTC_HUMAN
Q06203	Amidophosphoribosyltransferase	PPAT	219459	D13757	PUR1_HUMAN
P48029	Sodium- and chloride-dependent creatine transporter 1	SLC6A8	493132	L31409	SC6A8_HUMAN
O95139	NADH dehydrogenase [ubiquinone] 1 beta subcomplex subunit 6	NDUFB6	3800740	AF035840	NDUB6_HUMAN
Q16836	Hydroxyacyl-coenzyme A dehydrogenase, mitochondrial	HADH	1483511	X96752	HCDH_HUMAN
Q99259	Glutamate decarboxylase 1	GAD1	182936	M81883	DCE1_HUMAN
P49069	Calcium signal-modulating cyclophilin ligand	CAMLG	619670	U18242	CAMLG_HUMAN
P04070	Vitamin K-dependent protein C	PROC	190334	M11228	PROC_HUMAN
P47869	Gamma-aminobutyric acid receptor subunit alpha-2	GABRA2	386422	S62907	GBRA2_HUMAN
Q02127	Dihydroorotate dehydrogenase (quinone), mitochondrial	DHODH	555594	M94065	PYRD_HUMAN
P00505	Aspartate aminotransferase, mitochondrial	GOT2	179104	M22632	AATM_HUMAN
P25103	Substance-P receptor	TACR1	8176544	S62045	NK1R_HUMAN
P48551	Interferon alpha/beta receptor 2	IFNAR2	995300	L42243	INAR2_HUMAN
O15375	Monocarboxylate transporter 6	SLC16A5	2463630	U59299	MOT6_HUMAN
P23945	Follicle-stimulating hormone receptor	FSHR	182771	M65085	FSHR_HUMAN
Q9GZT4	Serine racemase	SRR	11034785	AF169974	SRR_HUMAN
P21917	D(4) dopamine receptor	DRD4	291946	L12398	DRD4_HUMAN
P60880	Synaptosomal-associated protein 25	SNAP25	307426	L19760	SNP25_HUMAN
P54802	Alpha-N-acetylglucosaminidase	NAGLU	1171229	U43572	ANAG_HUMAN
Q16719	Kynureninase	KYNU	1323715	U57721	KYNU_HUMAN
P41595	5-hydroxytryptamine receptor 2B	HTR2B	475198	X77307	5HT2B_HUMAN
P08246	Neutrophil elastase	ELANE	296665	Y00477	ELNE_HUMAN
Q8TE23	Taste receptor type 1 member 2	TAS1R2	20142333	AF458154	TS1R2_HUMAN
O15399	Glutamate receptor ionotropic, NMDA 2D	GRIN2D	2444026	U77783	NMDE4_HUMAN
P26440	Isovaleryl-CoA dehydrogenase, mitochondrial	IVD	306897	M34192	IVD_HUMAN
Q53I07	Envelope glycoprotein	gp41	62732120	AJ964940	Q53I07_9HIV1
P02794	Ferritin heavy chain	FTH1	28435	X00318	FRIH_HUMAN
P00325	Alcohol dehydrogenase 1B	ADH1B	178098	M24317	ADH1B_HUMAN
O95182	NADH dehydrogenase [ubiquinone] 1 alpha subcomplex subunit 7	NDUFA7	4164452	AF050637	NDUA7_HUMAN
P32238	Cholecystokinin receptor type A	CCKAR	306491	L13605	CCKAR_HUMAN
P38435	Vitamin K-dependent gamma-carboxylase	GGCX	184028	M81592	VKGC_HUMAN
P11926	Ornithine decarboxylase	ODC1	29893806	M16650	DCOR_HUMAN
P08173	Muscarinic acetylcholine receptor M4	CHRM4	61970253	M16405	ACM4_HUMAN
P50416	Carnitine O-palmitoyltransferase 1, liver isoform	CPT1A	755646	L39211	CPT1A_HUMAN
Q00266	S-adenosylmethionine synthase isoform type-1	MAT1A	220066	D49357	METK1_HUMAN
P51659	Peroxisomal multifunctional enzyme type 2	HSD17B4	1050517	X87176	DHB4_HUMAN
P13196	5-aminolevulinate synthase, nonspecific, mitochondrial	ALAS1	28583	X56351	HEM1_HUMAN
P17540	Creatine kinase S-type, mitochondrial	CKMT2	338237	J05401	KCRS_HUMAN
Q9GZZ6	Neuronal acetylcholine receptor subunit alpha-10	CHRNA10	12053839	AJ278118	ACH10_HUMAN
P19793	Retinoic acid receptor RXR-alpha	RXRA	35885	X52773	RXRA_HUMAN
O75311	Glycine receptor subunit alpha-3	GLRA3	3342792	AF017724	GLRA3_HUMAN
O15554	Intermediate conductance calcium-activated potassium channel protein 4	KCNN4	2584866	AF000972	KCNN4_HUMAN
Q14626	Interleukin-11 receptor subunit alpha	IL11RA	995654	Z38102	I11RA_HUMAN
Q13224	Glutamate receptor ionotropic, NMDA 2B	GRIN2B	1899202	U90278	NMDE2_HUMAN
P0DP23	Calmodulin	CALM1	179888	J04046	CALM_HUMAN
P55017	Solute carrier family 12 member 3	SLC12A3	1172161	U44128	S12A3_HUMAN
P41143	Delta-type opioid receptor	OPRD1	27545517	U07882	OPRD_HUMAN
Q02928	Cytochrome P450 4A11	CYP4A11	181397	L04751	CP4AB_HUMAN
P04083	Annexin A1	ANXA1	12654863	BC001275	ANXA1_HUMAN
Q9UN76	Sodium- and chloride-dependent neutral and basic amino acid transporter B(0+)	SLC6A14	5732680	AF151978	S6A14_HUMAN
P04181	Ornithine aminotransferase, mitochondrial	OAT	189329	M12267	OAT_HUMAN
P00338	L-lactate dehydrogenase A chain	LDHA	34313	X02152	LDHA_HUMAN
P22303	Acetylcholinesterase	ACHE	177975	M55040	ACES_HUMAN
O95178	NADH dehydrogenase [ubiquinone] 1 beta subcomplex subunit 2, mitochondrial	NDUFB2	4164454	AF050639	NDUB2_HUMAN
P31749	RAC-alpha serine/threonine-protein kinase	AKT1	190828	M63167	AKT1_HUMAN
P43702	DNA topoisomerase 4 subunit A	parC	1574370	L42023	PARC_HAEIN
Q13936	Voltage-dependent L-type calcium channel subunit alpha-1C	CACNA1C		M92270	CAC1C_HUMAN
P30988	Calcitonin receptor	CALCR	179880	L00587	CALCR_HUMAN
P23415	Glycine receptor subunit alpha-1	GLRA1	31851	X52009	GLRA1_HUMAN
P42684	Abelson tyrosine-protein kinase 2	ABL2	178993	M35296	ABL2_HUMAN
Q14432	cGMP-inhibited 3',5'-cyclic phosphodiesterase A	PDE3A	38201493	M91667	PDE3A_HUMAN
P17516	Aldo-keto reductase family 1 member C4	AKR1C4	4261710	S68287	AK1C4_HUMAN
P08514	Integrin alpha-IIb	ITGA2B	190068	J02764	ITA2B_HUMAN
O60669	Monocarboxylate transporter 2	SLC16A7	3047402	AF058056	MOT2_HUMAN
O15269	Serine palmitoyltransferase 1	SPTLC1	2564247	Y08685	SPTC1_HUMAN
P35367	Histamine H1 receptor	HRH1	510296	Z34897	HRH1_HUMAN
O15528	25-hydroxyvitamin D-1 alpha hydroxylase, mitochondrial	CYP27B1	2612976	AF027152	CP27B_HUMAN
P29466	Caspase-1	CASP1	33793	X65019	CASP1_HUMAN
Q96RQ3	Methylcrotonoyl-CoA carboxylase subunit alpha, mitochondrial	MCCC1	12382296	AF310972	MCCA_HUMAN
P43353	Aldehyde dehydrogenase family 3 member B1	ALDH3B1	601780	U10868	AL3B1_HUMAN
Q13183	Solute carrier family 13 member 2	SLC13A2	1098557	U26209	S13A2_HUMAN
Q96A70	Antizyme inhibitor 2	AZIN2	15858863	AY050634	AZIN2_HUMAN
O15427	Monocarboxylate transporter 4	SLC16A3	2463634	U81800	MOT4_HUMAN
Q9UIC8	Leucine carboxyl methyltransferase 1	LCMT1	6580758	AF037601	LCMT1_HUMAN
P28223	5-hydroxytryptamine receptor 2A	HTR2A	36431	S42168	5HT2A_HUMAN
P30872	Somatostatin receptor type 1	SSTR1	307434	M81829	SSR1_HUMAN
P10721	Mast/stem cell growth factor receptor Kit	KIT	34085	X06182	KIT_HUMAN
Q14957	Glutamate receptor ionotropic, NMDA 2C	GRIN2C	1196449	L76224	NMDE3_HUMAN
P32754	4-hydroxyphenylpyruvate dioxygenase	HPD	3860238	U29895	HPPD_HUMAN
Q96EY8	Cob(I)yrinic acid a,c-diamide adenosyltransferase, mitochondrial	MMAB	26284726	AF550404	MMAB_HUMAN
P22413	Ectonucleotide pyrophosphatase/phosphodiesterase family member 1	ENPP1	189650	M57736	ENPP1_HUMAN
Q9QNF7	Thymidine kinase	TK	8100965	AF243477	KITH_HHV1
P30939	5-hydroxytryptamine receptor 1F	HTR1F	307420	L05597	5HT1F_HUMAN
P0A7Z4	DNA-directed RNA polymerase subunit alpha	rpoA	147715	J01685	RPOA_ECOLI
Q9H252	Potassium voltage-gated channel subfamily H member 6	KCNH6	11878259	AF311913	KCNH6_HUMAN
O95665	Neurotensin receptor type 2	NTSR2	3901028	Y10148	NTR2_HUMAN
P00326	Alcohol dehydrogenase 1C	ADH1C	28404	X04299	ADH1G_HUMAN
P9WIE5	Catalase-peroxidase	katG			KATG_MYCTU
P38484	Interferon gamma receptor 2	IFNGR2	463550	U05875	INGR2_HUMAN
P0A749	UDP-N-acetylglucosamine 1-carboxyvinyltransferase	murA	146902	M92358	MURA_ECOLI
O60706	ATP-binding cassette sub-family C member 9	ABCC9	3127176	AF061323	ABCC9_HUMAN
P31644	Gamma-aminobutyric acid receptor subunit alpha-5	GABRA5	182916	L08485	GBRA5_HUMAN
Q96P88	Putative gonadotropin-releasing hormone II receptor	GNRHR2	16589056	AF403014	GNRR2_HUMAN
Q16718	NADH dehydrogenase [ubiquinone] 1 alpha subcomplex subunit 5	NDUFA5	1373173	U53468	NDUA5_HUMAN
P66010	Thioredoxin reductase	trxB	14246533	BA000017	TRXB_STAAM
P43119	Prostacyclin receptor	PTGIR	495043	L29016	PI2R_HUMAN
P28566	5-hydroxytryptamine receptor 1E	HTR1E	177774	M91467	5HT1E_HUMAN
Q16739	Ceramide glucosyltransferase	UGCG	1325917	D50840	CEGT_HUMAN
P48169	Gamma-aminobutyric acid receptor subunit alpha-4	GABRA4	905393	U30461	GBRA4_HUMAN
P30837	Aldehyde dehydrogenase X, mitochondrial	ALDH1B1	1263008	M63967	AL1B1_HUMAN
P43007	Neutral amino acid transporter A	SLC1A4	348012	L14595	SATT_HUMAN
Q03154	Aminoacylase-1	ACY1	178071	L07548	ACY1_HUMAN
Q8IYQ7	Threonine synthase-like 1	THNSL1	23243453	BC035132	THNS1_HUMAN
O43497	Voltage-dependent T-type calcium channel subunit alpha-1G	CACNA1G	6625659	AF134986	CAC1G_HUMAN
P30049	ATP synthase subunit delta, mitochondrial	ATP5D	12586	X63422	ATPD_HUMAN
P49821	NADH dehydrogenase [ubiquinone] flavoprotein 1, mitochondrial	NDUFV1	3184148	Y17379	NDUV1_HUMAN
P23975	Sodium-dependent noradrenaline transporter	SLC6A2	189258	M65105	SC6A2_HUMAN
Q07343	cAMP-specific 3',5'-cyclic phosphodiesterase 4B	PDE4B	347122	L20966	PDE4B_HUMAN
P02919	Penicillin-binding protein 1B	mrcB	42468	X02163	PBPB_ECOLI
P15382	Potassium voltage-gated channel subfamily E member 1	KCNE1	386838	M26685	KCNE1_HUMAN
P16473	Thyrotropin receptor	TSHR	903760	M73747	TSHR_HUMAN
P41252	Isoleucine--tRNA ligase, cytoplasmic	IARS	551622	D28473	SYIC_HUMAN
P05165	Propionyl-CoA carboxylase alpha chain, mitochondrial	PCCA	296366	X14608	PCCA_HUMAN
P28331	NADH-ubiquinone oxidoreductase 75 kDa subunit, mitochondrial	NDUFS1	38079	X61100	NDUS1_HUMAN
Q9Y5K3	Choline-phosphate cytidylyltransferase B	PCYT1B	3153239	AF052510	PCY1B_HUMAN
P51172	Amiloride-sensitive sodium channel subunit delta	SCNN1D	1066457	U38254	SCNND_HUMAN
P43155	Carnitine O-acetyltransferase	CRAT	927415	X78706	CACP_HUMAN
P51170	Amiloride-sensitive sodium channel subunit gamma	SCNN1G	1004273	X87160	SCNNG_HUMAN
P00582	DNA polymerase I	polA	42461	V00317	DPO1_ECOLI
P01130	Low-density lipoprotein receptor	LDLR	307121	L00352	LDLR_HUMAN
O43181	NADH dehydrogenase [ubiquinone] iron-sulfur protein 4, mitochondrial	NDUFS4	2655053	AF020351	NDUS4_HUMAN
P35348	Alpha-1A adrenergic receptor	ADRA1A	433201	D25235	ADA1A_HUMAN
Q13621	Solute carrier family 12 member 1	SLC12A1	1373425	U58130	S12A1_HUMAN
P03886	NADH-ubiquinone oxidoreductase chain 1	MT-ND1	13004	V00662	NU1M_HUMAN
P07202	Thyroid peroxidase	TPO	339867	J02969	PERT_HUMAN
P41180	Extracellular calcium-sensing receptor	CASR	599820	X81086	CASR_HUMAN
P02787	Serotransferrin	TF	339453	M12530	TRFE_HUMAN
P04626	Receptor tyrosine-protein kinase erbB-2	ERBB2	553282	M11767	ERBB2_HUMAN
P17568	NADH dehydrogenase [ubiquinone] 1 beta subcomplex subunit 7	NDUFB7	180233	M33374	NDUB7_HUMAN
O94788	Retinal dehydrogenase 2	ALDH1A2	3970842	AB015226	AL1A2_HUMAN
P06478	Thymidine kinase	TK	330210	J02224	KITH_HHV1C
P48039	Melatonin receptor type 1A	MTNR1A	602130	U14108	MTR1A_HUMAN
P20701	Integrin alpha-L	ITGAL	31422	Y00796	ITAL_HUMAN
P54687	Branched-chain-amino-acid aminotransferase, cytosolic	BCAT1	1036780	U21551	BCAT1_HUMAN
O75600	2-amino-3-ketobutyrate coenzyme A ligase, mitochondrial	GCAT	3342906	AF077740	KBL_HUMAN
P28329	Choline O-acetyltransferase	CHAT	301096	S56138	CLAT_HUMAN
P04424	Argininosuccinate lyase	ASL	28878	Y00753	ARLY_HUMAN
P25101	Endothelin-1 receptor	EDNRA	238636	S63938	EDNRA_HUMAN
P40394	Alcohol dehydrogenase class 4 mu/sigma chain	ADH7	516618	L33179	ADH7_HUMAN
P34903	Gamma-aminobutyric acid receptor subunit alpha-3	GABRA3	386424	S62908	GBRA3_HUMAN
Q9P0J0	NADH dehydrogenase [ubiquinone] 1 alpha subcomplex subunit 13	NDUFA13	11055599	AF286697	NDUAD_HUMAN
Q15274	Nicotinate-nucleotide pyrophosphorylase [carboxylating]	QPRT	1060907	D78177	NADC_HUMAN
P47871	Glucagon receptor	GCGR	439690	U03469	GLR_HUMAN
Q12797	Aspartyl/asparaginyl beta-hydroxylase	ASPH	458032	U03109	ASPH_HUMAN
P17174	Aspartate aminotransferase, cytoplasmic	GOT1	179067	M37400	AATC_HUMAN
P02768	Serum albumin	ALB	28590	V00494	ALBU_HUMAN
O14646	Chromodomain-helicase-DNA-binding protein 1	CHD1	2645429	AF006513	CHD1_HUMAN
P28335	5-hydroxytryptamine receptor 2C	HTR2C	338028	M81778	5HT2C_HUMAN
O60391	Glutamate receptor ionotropic, NMDA 3B	GRIN3B	3025446	AC004528	NMD3B_HUMAN
P22748	Carbonic anhydrase 4	CA4	179791	M83670	CAH4_HUMAN
Q7Z2H8	Proton-coupled amino acid transporter 1	SLC36A1	31324239	AF516142	S36A1_HUMAN
P05543	Thyroxine-binding globulin	SERPINA7	338697	M14091	THBG_HUMAN
P02671	Fibrinogen alpha chain	FGA	13591824	AF361104	FIBA_HUMAN
P18405	3-oxo-5-alpha-steroid 4-dehydrogenase 1	SRD5A1	177767	M32313	S5A1_HUMAN
P09417	Dihydropteridine reductase	QDPR	30819	X04882	DHPR_HUMAN
Q86Y39	NADH dehydrogenase [ubiquinone] 1 alpha subcomplex subunit 11	NDUFA11	28170654	AJ539081	NDUAB_HUMAN
P04406	Glyceraldehyde-3-phosphate dehydrogenase	GAPDH	31645	X01677	G3P_HUMAN
P05166	Propionyl-CoA carboxylase beta chain, mitochondrial	PCCB	312812	X73424	PCCB_HUMAN
O14561	Acyl carrier protein, mitochondrial	NDUFAB1	4567042	AF087660	ACPM_HUMAN
P09884	DNA polymerase alpha catalytic subunit	POLA1	35568	X06745	DPOLA_HUMAN
P22891	Vitamin K-dependent protein Z	PROZ	190464	M55670	PROZ_HUMAN
P00363	Fumarate reductase flavoprotein subunit	frdA	145263	J01611	FRDA_ECOLI
O43678	NADH dehydrogenase [ubiquinone] 1 alpha subcomplex subunit 2	NDUFA2	2909862	AF047185	NDUA2_HUMAN
P03905	NADH-ubiquinone oxidoreductase chain 4	MT-ND4		J01415	NU4M_HUMAN
P15428	15-hydroxyprostaglandin dehydrogenase [NAD(+)]	HPGD	1203984	L76465	PGDH_HUMAN
Q12791	Calcium-activated potassium channel subunit alpha-1	KCNMA1	537439	U13913	KCMA1_HUMAN
P00352	Retinal dehydrogenase 1	ALDH1A1	178372	M31994	AL1A1_HUMAN
Q05486	Protein P	P	59427	X69798	DPOL_HBVF1
P16066	Atrial natriuretic peptide receptor 1	NPR1	28230	X15357	ANPRA_HUMAN
P06401	Progesterone receptor	PGR	35652	X51730	PRGR_HUMAN
P0A6R0	3-oxoacyl-[acyl-carrier-protein] synthase 3	fabH	145898	M77744	FABH_ECOLI
O43837	Isocitrate dehydrogenase [NAD] subunit beta, mitochondrial	IDH3B	2737886	U49283	IDH3B_HUMAN
P08172	Muscarinic acetylcholine receptor M2	CHRM2	177990	M16404	ACM2_HUMAN
Q9NSD9	Phenylalanine--tRNA ligase beta subunit	FARSB	7768938	D84430	SYFB_HUMAN
P52569	Cationic amino acid transporter 2	SLC7A2	849051	D29990	CTR2_HUMAN
P13922	Bifunctional dihydrofolate reductase-thymidylate synthase		160260	M22159	DRTS_PLAFK
P29166	Iron hydrogenase 1		144836	M81737	PHF1_CLOPA
P14778	Interleukin-1 receptor type 1	IL1R1	33801	X16896	IL1R1_HUMAN
Q9NWM0	Spermine oxidase	SMOX	14860862	AY033889	SMOX_HUMAN
Q14353	Guanidinoacetate N-methyltransferase	GAMT	1212946	Z49878	GAMT_HUMAN
Q04609	Glutamate carboxypeptidase 2	FOLH1	190664	M99487	FOLH1_HUMAN
Q16878	Cysteine dioxygenase type 1	CDO1	467561	Z31357	CDO1_HUMAN
Q92781	11-cis retinol dehydrogenase	RDH5	1616654	U43559	RDH1_HUMAN
P08559	Pyruvate dehydrogenase E1 component subunit alpha, somatic form, mitochondrial	PDHA1	387009	M27257	ODPA_HUMAN
P18089	Alpha-2B adrenergic receptor	ADRA2B	178198	M34041	ADA2B_HUMAN
P45954	Short/branched chain specific acyl-CoA dehydrogenase, mitochondrial	ACADSB	531391	U12778	ACDSB_HUMAN
P04035	3-hydroxy-3-methylglutaryl-coenzyme A reductase	HMGCR	306865	M11058	HMDH_HUMAN
P35368	Alpha-1B adrenergic receptor	ADRA1B		M99589	ADA1B_HUMAN
Q8XJ01	Penicillin-binding protein 1A	pbpA	18145626	BA000016	PBPA_CLOPE
Q14534	Squalene monooxygenase	SQLE	2443316	D78130	ERG1_HUMAN
Q92506	Estradiol 17-beta-dehydrogenase 8	HSD17B8	30583317	BT007239	DHB8_HUMAN
O43772	Mitochondrial carnitine/acylcarnitine carrier protein	SLC25A20	2765075	Y10319	MCAT_HUMAN
P03915	NADH-ubiquinone oxidoreductase chain 5	MT-ND5	2052366	J01415	NU5M_HUMAN
P35462	D(3) dopamine receptor	DRD3	927342	U32499	DRD3_HUMAN
Q7RTX0	Taste receptor type 1 member 3	TAS1R3	21928569	AB065647	TS1R3_HUMAN
P47895	Aldehyde dehydrogenase family 1 member A3	ALDH1A3	544482	U07919	AL1A3_HUMAN
P11485	Neuraminidase	NA	60811	X15281	NRAM_I83A1
P31213	3-oxo-5-alpha-steroid 4-dehydrogenase 2	SRD5A2	338469	M74047	S5A2_HUMAN
Q08426	Peroxisomal bifunctional enzyme	EHHADH	452045	L07077	ECHP_HUMAN
P30519	Heme oxygenase 2	HMOX2	443771	D21243	HMOX2_HUMAN
P02918	Penicillin-binding protein 1A	mrcA	581194	X02164	PBPA_ECOLI
P40925	Malate dehydrogenase, cytoplasmic	MDH1	1255604	D55654	MDHC_HUMAN
P13612	Integrin alpha-4	ITGA4	33946	X16983	ITA4_HUMAN
P9WNL5	Probable arabinosyltransferase C	embC			EMBC_MYCTU
P42330	Aldo-keto reductase family 1 member C3	AKR1C3	4261711	S68288	AK1C3_HUMAN
Q8NBN7	Retinol dehydrogenase 13	RDH13	22761451	AK075392	RDH13_HUMAN
P03200	Envelope glycoprotein GP350		1334868	V01555	GP350_EBVB9
P30043	Flavin reductase (NADPH)	BLVRB	1384068	D26308	BLVRB_HUMAN
Q9Y6M9	NADH dehydrogenase [ubiquinone] 1 beta subcomplex subunit 9	NDUFB9	5326828	AF044956	NDUB9_HUMAN
P05041	Aminodeoxychorismate synthase component 1	pabB	147058	K02673	PABB_ECOLI
P06126	T-cell surface glycoprotein CD1a	CD1A	180036	M28825	CD1A_HUMAN
P12235	ADP/ATP translocase 1	SLC25A4	339920	J02966	ADT1_HUMAN
P51648	Fatty aldehyde dehydrogenase	ALDH3A2	1082036	L47162	AL3A2_HUMAN
Q9UP95	Solute carrier family 12 member 4	SLC12A4	1399212	U55054	S12A4_HUMAN
Q05329	Glutamate decarboxylase 2	GAD2	182934	M81882	DCE2_HUMAN
Q9Y617	Phosphoserine aminotransferase	PSAT1	5326802	AF113132	SERC_HUMAN
P48163	NADP-dependent malic enzyme	ME1	495123	X77244	MAOX_HUMAN
Q9UKU7	Isobutyryl-CoA dehydrogenase, mitochondrial	ACAD8	6465955	AF126245	ACAD8_HUMAN
P48507	Glutamate--cysteine ligase regulatory subunit	GCLM	530137	L35546	GSH0_HUMAN
O43776	Asparagine--tRNA ligase, cytoplasmic	NARS	2764505	AJ000334	SYNC_HUMAN
O95865	N(G),N(G)-dimethylarginine dimethylaminohydrolase 2	DDAH2	4454710	AF070667	DDAH2_HUMAN
P29803	Pyruvate dehydrogenase E1 component subunit alpha, testis-specific form, mitochondrial	PDHA2	190790	M86808	ODPAT_HUMAN
P43088	Prostaglandin F2-alpha receptor	PTGFR	456564	L24470	PF2R_HUMAN
Q8WWT9	Solute carrier family 13 member 3	SLC13A3	8132324	AF154121	S13A3_HUMAN
Q08210	Dihydroorotate dehydrogenase (quinone), mitochondrial		46362265	CR382398	PYRD_PLAF7
O60294	tRNA wybutosine-synthesizing protein 4	LCMT2	40788285	AB011119	TYW4_HUMAN
P07101	Tyrosine 3-monooxygenase	TH	37127	Y00414	TY3H_HUMAN
P49585	Choline-phosphate cytidylyltransferase A	PCYT1A	575486	L28957	PCY1A_HUMAN
P01619	Ig kappa chain V-III region GOL				KV307_HUMAN
P11586	C-1-tetrahydrofolate synthase, cytoplasmic	MTHFD1	307178	J04031	C1TC_HUMAN
P23378	Glycine dehydrogenase (decarboxylating), mitochondrial	GLDC	190287	M63635	GCSP_HUMAN
P51164	Potassium-transporting ATPase subunit beta	ATP4B	184105	M75110	ATP4B_HUMAN
Q5L2G3	Uncharacterized oxidoreductase CzcO-like		56378959	BA000043	CZCO_GEOKA
P17117	Oxygen-insensitive NADPH nitroreductase	nfsA	609324	U18655	NFSA_ECOLI
P52895	Aldo-keto reductase family 1 member C2	AKR1C2	531160	U05598	AK1C2_HUMAN
P18031	Tyrosine-protein phosphatase non-receptor type 1	PTPN1	190742	M31724	PTN1_HUMAN
P12236	ADP/ATP translocase 3	SLC25A6	339723	J03592	ADT3_HUMAN
Q02643	Growth hormone-releasing hormone receptor	GHRHR	183173	L01406	GHRHR_HUMAN
Q13085	Acetyl-CoA carboxylase 1	ACACA	849083	U19822	ACACA_HUMAN
Q9NP56	cAMP-specific 3',5'-cyclic phosphodiesterase 7B	PDE7B	8439497	AB038040	PDE7B_HUMAN
P15509	Granulocyte-macrophage colony-stimulating factor receptor subunit alpha	CSF2RA	32089	X17648	CSF2R_HUMAN
P68871	Hemoglobin subunit beta	HBB	455997	U01317	HBB_HUMAN
P21430	Matrix protein 2	M	324265	M23978	M2_I60A0
Q9Y233	cAMP and cAMP-inhibited cGMP 3',5'-cyclic phosphodiesterase 10A	PDE10A	4958858	AB020593	PDE10_HUMAN
P41145	Kappa-type opioid receptor	OPRK1	532060	U11053	OPRK_HUMAN
P09252	DNA polymerase catalytic subunit		60016	X04370	DPOL_VZVD
P15056	Serine/threonine-protein kinase B-raf	BRAF	41387220	M95712	BRAF_HUMAN
Q8TDS4	Hydroxycarboxylic acid receptor 2	HCAR2	28975188	AY148884	HCAR2_HUMAN
P30085	UMP-CMP kinase	CMPK1	6578133	AF070416	KCY_HUMAN
P33121	Long-chain-fatty-acid--CoA ligase 1	ACSL1	219900	D10040	ACSL1_HUMAN
P42261	Glutamate receptor 1	GRIA1	183281	M64752	GRIA1_HUMAN
Q8TCU5	Glutamate receptor ionotropic, NMDA 3A	GRIN3A	20372905	AJ416950	NMD3A_HUMAN
P08253	72 kDa type IV collagenase	MMP2	180671	J03210	MMP2_HUMAN
P48048	ATP-sensitive inward rectifier potassium channel 1	KCNJ1	529313	U12541	KCNJ1_HUMAN
O60701	UDP-glucose 6-dehydrogenase	UGDH	3127127	AF061016	UGDH_HUMAN
P87066	Tubulin alpha chain	TUB1	2055378	U38534	TBA_CANAX
Q01959	Sodium-dependent dopamine transporter	SLC6A3	553260	M96670	SC6A3_HUMAN
P00390	Glutathione reductase, mitochondrial	GSR	31825	X15722	GSHR_HUMAN
P34969	5-hydroxytryptamine receptor 7	HTR7	1857143	U68487	5HT7R_HUMAN
P14784	Interleukin-2 receptor subunit beta	IL2RB	307048	M26062	IL2RB_HUMAN
P41439	Folate receptor gamma	FOLR3	473236	Z32564	FOLR3_HUMAN
P49788	Retinoic acid receptor responder protein 1	RARRES1	942585	U27185	TIG1_HUMAN
P19235	Erythropoietin receptor	EPOR	182245	M60459	EPOR_HUMAN
P03891	NADH-ubiquinone oxidoreductase chain 2	MT-ND2	2052363	J01415	NU2M_HUMAN
P47712	Cytosolic phospholipase A2	PLA2G4A	190007	M72393	PA24A_HUMAN
P01589	Interleukin-2 receptor subunit alpha	IL2RA	33813	X01057	IL2RA_HUMAN
P28221	5-hydroxytryptamine receptor 1D	HTR1D	177772	M89955	5HT1D_HUMAN
O15270	Serine palmitoyltransferase 2	SPTLC2	2564249	Y08686	SPTC2_HUMAN
P17181	Interferon alpha/beta receptor 1	IFNAR1	306914	J03171	INAR1_HUMAN
Q13630	GDP-L-fucose synthase	TSTA3	1381179	U58766	FCL_HUMAN
P10276	Retinoic acid receptor alpha	RARA	36157	X06614	RARA_HUMAN
O90777	HIV-1 protease	HIV-1 protease	4377614	AJ010714	O90777_9PLVG
Q9NYX4	Neuron-specific vesicular protein calcyon	CALY	6980076	AF225903	CALY_HUMAN
P24298	Alanine aminotransferase 1	GPT	1763096	U70732	ALAT1_HUMAN
P08235	Mineralocorticoid receptor	NR3C2	307166	M16801	MCR_HUMAN
P53985	Monocarboxylate transporter 1	SLC16A1	561722	L31801	MOT1_HUMAN
P00966	Argininosuccinate synthase	ASS1	28872	X01630	ASSY_HUMAN
P51787	Potassium voltage-gated channel subfamily KQT member 1	KCNQ1	2465531	AF000571	KCNQ1_HUMAN
Q9UG56	Phosphatidylserine decarboxylase proenzyme	PISD	57997016	AL050371	PISD_HUMAN
P20138	Myeloid cell surface antigen CD33	CD33	180098	M23197	CD33_HUMAN
O95169	NADH dehydrogenase [ubiquinone] 1 beta subcomplex subunit 8, mitochondrial	NDUFB8	4164448	AF044958	NDUB8_HUMAN
Q13131	5'-AMP-activated protein kinase catalytic subunit alpha-1	PRKAA1	4115829	AB022017	AAPK1_HUMAN
Q16515	Acid-sensing ion channel 2	ASIC2	1256017	U50352	ASIC2_HUMAN
Q06432	Voltage-dependent calcium channel gamma-1 subunit	CACNG1	306473	L07738	CCG1_HUMAN
Q9Y257	Potassium channel subfamily K member 6	KCNK6	4559312	AF134149	KCNK6_HUMAN
P26676	RNA-directed RNA polymerase L	L	61991	X57559	L_PI2HT
P16233	Pancreatic triacylglycerol lipase	PNLIP	339597	J05125	LIPP_HUMAN
O95167	NADH dehydrogenase [ubiquinone] 1 alpha subcomplex subunit 3	NDUFA3	4164444	AF044955	NDUA3_HUMAN
P04278	Sex hormone-binding globulin	SHBG	296673	X16349	SHBG_HUMAN
P13843	Fusion glycoprotein F0	F	222565	D00334	FUS_HRSV1
P10827	Thyroid hormone receptor alpha	THRA	825639	X55074	THA_HUMAN
O14842	Free fatty acid receptor 1	FFAR1	2612946	AF024687	FFAR1_HUMAN
P05230	Fibroblast growth factor 1	FGF1	181942	M13361	FGF1_HUMAN
P50859	Lanosterol 14-alpha demethylase	ERG11	755693	L40389	CP51_CANGA
P54289	Voltage-dependent calcium channel subunit alpha-2/delta-1	CACNA2D1	179762	M76559	CA2D1_HUMAN
P17735	Tyrosine aminotransferase	TAT	36713	X52520	ATTY_HUMAN
P14902	Indoleamine 2,3-dioxygenase 1	IDO1	306956	M34455	I23O1_HUMAN
P07550	Beta-2 adrenergic receptor	ADRB2	29371	Y00106	ADRB2_HUMAN
P62942	Peptidyl-prolyl cis-trans isomerase FKBP1A	FKBP1A	182628	M34539	FKB1A_HUMAN
Q8NFJ5	Retinoic acid-induced protein 3	GPRC5A	4063890	AF095448	RAI3_HUMAN
P11498	Pyruvate carboxylase, mitochondrial	PC	458236	U04641	PYC_HUMAN
Q9NS40	Potassium voltage-gated channel subfamily H member 7	KCNH7	4104136	AF032897	KCNH7_HUMAN
Q05932	Folylpolyglutamate synthase, mitochondrial	FPGS	292029	M98045	FOLC_HUMAN
P49589	Cysteine--tRNA ligase, cytoplasmic	CARS	927229	L06845	SYCC_HUMAN
O00763	Acetyl-CoA carboxylase 2	ACACB	2138330	U89344	ACACB_HUMAN
O95342	Bile salt export pump	ABCB11	3873243	AF091582	ABCBB_HUMAN
P01375	Tumor necrosis factor	TNF	339741	M16441	TNFA_HUMAN
Q9Y271	Cysteinyl leukotriene receptor 1	CYSLTR1	5353887	AF119711	CLTR1_HUMAN
Q13946	High affinity cAMP-specific 3',5'-cyclic phosphodiesterase 7A	PDE7A	5566609	L12052	PDE7A_HUMAN
P48443	Retinoic acid receptor RXR-gamma	RXRG	1053069	U38480	RXRG_HUMAN
Q14654	ATP-sensitive inward rectifier potassium channel 11	KCNJ11	1088445	D50582	KCJ11_HUMAN
P05141	ADP/ATP translocase 2	SLC25A5	178661	M57424	ADT2_HUMAN
P12314	High affinity immunoglobulin gamma Fc receptor I	FCGR1A	31332	X14356	FCGR1_HUMAN
P15260	Interferon gamma receptor 1	IFNGR1	306915	J03143	INGR1_HUMAN
P68344	Envelope glycoprotein GP340		291520	L07922	VGP3_EBVP3
Q9BQB6	Vitamin K epoxide reductase complex subunit 1	VKORC1	40217983	AY423044	VKOR1_HUMAN
P06732	Creatine kinase M-type	CKM	180576	M14780	KCRM_HUMAN
P25100	Alpha-1D adrenergic receptor	ADRA1D	177807	M76446	ADA1D_HUMAN
Q14181	DNA polymerase alpha subunit B	POLA2	439601	L24559	DPOA2_HUMAN
Q03405	Urokinase plasminogen activator surface receptor	PLAUR	37605	X51675	UPAR_HUMAN
P30838	Aldehyde dehydrogenase, dimeric NADP-preferring	ALDH3A1	178402	M74542	AL3A1_HUMAN
P06729	T-cell surface antigen CD2	CD2	180081	M19806	CD2_HUMAN
O14556	Glyceraldehyde-3-phosphate dehydrogenase, testis-specific	GAPDHS	3046742	AJ005371	G3PT_HUMAN
O15382	Branched-chain-amino-acid aminotransferase, mitochondrial	BCAT2	2342862	U68418	BCAT2_HUMAN
P12268	Inosine-5'-monophosphate dehydrogenase 2	IMPDH2	307066	J04208	IMDH2_HUMAN
Q99884	Sodium-dependent proline transporter	SLC6A7	8176779	S80071	SC6A7_HUMAN
P02818	Osteocalcin	BGLAP	36093	X53698	OSTCN_HUMAN
P14868	Aspartate--tRNA ligase, cytoplasmic	DARS	179102	J05032	SYDC_HUMAN
Q96NR8	Retinol dehydrogenase 12	RDH12	16549449	AK054835	RDH12_HUMAN
Q8N5Z0	Kynurenine/alpha-aminoadipate aminotransferase, mitochondrial	AADAT	6165634	AF097994	AADAT_HUMAN
Q96C36	Pyrroline-5-carboxylate reductase 2	PYCR2	33150582	AF087859	P5CR2_HUMAN
O75306	NADH dehydrogenase [ubiquinone] iron-sulfur protein 2, mitochondrial	NDUFS2	3540239	AF013160	NDUS2_HUMAN
P15538	Cytochrome P450 11B1, mitochondrial	CYP11B1	181333	M32879	C11B1_HUMAN
P05023	Sodium/potassium-transporting ATPase subunit alpha-1	ATP1A1	219942	D00099	AT1A1_HUMAN
P0A6J8	D-alanine--D-alanine ligase A	ddlA	145722	M58467	DDLA_ECOLI
Q99707	Methionine synthase	MTR	1923221	U71285	METH_HUMAN
P09601	Heme oxygenase 1	HMOX1	35173	X06985	HMOX1_HUMAN
P30536	Translocator protein	TSPO	306883	M36035	TSPOA_HUMAN
P09622	Dihydrolipoyl dehydrogenase, mitochondrial	DLD	307137	J03490	DLDH_HUMAN
Q15822	Neuronal acetylcholine receptor subunit alpha-2	CHRNA2	1458110	U62431	ACHA2_HUMAN
P21817	Ryanodine receptor 1	RYR1	337722	J05200	RYR1_HUMAN
P12081	Histidine--tRNA ligase, cytoplasmic	HARS	32460	Z11518	SYHC_HUMAN
P53004	Biliverdin reductase A	BLVRA	1246749	X93086	BIEA_HUMAN
P11388	DNA topoisomerase 2-alpha	TOP2A	292830	J04088	TOP2A_HUMAN
P0A7J6	50S ribosomal protein L10	rplJ	24054563	AE005674	RL10_SHIFL
P24228	D-alanyl-D-alanine carboxypeptidase DacB	dacB	41216	X59460	DACB_ECOLI
P23416	Glycine receptor subunit alpha-2	GLRA2	31849	X52008	GLRA2_HUMAN
Q9NUB1	Acetyl-coenzyme A synthetase 2-like, mitochondrial	ACSS1	56203090	AL035661	ACS2L_HUMAN
P15121	Aldose reductase	AKR1B1	178487	J04795	ALDR_HUMAN
P21802	Fibroblast growth factor receptor 2	FGFR2	31374	X52832	FGFR2_HUMAN
P31645	Sodium-dependent serotonin transporter	SLC6A4	36433	X70697	SC6A4_HUMAN
P01178	Oxytocin-neurophysin 1	OXT	189411	M25650	NEU1_HUMAN
P19634	Sodium/hydrogen exchanger 1	SLC9A1	178753	M81768	SL9A1_HUMAN
P00439	Phenylalanine-4-hydroxylase	PAH	189937	K03020	PH4H_HUMAN
Q9UI09	NADH dehydrogenase [ubiquinone] 1 alpha subcomplex subunit 12	NDUFA12	9651637	AF217092	NDUAC_HUMAN
P49448	Glutamate dehydrogenase 2, mitochondrial	GLUD2	31815	X66310	DHE4_HUMAN
P14416	D(2) dopamine receptor	DRD2	181432	M30625	DRD2_HUMAN
Q9H015	Solute carrier family 22 member 4	SLC22A4	2605501	AB007448	S22A4_HUMAN
P78540	Arginase-2, mitochondrial	ARG2	1694633	D86724	ARGI2_HUMAN
P21731	Thromboxane A2 receptor	TBXA2R	533326	D38081	TA2R_HUMAN
Q12879	Glutamate receptor ionotropic, NMDA 2A	GRIN2A	558749	U09002	NMDE1_HUMAN
P20839	Inosine-5'-monophosphate dehydrogenase 1	IMPDH1	307067	J05272	IMDH1_HUMAN
P16219	Short-chain specific acyl-CoA dehydrogenase, mitochondrial	ACADS	337928	M26393	ACADS_HUMAN
Q9UBK8	Methionine synthase reductase	MTRR	6572540	AF121213	MTRR_HUMAN
Q16445	Gamma-aminobutyric acid receptor subunit alpha-6	GABRA6	1470364	S81944	GBRA6_HUMAN
P51788	Chloride channel protein 2	CLCN2	2570864	AF026004	CLCN2_HUMAN
O94760	N(G),N(G)-dimethylarginine dimethylaminohydrolase 1	DDAH1	4160666	AB001915	DDAH1_HUMAN
P00533	Epidermal growth factor receptor	EGFR	757924	X00588	EGFR_HUMAN
P07003	Pyruvate dehydrogenase [ubiquinone]	poxB	42473	X04105	POXB_ECOLI
Q9P2J5	Leucine--tRNA ligase, cytoplasmic	LARS	7804450	D84223	SYLC_HUMAN
P35372	Mu-type opioid receptor	OPRM1	452073	L25119	OPRM_HUMAN
P51553	Isocitrate dehydrogenase [NAD] subunit gamma, mitochondrial	IDH3G	1167849	Z68907	IDH3G_HUMAN
P47901	Vasopressin V1b receptor	AVPR1B	563982	D31833	V1BR_HUMAN
O43741	5'-AMP-activated protein kinase subunit beta-2	PRKAB2	2916802	AJ224538	AAKB2_HUMAN
P05546	Heparin cofactor 2	SERPIND1	183910	M12849	HEP2_HUMAN
P14324	Farnesyl pyrophosphate synthase	FDPS	182399	J05262	FPPS_HUMAN
P22033	Methylmalonyl-CoA mutase, mitochondrial	MUT	187452	M65131	MUTA_HUMAN
O95470	Sphingosine-1-phosphate lyase 1	SGPL1	10129683	AJ011304	SGPL1_HUMAN
P11473	Vitamin D3 receptor	VDR	340203	J03258	VDR_HUMAN
P40926	Malate dehydrogenase, mitochondrial	MDH2	2906146	AF047470	MDHM_HUMAN
Q09470	Potassium voltage-gated channel subfamily A member 1	KCNA1	186663	L02750	KCNA1_HUMAN
P40261	Nicotinamide N-methyltransferase	NNMT	494989	U08021	NNMT_HUMAN
P33527	Multidrug resistance-associated protein 1	ABCC1	1835659	L05628	MRP1_HUMAN
P12271	Retinaldehyde-binding protein 1	RLBP1	190854	J04213	RLBP1_HUMAN
Q5T6L4	Argininosuccinate synthetase, isoform CRA_a	ASS	55958410	AL354898	Q5T6L4_HUMAN
Q9UHI5	Large neutral amino acids transporter small subunit 2	SLC7A8	6642960	AF171669	LAT2_HUMAN
P42971	Penicillin-binding protein 3	pbpC	790944	D38161	PBPC_BACSU
P32929	Cystathionine gamma-lyase	CTH	262476	S52784	CGL_HUMAN
Q92731	Estrogen receptor beta	ESR2	2911152	AB006590	ESR2_HUMAN
Q99062	Granulocyte colony-stimulating factor receptor	CSF3R	31697	X55721	CSF3R_HUMAN
P04150	Glucocorticoid receptor	NR3C1	31680	X03225	GCR_HUMAN
P14867	Gamma-aminobutyric acid receptor subunit alpha-1	GABRA1	31631	X13584	GBRA1_HUMAN
P28222	5-hydroxytryptamine receptor 1B	HTR1B	219679	D10995	5HT1B_HUMAN
P0AFI2	DNA topoisomerase 4 subunit A	parC	147106	M58408	PARC_ECOLI
P0AES6	DNA gyrase subunit B	gyrB	41646	X04341	GYRB_ECOLI
P0AAI5	3-oxoacyl-[acyl-carrier-protein] synthase 2	fabF	572680	Z34979	FABF_ECOLI
P0A953	3-oxoacyl-[acyl-carrier-protein] synthase 1	fabB	145884	M24427	FABB_ECOLI
Q9UHC9	Niemann-Pick C1-like protein 1	NPC1L1	6643036	AF192522	NPCL1_HUMAN
P0AC13	Dihydropteroate synthase	folP	41273	X68776	DHPS_ECOLI
P41972	Isoleucine--tRNA ligase	ileS	437916	X74219	SYI1_STAAU
P77390	[Citrate [pro-3S]-lyase] ligase	citC	1778535	U82598	CITC_ECOLI
Q9L888	Alanine racemase	alr	6708455	AF214487	ALR_MYCAV
P09488	Glutathione S-transferase Mu 1	GSTM1	31924	X08020	GSTM1_HUMAN
Q9Y2Q3	Glutathione S-transferase kappa 1	GSTK1	41351794	AY520571	GSTK1_HUMAN
Q16772	Glutathione S-transferase A3	GSTA3	951352	L13275	GSTA3_HUMAN
P21266	Glutathione S-transferase Mu 3	GSTM3	306820	J05459	GSTM3_HUMAN
O15217	Glutathione S-transferase A4	GSTA4	2597924	Y13047	GSTA4_HUMAN
Q03013	Glutathione S-transferase Mu 4	GSTM4	306819	M96234	GSTM4_HUMAN
Q7RTV2	Glutathione S-transferase A5	GSTA5	23197582	BK000212	GSTA5_HUMAN
P09211	Glutathione S-transferase P	GSTP1	31946	M24485	GSTP1_HUMAN
P78417	Glutathione S-transferase omega-1	GSTO1	2393722	U90313	GSTO1_HUMAN
P07203	Glutathione peroxidase 1	GPX1	577777	Y00433	GPX1_HUMAN
P18283	Glutathione peroxidase 2	GPX2	4902773	X53463	GPX2_HUMAN
P30711	Glutathione S-transferase theta-1	GSTT1	510905	X79389	GSTT1_HUMAN
O43708	Maleylacetoacetate isomerase	GSTZ1	2832731	AJ001838	MAAI_HUMAN
O75715	Epididymal secretory glutathione peroxidase	GPX5	3288455	AJ005277	GPX5_HUMAN
P22352	Glutathione peroxidase 3	GPX3	2160390	D00632	GPX3_HUMAN
O95954	Formimidoyltransferase-cyclodeaminase	FTCD	6537208	AF169017	FTCD_HUMAN
P54886	Delta-1-pyrroline-5-carboxylate synthase	ALDH18A1	1304314	X94453	P5CS_HUMAN
Q13255	Metabotropic glutamate receptor 1	GRM1	945097	U31215	GRM1_HUMAN
O94925	Glutaminase kidney isoform, mitochondrial	GLS	5690372	AF158555	GLSK_HUMAN
Q13002	Glutamate receptor ionotropic, kainate 2	GRIK2	790532	U16126	GRIK2_HUMAN
Q16099	Glutamate receptor ionotropic, kainate 4	GRIK4	544590	S67803	GRIK4_HUMAN
Q16478	Glutamate receptor ionotropic, kainate 5	GRIK5	251840	S40369	GRIK5_HUMAN
P42262	Glutamate receptor 2	GRIA2	493134	L20814	GRIA2_HUMAN
P48058	Glutamate receptor 4	GRIA4	790538	U16129	GRIA4_HUMAN
P42263	Glutamate receptor 3	GRIA3	507829	U10302	GRIA3_HUMAN
Q13003	Glutamate receptor ionotropic, kainate 3	GRIK3	790534	U16127	GRIK3_HUMAN
Q14833	Metabotropic glutamate receptor 4	GRM4	1160183	X80818	GRM4_HUMAN
Q14831	Metabotropic glutamate receptor 7	GRM7	1370111	X94552	GRM7_HUMAN
O00222	Metabotropic glutamate receptor 8	GRM8	1935043	U92459	GRM8_HUMAN
P49019	Hydroxycarboxylic acid receptor 3	HCAR3	219867	D10923	HCAR3_HUMAN
O43451	Maltase-glucoamylase, intestinal	MGAM	17648144	AF016833	MGA_HUMAN
P12931	Proto-oncogene tyrosine-protein kinase Src	SRC	10635153	AL133293	SRC_HUMAN
P06241	Tyrosine-protein kinase Fyn	FYN	338228	M14333	FYN_HUMAN
P07947	Tyrosine-protein kinase Yes	YES1	181268	M15990	YES_HUMAN
P29317	Ephrin type-A receptor 2	EPHA2	181944	M59371	EPHA2_HUMAN
P06239	Tyrosine-protein kinase Lck	LCK	36808	X05027	LCK_HUMAN
Q9A1X4	50S ribosomal protein L3	rplC	13621367	AE006477	RL3_STRP1
P30559	Oxytocin receptor	OXTR	34765	X64878	OXYR_HUMAN
Q93088	Betaine--homocysteine S-methyltransferase 1	BHMT	1522683	U50929	BHMT1_HUMAN
P42081	T-lymphocyte activation antigen CD86	CD86	439839	L25259	CD86_HUMAN
P33681	T-lymphocyte activation antigen CD80	CD80	306916	M27533	CD80_HUMAN
Q01718	Adrenocorticotropic hormone receptor	MC2R	28344	X65633	ACTHR_HUMAN
P43681	Neuronal acetylcholine receptor subunit alpha-4	CHRNA4	755648	L35901	ACHA4_HUMAN
P17787	Neuronal acetylcholine receptor subunit beta-2	CHRNB2	32017	X53179	ACHB2_HUMAN
P16234	Platelet-derived growth factor receptor alpha	PDGFRA	189734	M21574	PGFRA_HUMAN
P07333	Macrophage colony-stimulating factor 1 receptor	CSF1R	553224	M25786	CSF1R_HUMAN
P27487	Dipeptidyl peptidase 4	DPP4	535388	U13735	DPP4_HUMAN
P01031	Complement C5	C5	179983	M57729	CO5_HUMAN
O60664	Perilipin-3	PLIN3	3095186	AF057140	PLIN3_HUMAN
P43220	Glucagon-like peptide 1 receptor	GLP1R	405082	U01104	GLP1R_HUMAN
P08069	Insulin-like growth factor 1 receptor	IGF1R	804990	X04434	IGF1R_HUMAN
O60894	Receptor activity-modifying protein 1	RAMP1	3171910	AJ001014	RAMP1_HUMAN
O60895	Receptor activity-modifying protein 2	RAMP2	3171912	AJ001015	RAMP2_HUMAN
O60896	Receptor activity-modifying protein 3	RAMP3	3171914	AJ001016	RAMP3_HUMAN
O95180	Voltage-dependent T-type calcium channel subunit alpha-1H	CACNA1H	14670397	AF051946	CAC1H_HUMAN
P14770	Platelet glycoprotein IX	GP9	2160046	X52997	GPIX_HUMAN
Q16568	Cocaine- and amphetamine-regulated transcript protein	CARTPT	609306	U16826	CART_HUMAN
Q7Z4W1	L-xylulose reductase	DCXR	15425623	AB013846	DCXR_HUMAN
Q02750	Dual specificity mitogen-activated protein kinase kinase 1	MAP2K1	188569	L05624	MP2K1_HUMAN
Q14289	Protein-tyrosine kinase 2-beta	PTK2B	988305	U33284	FAK2_HUMAN
P05771	Protein kinase C beta type	PRKCB	189969	M13975	KPCB_HUMAN
P17812	CTP synthase 1	CTPS1	30293	X52142	PYRG1_HUMAN
Q16850	Lanosterol 14-alpha demethylase	CYP51A1	1698396	U23942	CP51A_HUMAN
P10253	Lysosomal alpha-glucosidase	GAA	31608	Y00839	LYAG_HUMAN
P37840	Alpha-synuclein	SNCA	437365	L08850	SYUA_HUMAN
Q9NSA0	Solute carrier family 22 member 11	SLC22A11	7707622	AB026116	S22AB_HUMAN
P29972	Aquaporin-1	AQP1	180501	M77829	AQP1_HUMAN
Q9UKV0	Histone deacetylase 9	HDAC9	15590680	AY032737	HDAC9_HUMAN
P22102	Trifunctional purine biosynthetic protein adenosine-3	GART	31642	X54199	PUR2_HUMAN
P43004	Excitatory amino acid transporter 2	SLC1A2	487341	U03505	EAA2_HUMAN
Q99584	Protein S100-A13	S100A13	1694828	X99920	S10AD_HUMAN
Q06520	Bile salt sulfotransferase	SULT2A1	306702	L20000	ST2A1_HUMAN
P16410	Cytotoxic T-lymphocyte protein 4	CTLA4	17646228	AF411058	CTLA4_HUMAN
O60427	Fatty acid desaturase 1	FADS1	3169158	AC004770	FADS1_HUMAN
P19440	Gamma-glutamyltranspeptidase 1	GGT1	183138	J04131	GGT1_HUMAN
P51692	Signal transducer and activator of transcription 5B	STAT5B	6981726	U48730	STA5B_HUMAN
P26358	DNA (cytosine-5)-methyltransferase 1	DNMT1	1632819	X63692	DNMT1_HUMAN
P00749	Urokinase-type plasminogen activator	PLAU	1834524	X02419	UROK_HUMAN
P10696	Alkaline phosphatase, placental-like	ALPPL2	178428	J03252	PPBN_HUMAN
O43526	Potassium voltage-gated channel subfamily KQT member 2	KCNQ2	1841342	D82346	KCNQ2_HUMAN
P22557	5-aminolevulinate synthase, erythroid-specific, mitochondrial	ALAS2	28586	X56352	HEM0_HUMAN
P49747	Cartilage oligomeric matrix protein	COMP	602450	L32137	COMP_HUMAN
O95237	Lecithin retinol acyltransferase	LRAT	4240391	AF071510	LRAT_HUMAN
O75015	Low affinity immunoglobulin gamma Fc region receptor III-B	FCGR3B	31322	X16863	FCG3B_HUMAN
P20810	Calpastatin	CAST	303599	D16217	ICAL_HUMAN
P30044	Peroxiredoxin-5, mitochondrial	PRDX5	6523289	AJ249483	PRDX5_HUMAN
P12724	Eosinophil cationic protein	RNASE3	31077	X15161	ECP_HUMAN
P01023	Alpha-2-macroglobulin	A2M	177870	M11313	A2MG_HUMAN
P51681	C-C chemokine receptor type 5	CCR5	1262811	X91492	CCR5_HUMAN
Q99519	Sialidase-1	NEU1	2773339	AF040958	NEUR1_HUMAN
P08581	Hepatocyte growth factor receptor	MET	307196	J02958	MET_HUMAN
P11217	Glycogen phosphorylase, muscle form	PYGM	190784	M32598	PYGM_HUMAN
P62993	Growth factor receptor-bound protein 2	GRB2	181976	M96995	GRB2_HUMAN
P05231	Interleukin-6	IL6	32674	X04430	IL6_HUMAN
P61073	C-X-C chemokine receptor type 4	CXCR4	189314	L01639	CXCR4_HUMAN
P03956	Interstitial collagenase	MMP1	30126	X54925	MMP1_HUMAN
P10997	Islet amyloid polypeptide	IAPP	457131	M27503	IAPP_HUMAN
P02652	Apolipoprotein A-II	APOA2	28748	X00955	APOA2_HUMAN
P28482	Mitogen-activated protein kinase 1	MAPK1	182191	M84489	MK01_HUMAN
P29274	Adenosine receptor A2a	ADORA2A	177892	M97370	AA2AR_HUMAN
P02763	Alpha-1-acid glycoprotein 1	ORM1	757907	X02544	A1AG1_HUMAN
P25116	Proteinase-activated receptor 1	F2R	339677	M62424	PAR1_HUMAN
P08174	Complement decay-accelerating factor	CD55	181468	M31516	DAF_HUMAN
P27169	Serum paraoxonase/arylesterase 1	PON1	190192	M63012	PON1_HUMAN
P02760	Protein AMBP	AMBP	825614	X54816	AMBP_HUMAN
O60494	Cubilin	CUBN	3929529	AF034611	CUBN_HUMAN
P48067	Sodium- and chloride-dependent glycine transporter 1	SLC6A9	546769	S70609	SC6A9_HUMAN
P07339	Cathepsin D	CTSD	181180	M11233	CATD_HUMAN
P98164	Low-density lipoprotein receptor-related protein 2	LRP2	1809240	U33837	LRP2_HUMAN
P07225	Vitamin K-dependent protein S	PROS1	190289	M15036	PROS_HUMAN
P01579	Interferon gamma	IFNG	32692	X13274	IFNG_HUMAN
P50406	5-hydroxytryptamine receptor 6	HTR6	1162924	L41147	5HT6R_HUMAN
P02775	Platelet basic protein	PPBP	181176	M54995	CXCL7_HUMAN
P01189	Pro-opiomelanocortin	POMC	190188	M38297	COLI_HUMAN
Q6W5P4	Neuropeptide S receptor	NPSR1	34596864	AY310326	NPSR1_HUMAN
P20333	Tumor necrosis factor receptor superfamily member 1B	TNFRSF1B	189186	M32315	TNR1B_HUMAN
P49888	Estrogen sulfotransferase	SULT1E1	488283	U08098	ST1E1_HUMAN
P01009	Alpha-1-antitrypsin	SERPINA1	177829	K01396	A1AT_HUMAN
P01133	Pro-epidermal growth factor	EGF	31121	X04571	EGF_HUMAN
P27986	Phosphatidylinositol 3-kinase regulatory subunit alpha	PIK3R1		M61906	P85A_HUMAN
O75469	Nuclear receptor subfamily 1 group I member 2	NR1I2	3511138	AF061056	NR1I2_HUMAN
P16220	Cyclic AMP-responsive element-binding protein 1	CREB1	240429	S72459	CREB1_HUMAN
P49327	Fatty acid synthase	FASN	1049053	U26644	FAS_HUMAN
Q12882	Dihydropyrimidine dehydrogenase [NADP(+)]	DPYD	558305	U09178	DPYD_HUMAN
Q04760	Lactoylglutathione lyase	GLO1	219664	D13315	LGUL_HUMAN
Q9BZV2	Thiamine transporter 2	SLC19A3	12483888	AF271633	S19A3_HUMAN
P52788	Spermine synthase	SMS	791051	Z49099	SPSY_HUMAN
O95831	Apoptosis-inducing factor 1, mitochondrial	AIFM1	4323587	AF100928	AIFM1_HUMAN
P45452	Collagenase 3	MMP13	516386	X75308	MMP13_HUMAN
P10646	Tissue factor pathway inhibitor	TFPI	180546	J03225	TFPI1_HUMAN
Q9Y5N1	Histamine H3 receptor	HRH3	5031291	AF140538	HRH3_HUMAN
P05120	Plasminogen activator inhibitor 2	SERPINB2	189545	J02685	PAI2_HUMAN
P17936	Insulin-like growth factor-binding protein 3	IGFBP3	183116	M31159	IBP3_HUMAN
P11387	DNA topoisomerase 1	TOP1	339806	J03250	TOP1_HUMAN
P17405	Sphingomyelin phosphodiesterase	SMPD1	179095	M59916	ASM_HUMAN
P04062	Glucosylceramidase	GBA	183008	M16328	GLCM_HUMAN
P16860	Natriuretic peptides B	NPPB	179515	M31776	ANFB_HUMAN
P29074	Tyrosine-protein phosphatase non-receptor type 4	PTPN4	190748	M68941	PTN4_HUMAN
P29460	Interleukin-12 subunit beta	IL12B	180626	M65272	IL12B_HUMAN
Q9BYF1	Angiotensin-converting enzyme 2	ACE2	9802433	AF291820	ACE2_HUMAN
O14732	Inositol monophosphatase 2	IMPA2	2406666	AF014398	IMPA2_HUMAN
P01137	Transforming growth factor beta-1	TGFB1	1212989	X05839	TGFB1_HUMAN
P35222	Catenin beta-1	CTNNB1	860988	X87838	CTNB1_HUMAN
P32418	Sodium/calcium exchanger 1	SLC8A1	180673	M91368	NAC1_HUMAN
P51580	Thiopurine S-methyltransferase	TPMT	386420	S62904	TPMT_HUMAN
O14756	17-beta-hydroxysteroid dehydrogenase type 6	HSD17B6	2338748	AF016509	H17B6_HUMAN
Q99497	Protein deglycase DJ-1	PARK7	30038760	D61380	PARK7_HUMAN
Q7L0J3	Synaptic vesicle glycoprotein 2A	SV2A	40788343	AB018279	SV2A_HUMAN
P02788	Lactotransferrin	LTF	34416	X53961	TRFL_HUMAN
P21462	fMet-Leu-Phe receptor	FPR1	189184	M37128	FPR1_HUMAN
O60488	Long-chain-fatty-acid--CoA ligase 4	ACSL4	3158351	AF030555	ACSL4_HUMAN
P20594	Atrial natriuretic peptide receptor 2	NPR2	5139790	AB005647	ANPRB_HUMAN
P41250	Glycine--tRNA ligase	GARS	1311463	D30658	SYG_HUMAN
Q9Y275	Tumor necrosis factor ligand superfamily member 13B	TNFSF13B	4761612	AF136293	TN13B_HUMAN
Q9Y2Q0	Phospholipid-transporting ATPase IA	ATP8A1	4972583	AF067820	AT8A1_HUMAN
Q16853	Membrane primary amine oxidase	AOC3	1399032	U39447	AOC3_HUMAN
Q00987	E3 ubiquitin-protein ligase Mdm2	MDM2	338309	M92424	MDM2_HUMAN
Q9Y6L6	Solute carrier organic anion transporter family member 1B1	SLCO1B1	5051630	AF060500	SO1B1_HUMAN
Q03181	Peroxisome proliferator-activated receptor delta	PPARD	190230	L07592	PPARD_HUMAN
P99999	Cytochrome c	CYCS	181242	M22877	CYC_HUMAN
P27824	Calnexin	CANX	186523	L10284	CALX_HUMAN
P13945	Beta-3 adrenergic receptor	ADRB3	178896	M29932	ADRB3_HUMAN
P62937	Peptidyl-prolyl cis-trans isomerase A	PPIA	30309	Y00052	PPIA_HUMAN
P09038	Fibroblast growth factor 2	FGF2	31362	X04431	FGF2_HUMAN
Q13464	Rho-associated protein kinase 1	ROCK1	1276901	U43195	ROCK1_HUMAN
P01042	Kininogen-1	KNG1	177890	K02566	KNG1_HUMAN
P46059	Solute carrier family 15 member 1	SLC15A1	773588	U13173	S15A1_HUMAN
Q16539	Mitogen-activated protein kinase 14	MAPK14	603917	L35263	MK14_HUMAN
O43923	Matrix metalloproteinase-25	mmp20	2808657	AJ003147	O43923_HUMAN
P03951	Coagulation factor XI	F11	182833	M13142	FA11_HUMAN
Q8NER1	Transient receptor potential cation channel subfamily V member 1	TRPV1	8977866	AJ277028	TRPV1_HUMAN
P63316	Troponin C, slow skeletal and cardiac muscles	TNNC1	37208	X07897	TNNC1_HUMAN
P06850	Corticoliberin	CRH	35356	V00571	CRF_HUMAN
P24385	G1/S-specific cyclin-D1	CCND1	35632	X59798	CCND1_HUMAN
P48549	G protein-activated inward rectifier potassium channel 1	KCNJ3	1055028	U39196	KCNJ3_HUMAN
P60568	Interleukin-2	IL2	5729676	J00264	IL2_HUMAN
P48051	G protein-activated inward rectifier potassium channel 2	KCNJ6	1052875	U24660	KCNJ6_HUMAN
P98160	Basement membrane-specific heparan sulfate proteoglycan core protein	HSPG2	29470	X62515	PGBM_HUMAN
P08183	Multidrug resistance protein 1	ABCB1	307180	M14758	MDR1_HUMAN
P22830	Ferrochelatase, mitochondrial	FECH	219656	D00726	HEMH_HUMAN
Q02817	Mucin-2	MUC2	454154	L21998	MUC2_HUMAN
P26951	Interleukin-3 receptor subunit alpha	IL3RA	186331	M74782	IL3RA_HUMAN
P04629	High affinity nerve growth factor receptor	NTRK1	339918	M23102	NTRK1_HUMAN
P05412	Transcription factor AP-1	JUN	386839	J04111	JUN_HUMAN
P05107	Integrin beta-2	ITGB2	307113	M15395	ITB2_HUMAN
O94956	Solute carrier organic anion transporter family member 2B1	SLCO2B1	5006263	AB026256	SO2B1_HUMAN
P04275	von Willebrand factor	VWF	37947	X04385	VWF_HUMAN
Q96RJ0	Trace amine-associated receptor 1	TAAR1	14600074	AF380185	TAAR1_HUMAN
P11168	Solute carrier family 2, facilitated glucose transporter member 2	SLC2A2	307125	J03810	GTR2_HUMAN
P15502	Elastin	ELN	182021	M17282	ELN_HUMAN
P13500	C-C motif chemokine 2	CCL2	307163	M24545	CCL2_HUMAN
P01584	Interleukin-1 beta	IL1B	307043	K02770	IL1B_HUMAN
P43005	Excitatory amino acid transporter 3	SLC1A1	507898	U08989	EAA3_HUMAN
P30793	GTP cyclohydrolase 1	GCH1	7242659	Z29434	GCH1_HUMAN
P11166	Solute carrier family 2, facilitated glucose transporter member 1	SLC2A1	183303	K03195	GTR1_HUMAN
Q13231	Chitotriosidase-1	CHIT1	1050958	U29615	CHIT1_HUMAN
P01019	Angiotensinogen	AGT	178640	K02215	ANGT_HUMAN
P27361	Mitogen-activated protein kinase 3	MAPK3	31221	X60188	MK03_HUMAN
P49841	Glycogen synthase kinase-3 beta	GSK3B	529237	L33801	GSK3B_HUMAN
Q4U2R8	Solute carrier family 22 member 6	SLC22A6	3831566	AF057039	S22A6_HUMAN
P04004	Vitronectin	VTN	36575	X03168	VTNC_HUMAN
Q92887	Canalicular multispecific organic anion transporter 1	ABCC2	1764162	U63970	MRP2_HUMAN
P61278	Somatostatin	SST	338288	J00306	SMS_HUMAN
P24941	Cyclin-dependent kinase 2	CDK2	3551191	AB012305	CDK2_HUMAN
P16581	E-selectin	SELE	182048	M30640	LYAM2_HUMAN
P05164	Myeloperoxidase	MPO	189040	J02694	PERM_HUMAN
O60733	85/88 kDa calcium-independent phospholipase A2	PLA2G6	3142700	AF064594	PLPL9_HUMAN
P15144	Aminopeptidase N	ANPEP	28678	X13276	AMPN_HUMAN
P59768	Guanine nucleotide-binding protein G(I)/G(S)/G(O) subunit gamma-2	GNG2	20147633	AF493870	GBG2_HUMAN
Q15111	Inactive phospholipase C-like protein 1	PLCL1	780122	D42108	PLCL1_HUMAN
P05362	Intercellular adhesion molecule 1	ICAM1	758074	X06990	ICAM1_HUMAN
P19838	Nuclear factor NF-kappa-B p105 subunit	NFKB1	189180	M55643	NFKB1_HUMAN
P01374	Lymphotoxin-alpha	LTA	34445	X01393	TNFB_HUMAN
P00750	Tissue-type plasminogen activator	PLAT	339834	L00153	TPA_HUMAN
P11413	Glucose-6-phosphate 1-dehydrogenase	G6PD	31543	X03674	G6PD_HUMAN
P23297	Protein S100-A1	S100A1	36176	X58079	S10A1_HUMAN
P06870	Kallikrein-1	KLK1	186653	M25629	KLK1_HUMAN
Q9UM07	Protein-arginine deiminase type-4	PADI4	5913971	AB017919	PADI4_HUMAN
O95573	Long-chain-fatty-acid--CoA ligase 3	ACSL3	4165018	D89053	ACSL3_HUMAN
P01138	Beta-nerve growth factor	NGF	671883	V01511	NGF_HUMAN
P17302	Gap junction alpha-1 protein	GJA1	29917	X52947	CXA1_HUMAN
P21589	5'-nucleotidase	NT5E	23897	X55740	5NTD_HUMAN
P11021	78 kDa glucose-regulated protein	HSPA5	386758	M19645	GRP78_HUMAN
P48651	Phosphatidylserine synthase 1	PTDSS1	603802	D14694	PTSS1_HUMAN
P11137	Microtubule-associated protein 2	MAP2	409875	U01828	MTAP2_HUMAN
P15309	Prostatic acid phosphatase	ACPP	189613	M97589	PPAP_HUMAN
O43519	RET proto-oncogene	RET	2795880	AF032124	O43519_HUMAN
P04156	Major prion protein	PRNP	190468	M13899	PRIO_HUMAN
P63000	Ras-related C3 botulinum toxin substrate 1	RAC1	190824	M29870	RAC1_HUMAN
Q16678	Cytochrome P450 1B1	CYP1B1	501031	U03688	CP1B1_HUMAN
P16070	CD44 antigen	CD44	180197	M24915	CD44_HUMAN
P19320	Vascular cell adhesion protein 1	VCAM1	179886	M30257	VCAM1_HUMAN
P43003	Excitatory amino acid transporter 1	SLC1A3		L19158	EAA1_HUMAN
P08254	Stromelysin-1	MMP3	36633	X05232	MMP3_HUMAN
Q16873	Leukotriene C4 synthase	LTC4S	520485	U09353	LTC4S_HUMAN
P02649	Apolipoprotein E	APOE	178849	M12529	APOE_HUMAN
P07900	Heat shock protein HSP 90-alpha	HSP90AA1	32488	X15183	HS90A_HUMAN
P14210	Hepatocyte growth factor	HGF	306846	M29145	HGF_HUMAN
O75762	Transient receptor potential cation channel subfamily A member 1	TRPA1	3287188	Y10601	TRPA1_HUMAN
P16870	Carboxypeptidase E	CPE	29667	X51405	CBPE_HUMAN
Q08345	Epithelial discoidin domain-containing receptor 1	DDR1	306475	L20817	DDR1_HUMAN
P08697	Alpha-2-antiplasmin	SERPINF2	219408	D00116	A2AP_HUMAN
P01100	Proto-oncogene c-Fos	FOS	29904	V01512	FOS_HUMAN
Q13126	S-methyl-5'-thioadenosine phosphorylase	MTAP	847724	U22233	MTAP_HUMAN
P02776	Platelet factor 4	PF4	189851	M25897	PLF4_HUMAN
Q07837	Neutral and basic amino acid transport protein rBAT	SLC3A1	306442	M95548	SLC31_HUMAN
Q14500	ATP-sensitive inward rectifier potassium channel 12	KCNJ12	567019	L36069	KCJ12_HUMAN
P17252	Protein kinase C alpha type	PRKCA	35483	X52479	KPCA_HUMAN
P27815	cAMP-specific 3',5'-cyclic phosphodiesterase 4A	PDE4A	347120	L20965	PDE4A_HUMAN
Q16348	Solute carrier family 15 member 2	SLC15A2	999213	S78203	S15A2_HUMAN
P36969	Phospholipid hydroperoxide glutathione peroxidase, mitochondrial	GPX4	825667	X71973	GPX4_HUMAN
P19438	Tumor necrosis factor receptor superfamily member 1A	TNFRSF1A	37224	X55313	TNR1A_HUMAN
P00450	Ceruloplasmin	CP	180256	M13699	CERU_HUMAN
P02774	Vitamin D-binding protein	GC	639896	L10641	VTDB_HUMAN
Q15858	Sodium channel protein type 9 subunit alpha	SCN9A	758110	X82835	SCN9A_HUMAN
P16455	Methylated-DNA--protein-cysteine methyltransferase	MGMT	34559	X54228	MGMT_HUMAN
P48745	Protein NOV homolog	NOV	825696	X78351	NOV_HUMAN
P16444	Dipeptidase 1	DPEP1	219600	D13137	DPEP1_HUMAN
P48061	Stromal cell-derived factor 1	CXCL12	571508	U16752	SDF1_HUMAN
P07204	Thrombomodulin	THBD	736251	X05495	TRBM_HUMAN
P29218	Inositol monophosphatase 1	IMPA1	395340	X66922	IMPA1_HUMAN
P07686	Beta-hexosaminidase subunit beta	HEXB	179462	M13519	HEXB_HUMAN
O14920	Inhibitor of nuclear factor kappa-B kinase subunit beta	IKBKB	2599558	AF029684	IKKB_HUMAN
P05106	Integrin beta-3	ITGB3	306786	J02703	ITB3_HUMAN
P98170	E3 ubiquitin-protein ligase XIAP	XIAP	1184320	U45880	XIAP_HUMAN
P32239	Gastrin/cholecystokinin type B receptor	CCKBR	306489	L08112	GASR_HUMAN
P16109	P-selectin	SELP	183389	M60234	LYAM3_HUMAN
Q9UNN8	Endothelial protein C receptor	PROCR	565268	L35545	EPCR_HUMAN
P42574	Caspase-3	CASP3	561666	U13737	CASP3_HUMAN
O60603	Toll-like receptor 2	TLR2	3132528	AF051152	TLR2_HUMAN
P14625	Endoplasmin	HSP90B1	553797	M33716	ENPL_HUMAN
O60760	Hematopoietic prostaglandin D synthase	HPGDS	3046817	D82073	HPGDS_HUMAN
P78559	Microtubule-associated protein 1A	MAP1A	1790878	U38291	MAP1A_HUMAN
P07355	Annexin A2	ANXA2	219910	D00017	ANXA2_HUMAN
Q9NR96	Toll-like receptor 9	TLR9	8099652	AF259262	TLR9_HUMAN
P00167	Cytochrome b5	CYB5A	181227	M22865	CYB5_HUMAN
P14410	Sucrase-isomaltase, intestinal	SI	36645	X63597	SUIS_HUMAN
P04271	Protein S100-B	S100B	337730	M59488	S100B_HUMAN
P13726	Tissue factor	F3	339504	M16553	TF_HUMAN
P30086	Phosphatidylethanolamine-binding protein 1	PEBP1	435638	D16111	PEBP1_HUMAN
P02751	Fibronectin	FN1	12053817	AJ276395	FINC_HUMAN
P03950	Angiogenin	ANG	178250	M11567	ANGI_HUMAN
P22894	Neutrophil collagenase	MMP8	180618	J05556	MMP8_HUMAN
P14735	Insulin-degrading enzyme	IDE	184556	M21188	IDE_HUMAN
P15559	NAD(P)H dehydrogenase [quinone] 1	NQO1	189246	J03934	NQO1_HUMAN
Q08257	Quinone oxidoreductase	CRYZ	292415	L13278	QOR_HUMAN
Q7Z2W7	Transient receptor potential cation channel subfamily M member 8	TRPM8	20147036	AY090109	TRPM8_HUMAN
P28161	Glutathione S-transferase Mu 2	GSTM2	183301	M63509	GSTM2_HUMAN
P25815	Protein S100-P	S100P	36178	X65614	S100P_HUMAN
P41594	Metabotropic glutamate receptor 5	GRM5	1408052	D28538	GRM5_HUMAN
O15530	3-phosphoinositide-dependent protein kinase 1	PDPK1	2407613	AF017995	PDPK1_HUMAN
P13569	Cystic fibrosis transmembrane conductance regulator	CFTR	180332	M28668	CFTR_HUMAN
P39900	Macrophage metalloelastase	MMP12	435970	L23808	MMP12_HUMAN
P06744	Glucose-6-phosphate isomerase	GPI	189238	K03515	G6PI_HUMAN
P08100	Rhodopsin	RHO	1236137	U49742	OPSD_HUMAN
P22455	Fibroblast growth factor receptor 4	FGFR4	31372	X57205	FGFR4_HUMAN
Q99808	Equilibrative nucleoside transporter 1	SLC29A1	1845345	U81375	S29A1_HUMAN
P80511	Protein S100-A12	S100A12	1545946	X97859	S10AC_HUMAN
P04040	Catalase	CAT	1228085	X04085	CATA_HUMAN
P05113	Interleukin-5	IL5	33836	X04688	IL5_HUMAN
P68400	Casein kinase II subunit alpha	CSNK2A1	598147	J02853	CSK21_HUMAN
P9WPB5	Cyclopropane mycolic acid synthase 2	cmaA2			CMAS2_MYCTU
P02743	Serum amyloid P-component	APCS	220068	D00097	SAMP_HUMAN
P12851	Xylose isomerase	xylA	580713	X16042	XYLA_ACTM4
P37330	Malate synthase G	glcB	517247	X74547	MASZ_ECOLI
P9WKE1	Thymidylate kinase	tmk			KTHY_MYCTU
P12070	Xylose isomerase	xylA	39059	X59466	XYLA_ARTS7
P24300	Xylose isomerase	xylA	153534	M73789	XYLA_STRRU
P46072	Major NAD(P)H-flavin oxidoreductase		6539550	D17743	FRA1_ALIFS
Q05603	Nicotinate-nucleotide--dimethylbenzimidazole phosphoribosyltransferase	cobT	535767	L35477	COBT_SALTY
P22637	Cholesterol oxidase	choB	216385	D00712	CHOD_BREST
P51698	Haloalkane dehalogenase	linB	4521186	D14594	LINB_SPHPI
P07445	Steroid Delta-isomerase	ksi	309871	L13127	SDIS_PSEPU
P50870	Streptogramin A acetyltransferase	vatD	433715	L12033	VATD_ENTFC
P31939	Bifunctional purine biosynthesis protein PURH	ATIC	1263196	U37436	PUR9_HUMAN
Q10588	ADP-ribosyl cyclase/cyclic ADP-ribose hydrolase 2	BST1	999429	D21878	BST1_HUMAN
P00183	Camphor 5-monooxygenase	camC	151115	M12546	CPXA_PSEPU
P00720	Endolysin	E	15261	X04567	ENLYS_BPT4
P12823	Genome polyprotein		323655	M19197	POLG_DEN2P
O00204	Sulfotransferase family cytosolic 2B member 1	SULT2B1	1923291	U92314	ST2B1_HUMAN
P0A0N5	HTH-type transcriptional regulator QacR	qacR	8574416	AJ400722	QACR_STAHA
P11309	Serine/threonine-protein kinase pim-1	PIM1	387022	M27903	PIM1_HUMAN
P08519	Apolipoprotein(a)	LPA	28620	X06290	APOA_HUMAN
Q06187	Tyrosine-protein kinase BTK	BTK	312467	X58957	BTK_HUMAN
Q59643	Delta-aminolevulinic acid dehydratase	hemB	1009431	X91820	HEM2_PSEAE
P20906	Benzoylformate decarboxylase	mdlC	3093419	AY143338	MDLC_PSEPU
Q08499	cAMP-specific 3',5'-cyclic phosphodiesterase 4D	PDE4D	347130	L20970	PDE4D_HUMAN
P0A6I3	Pantothenate kinase	coaA	147780	M36321	COAA_ECOLI
P40859	Monomeric sarcosine oxidase	soxA	984788	D16521	MSOX_BACB0
P12256	Penicillin acylase		143306	M15660	PAC_LYSSH
Q05581	Clavaminate synthase 1	cs1	153220	L06213	CAS1_STRC2
P06971	Ferrichrome-iron receptor	fhuA	2226438	M12486	FHUA_ECOLI
Q46079	Chondroitinase-B	cslB	1002527	U27584	CSLB_PEDHD
P18843	NH(3)-dependent NAD(+) synthetase	nadE	146974	M15328	NADE_ECOLI
Q71U36	Tubulin alpha-1A chain	TUBA1A	37492	X01703	TBA1A_HUMAN
Q08881	Tyrosine-protein kinase ITK/TSK	ITK	399658	D13720	ITK_HUMAN
P00953	Tryptophan--tRNA ligase	trpS	143784	M14742	SYW_GEOSE
P43133	Thermolysin	nprS	143254	M34237	THER_GEOSE
P15555	D-alanyl-D-alanine carboxypeptidase		515050	X05109	DAC_STRSR
P17931	Galectin-3	LGALS3	179531	M57710	LEG3_HUMAN
P37063	Pyruvate oxidase	pox5	28272737	AL935262	POXB_LACPL
P41240	Tyrosine-protein kinase CSK	CSK	30315	X60114	CSK_HUMAN
P00811	Beta-lactamase	ampC	145267	J01611	AMPC_ECOLI
Q54873	Hyaluronate lyase		14971788	AE005672	HYSA_STRPN
P68371	Tubulin beta-4B chain	TUBB4B	37494	X02344	TBB4B_HUMAN
Q46891	Putative hydroxypyruvate isomerase YgbM	ygbM	882632	U29579	YGBM_ECOLI
P00782	Subtilisin BPN'	apr	142526	K02496	SUBT_BACAM
P9WN95	Cell division protein FtsZ	ftsZ			FTSZ_MYCTU
P0A6D3	3-phosphoshikimate 1-carboxyvinyltransferase	aroA	40966	X00557	AROA_ECOLI
P9WIQ3	NADPH-ferredoxin reductase FprA	fprA			FPRA_MYCTU
P37610	Alpha-ketoglutarate-dependent taurine dioxygenase	tauD	1384060	D85613	TAUD_ECOLI
P95468	Aromatic-amino-acid aminotransferase	tyrB	1806263	Y08272	TYRB_PARDE
P68366	Tubulin alpha-4A chain	TUBA4A	32015	X06956	TBA4A_HUMAN
P54965	Choloylglycine hydrolase	cbh	882252	U20191	CBH_CLOPE
P00780	Subtilisin Carlsberg	apr	5921206	X03341	SUBT_BACLI
P30405	Peptidyl-prolyl cis-trans isomerase F, mitochondrial	PPIF	181274	M80254	PPIF_HUMAN
P03176	Thymidine kinase	TK	59524	X14112	KITH_HHV11
P04350	Tubulin beta-4A chain	TUBB4A	35959	X00734	TBB4A_HUMAN
Q9WYT0	Thymidylate synthase ThyX	thyX	4980954	AE000512	THYX_THEMA
P04958	Tetanus toxin	tetX	40770	X04436	TETX_CLOTE
Q9L9D7	Cocaine esterase	cocE	7229394	AF173165	COCE_RHOSM
Q13509	Tubulin beta-3 chain	TUBB3	1297274	U47634	TBB3_HUMAN
Q46822	Isopentenyl-diphosphate Delta-isomerase	idi	4633513	AF119715	IDI_ECOLI
P00722	Beta-galactosidase	lacZ	146577	J01636	BGAL_ECOLI
P08631	Tyrosine-protein kinase HCK	HCK	306832	M16591	HCK_HUMAN
Q13748	Tubulin alpha-3C/D chain	TUBA3C	2843123	AF005392	TBA3C_HUMAN
P04190	Beta-lactamase 2	blm	142604	M11189	BLA2_BACCE
P17900	Ganglioside GM2 activator	GM2A	183357	M76477	SAP3_HUMAN
P05193	Beta-lactamase	ampC	40452	X03866	AMPC_CITFR
Q27743	L-lactate dehydrogenase		294165	M93720	LDH_PLAFD
P68638	Complement control protein C3		60691	X13166	VCP_VACCW
Q46509	Aldehyde oxidoreductase	mop	853817	X77222	MOP_DESGI
P49773	Histidine triad nucleotide-binding protein 1	HINT1	862933	U27143	HINT1_HUMAN
P0A6K3	Peptide deformylase	def	471304	X77800	DEF_ECOLI
P32890	Heat-labile enterotoxin B chain	eltB	145833	M17873	ELBP_ECOLX
Q9BZX2	Uridine-cytidine kinase 2	UCK2	1655420	D78335	UCK2_HUMAN
P00808	Beta-lactamase	penP	39575	V00093	BLAC_BACLI
P0A094	Nitric oxide synthase oxygenase	nos	21205025	BA000033	NOSO_STAAW
P83223	Fumarate reductase flavoprotein subunit		24346572	AE014299	FRDA_SHEON
P04936	Genome polyprotein		1617204	X02316	POLG_HRV2
P01556	Cholera enterotoxin subunit B	ctxB	48348	X00171	CHTB_VIBCH
P20035	Hypoxanthine-guanine-xanthine phosphoribosyltransferase	LACZ	9914	X16279	HGXR_PLAFG
P22939	Farnesyl diphosphate synthase	ispA	216583	D00694	ISPA_ECOLI
P00438	p-hydroxybenzoate hydroxylase	pobA	49145	X68438	PHHY_PSEFL
P39126	Isocitrate dehydrogenase [NADP]	icd	487434	U05257	IDH_BACSU
P0A7E1	Dihydroorotate dehydrogenase (quinone)	pyrD	42609	X02826	PYRD_ECOLI
Q02169	Septum formation protein Maf	maf	143161	L08793	MAF_BACSU
P09871	Complement C1s subcomponent	C1S	763110	X06596	C1S_HUMAN
P27696	Acetolactate synthase, catabolic	budB	149211	M73842	ILVB_KLEPN
P08870	Orotate phosphoribosyltransferase	pyrE	47812	Z19547	PYRE_SALTY
P50579	Methionine aminopeptidase 2	METAP2	903982	U29607	MAP2_HUMAN
P37700	Endoglucanase G	celCCG	551774	M87018	GUNG_CLOCE
Q9Y663	Heparan sulfate glucosamine 3-O-sulfotransferase 3A1	HS3ST3A1	4835723	AF105376	HS3SA_HUMAN
P00484	Chloramphenicol acetyltransferase 3	cat3	47025	X07848	CAT3_ECOLX
P20586	p-hydroxybenzoate hydroxylase	pobA	151506	M23173	PHHY_PSEAE
P24093	Dr hemagglutinin structural subunit	draA	145801	M62834	DRAA_ECOLX
P12676	Cholesterol oxidase	choA	153212	M31939	CHOD_STRS0
P28593	Trypanothione reductase	TPR	162317	M38051	TYTR_TRYCR
P23367	DNA mismatch repair protein MutL	mutL	42067	Z11831	MUTL_ECOLI
P29498	14 kDa fatty acid-binding protein		160984	M60895	FABP_SCHMA
P62594	Beta-lactamase TEM	bla	16505919	AL513383	BLAT_SALTI
P45568	1-deoxy-D-xylulose 5-phosphate reductoisomerase	dxr	3434984	AB013300	DXR_ECOLI
O31616	Glycine oxidase	thiO	2633520	Z99110	GLOX_BACSU
P04585	Gag-Pol polyprotein	gag-pol	1906384	K03455	POL_HV1H2
P55055	Oxysterols receptor LXR-beta	NR1H2	641962	U07132	NR1H2_HUMAN
P08164	NH(3)-dependent NAD(+) synthetase	nadE	143279	M15811	NADE_BACSU
Q9BY41	Histone deacetylase 8	HDAC8	8118721	AF230097	HDAC8_HUMAN
Q60099	(S)-2-haloacid dehalogenase	dhlB	155350	M81691	HAD_XANAU
P13009	Methionine synthase	metH	581135	X16584	METH_ECOLI
P38489	Oxygen-insensitive NAD(P)H nitroreductase	nfsB	538227	D25414	NFSB_ECOLI
P31992	Tautomerase PptA	pptA	4377521	X60998	PPTA_ECOLI
P51512	Matrix metalloproteinase-16	MMP16	2662306	AB009303	MMP16_HUMAN
P14555	Phospholipase A2, membrane associated	PLA2G2A	190889	M22430	PA2GA_HUMAN
O43570	Carbonic anhydrase 12	CA12	2984693	AF051882	CAH12_HUMAN
Q9Y5Y6	Suppressor of tumorigenicity 14 protein	ST14	6647302	AF118224	ST14_HUMAN
P52758	Ribonuclease UK114	HRSP12	1177435	X95384	UK114_HUMAN
P06993	HTH-type transcriptional regulator MalT	malT	146717	M13585	MALT_ECOLI
P03472	Neuraminidase	NA	324416	M11445	NRAM_I75A5
P22629	Streptavidin		46741	X03591	SAV_STRAV
P04745	Alpha-amylase 1	AMY1A	178585	M18786	AMY1_HUMAN
P09960	Leukotriene A-4 hydrolase	LTA4H	976396	U27293	LKHA4_HUMAN
P04075	Fructose-bisphosphate aldolase A	ALDOA	178351	M11560	ALDOA_HUMAN
P23526	Adenosylhomocysteinase	AHCY	178277	M61831	SAHH_HUMAN
P49789	Bis(5'-adenosyl)-triphosphatase	FHIT	1203836	U46922	FHIT_HUMAN
P32173	Molybdenum cofactor guanylyltransferase	mobA	304962	L19201	MOBA_ECOLI
P46925	Plasmepsin-2		858754	L10740	PLM2_PLAFA
P33673	Chitosanase	csn	23503502	D10624	CHIS_BACCI
P00751	Complement factor B	CFB	297569	X72875	CFAB_HUMAN
P39662	Flavohemoprotein	hmp	460999	X74334	HMP_CUPNH
P51151	Ras-related protein Rab-9A	RAB9A	1174147	U44103	RAB9A_HUMAN
Q93PP9	Bacterioferritin	bfr	14326006	AF321851	BFR_DESDA
P09874	Poly [ADP-ribose] polymerase 1	PARP1	1017423	X16674	PARP1_HUMAN
P16608	Tryptophan synthase alpha chain	trpA	155133	M32108	TRPA_THET2
P37747	UDP-galactopyranose mutase	glf	510253	U03041	GLF_ECOLI
P9WNG3	3-oxoacyl-[acyl-carrier-protein] synthase 3	fabH			FABH_MYCTU
P12996	Biotin synthase	bioB	145425	J04423	BIOB_ECOLI
Q8GR70	Enolase	eno	22852211	AB091345	ENO_ENTHR
P07477	Trypsin-1	PRSS1	521216	M22612	TRY1_HUMAN
P11310	Medium-chain specific acyl-CoA dehydrogenase, mitochondrial	ACADM	187433	M91432	ACADM_HUMAN
Q8WVQ1	Soluble calcium-activated nucleotidase 1	CANT1	22218108	AF328554	CANT1_HUMAN
P06988	Histidinol dehydrogenase	hisD	41709	X13462	HISX_ECOLI
P0A6E4	Argininosuccinate synthase	argG	145342	M35236	ASSY_ECOLI
Q52369	Cytochrome c4	cc4	516878	U05988	CYC4_PSEST
O24990	Enoyl-[acyl-carrier-protein] reductase [NADH] FabI	fabI	2313282	AE000511	FABI_HELPY
Q96RI1	Bile acid receptor	NR1H4	1546084	U68233	NR1H4_HUMAN
P0A1V8	Beta-lactamase OXA-2	bla	154222	M25261	BLO2_SALTM
P52477	Multidrug resistance protein MexA	mexA	438853	L11616	MEXA_PSEAE
Q56839	2-oxopropyl-CoM reductase, carboxylating	xecC	929914	X79863	XECC_XANP2
P09546	Bifunctional protein PutA	putA	468875	U05212	PUTA_ECOLI
P06653	Autolysin	lytA	153695	M13812	ALYS_STRPN
O07347	Signal recognition particle protein	ffh	2149137	U82109	SRP54_THEAQ
P13551	Elongation factor G	fusA			EFG_THETH
P62580	Chloramphenicol acetyltransferase	cat	16505914	AL513383	CAT_SALTI
P00322	Flavodoxin				FLAV_CLOBE
P31224	Multidrug efflux pump subunit AcrB	acrB	290406	M94248	ACRB_ECOLI
Q16775	Hydroxyacylglutathione hydrolase, mitochondrial	HAGH	1237213	X90999	GLO2_HUMAN
Q83P33	Adenylosuccinate synthetase	purA	24054860	AE005674	PURA_SHIFL
Q9RVD6	Tryptophan--tRNA ligase 2	trpS2	6458825	AE000513	SYW2_DEIRA
P13632	C4-dicarboxylate transport transcriptional regulatory protein DctD	dctD	152173	J03683	DCTD_RHIME
P0A827	Serine hydroxymethyltransferase	glyA	24052975	AE005674	GLYA_SHIFL
P11759	GDP-mannose 6-dehydrogenase	algD	45268	Y00337	ALGD_PSEAE
Q9NZD2	Glycolipid transfer protein	GLTP	6959686	AF209704	GLTP_HUMAN
P14174	Macrophage migration inhibitory factor	MIF	188556	M25639	MIF_HUMAN
P37173	TGF-beta receptor type-2	TGFBR2	339570	M85079	TGFR2_HUMAN
P11439	Exotoxin A	eta	151216	K01397	TOXA_PSEAE
P24557	Thromboxane-A synthase	TBXAS1	338704	M80647	THAS_HUMAN
P08238	Heat shock protein HSP 90-beta	HSP90AB1	306891	M16660	HS90B_HUMAN
P07944	Beta-lactam-inducible penicillin-binding protein	pbp	46629	Y00688	PBP_STAAU
P0A733	Methylglyoxal synthase	mgsA	24051245	AE005674	MGSA_SHIFL
Q04095	Gag-Pro-Pol polyprotein	gag-pro-pol	210273	M37980	POL_RSVSA
P05042	Fumarate hydratase class II	fumC	41513	X04065	FUMC_ECOLI
Q92947	Glutaryl-CoA dehydrogenase, mitochondrial	GCDH	1549327	U69141	GCDH_HUMAN
P0A2Y7	Chorismate synthase	aroC	15458869	AE008495	AROC_STRR6
P9WNX1	Dihydrofolate reductase	folA			DYR_MYCTU
Q02834	Sialidase	nedA	216784	D01045	NANH_MICVI
P01552	Enterotoxin type B	entB	153000	M11118	ETXB_STAAU
P42593	2,4-dienoyl-CoA reductase [NADPH]	fadH	2584857	U93405	FADH_ECOLI
Q9X0N8	6-phosphogluconolactonase	pgl	4981702	AE000512	6PGL_THEMA
P51161	Gastrotropin	FABP6	894183	U19869	FABP6_HUMAN
P61497	Deoxyribodipyrimidine photo-lyase	phr	15080709	AB064548	PHR_THET8
P32119	Peroxiredoxin-2	PRDX2	438069	Z22548	PRDX2_HUMAN
O67987	Chlorocatechol 1,2-dioxygenase	clcA	2935033	AF003948	CLCA_RHOOP
Q16881	Thioredoxin reductase 1, cytoplasmic	TXNRD1	1237038	X91247	TRXR1_HUMAN
P42321	Catalase	katA			CATA_PROMI
Q8XB74	Sulfoxide reductase catalytic subunit YedY	yedY	12516082	AE005174	YEDY_ECO57
P09592	Structural polyprotein		323726	M14937	POLS_EEVVT
P03706	Endolysin	R	215163	J02459	ENLYS_LAMBD
P0C278	Fumarate reductase flavoprotein subunit	fccA	4539587	AJ132010	FRDA_SHEFR
P0AFG8	Pyruvate dehydrogenase E1 component	aceE		V01498	ODP1_ECOLI
P0AEK4	Enoyl-[acyl-carrier-protein] reductase [NADH] FabI	fabI	587106	X78733	FABI_ECOLI
P0AF12	5'-methylthioadenosine/S-adenosylhomocysteine nucleosidase	mtnN	2981267	U24438	MTNN_ECOLI
Q53ZE5	Dihydroorotate dehydrogenase A (fumarate)	pyrDA	33302311	AY323899	PYRDA_LACLC
P0ABQ4	Dihydrofolate reductase	folA	146006	J01609	DYR_ECOLI
P0ABP8	Purine nucleoside phosphorylase DeoD-type	deoD	147309	M60917	DEOD_ECOLI
P0ADA1	Acyl-CoA thioesterase I	tesA	290474	L06182	TESA_ECOLI
P0AD63	Beta-lactamase SHV-1	bla	5002312	AF148850	BLA1_ECOLX
P0A9Z7	Beta-lactamase SHV-2	bla	5002314	AF148851	BLA2_ECOLX
P0AES2	Glucarate dehydratase	gudD	1786182	U00096	GUDD_ECOLI
P0AER0	Glycerol uptake facilitator protein	glpF		X15054	GLPF_ECOLI
P0ACQ4	Hydrogen peroxide-inducible genes activator	oxyR	147042	J04553	OXYR_ECOLI
P03366	Gag-Pol polyprotein	gag-pol	326388	M15654	POL_HV1B1
P0A9S1	Lactaldehyde reductase	fucO		M31059	FUCO_ECOLI
P0AEB2	D-alanyl-D-alanine carboxypeptidase DacA	dacA		X06479	DACA_ECOLI
P0AEZ1	5,10-methylenetetrahydrofolate reductase	metF		V01502	METF_ECOLI
P0AFI7	Pyridoxine/pyridoxamine 5'-phosphate oxidase	pdxH		M92351	PDXH_ECOLI
P0A9P4	Thioredoxin reductase	trxB		J03762	TRXB_ECOLI
P0AFB1	Lipoprotein NlpI	nlpI		U18997	NLPI_ECOLI
P0A955	KHG/KDPG aldolase	eda		X68871	ALKH_ECOLI
Q99250	Sodium channel protein type 2 subunit alpha	SCN2A	457879	M94055	SCN2A_HUMAN
Q9NY46	Sodium channel protein type 3 subunit alpha	SCN3A	7414320	AJ251507	SCN3A_HUMAN
P35499	Sodium channel protein type 4 subunit alpha	SCN4A	338213	M81758	SCN4A_HUMAN
O00408	cGMP-dependent 3',5'-cyclic phosphodiesterase	PDE2A	2108052	U67733	PDE2A_HUMAN
P0C0X1	Dihydropteroate synthase	folP1	5832717	AB028658	DHPS1_MYCLE
P0C0X2	Inactive dihydropteroate synthase 2	folP2	699152	U15180	DHPS2_MYCLE
P62508	Estrogen-related receptor gamma	ESRRG	4092075	AF094518	ERR3_HUMAN
P21964	Catechol O-methyltransferase	COMT	180920	M65212	COMT_HUMAN
P11511	Aromatase	CYP19A1	179002	M22246	CP19A_HUMAN
P02675	Fibrinogen beta chain	FGB	182430	J00129	FIBB_HUMAN
P02679	Fibrinogen gamma chain	FGG	182439	M10014	FIBG_HUMAN
P00736	Complement C1r subcomponent	C1R	29539	X04701	C1R_HUMAN
P02745	Complement C1q subcomponent subunit A	C1QA	4894854	AF135157	C1QA_HUMAN
P02746	Complement C1q subcomponent subunit B	C1QB	573114	X03084	C1QB_HUMAN
P02747	Complement C1q subcomponent subunit C	C1QC	33150626	AF087892	C1QC_HUMAN
P08637	Low affinity immunoglobulin gamma Fc region receptor III-A	FCGR3A	31324	X52645	FCG3A_HUMAN
P12318	Low affinity immunoglobulin gamma Fc region receptor II-a	FCGR2A	182474	M31932	FCG2A_HUMAN
P31994	Low affinity immunoglobulin gamma Fc region receptor II-b	FCGR2B	4099445	U87560	FCG2B_HUMAN
P31995	Low affinity immunoglobulin gamma Fc region receptor II-c	FCGR2C	32074	X17652	FCG2C_HUMAN
P68133	Actin, alpha skeletal muscle	ACTA1	178029	J00068	ACTS_HUMAN
P31785	Cytokine receptor common subunit gamma	IL2RG	219890	D11086	IL2RG_HUMAN
P05452	Tetranectin	CLEC3B	37409	X64559	TETN_HUMAN
P05787	Keratin, type II cytoskeletal 8	KRT8	181573	M34482	K2C8_HUMAN
P27797	Calreticulin	CALR	337487	M32294	CALR_HUMAN
Q07954	Prolow-density lipoprotein receptor-related protein 1	LRP1	34339	X13916	LRP1_HUMAN
P05154	Plasma serine protease inhibitor	SERPINA5	180550	J02639	IPSP_HUMAN
P14543	Nidogen-1	NID1	189209	M30269	NID1_HUMAN
P13727	Bone marrow proteoglycan	PRG2	34476	Y00809	PRG2_HUMAN
P32927	Cytokine receptor common subunit beta	CSF2RB	487425	M59941	IL3RB_HUMAN
P34741	Syndecan-2	SDC2	386787	J04621	SDC2_HUMAN
O14832	Phytanoyl-CoA dioxygenase, peroxisomal	PHYH	2564671	AF023462	PAHX_HUMAN
P07307	Asialoglycoprotein receptor 2	ASGR2	179081	M11025	ASGR2_HUMAN
P49257	Protein ERGIC-53	LMAN1	433938	X71661	LMAN1_HUMAN
Q8NI22	Multiple coagulation factor deficiency protein 2	MCFD2	20799383	AF475284	MCFD2_HUMAN
P01906	HLA class II histocompatibility antigen, DQ alpha 2 chain	HLA-DQA2	493166	M29615	DQA2_HUMAN
P06400	Retinoblastoma-associated protein	RB1	190959	M15400	RB_HUMAN
P16519	Neuroendocrine convertase 2	PCSK2	189652	J05252	NEC2_HUMAN
P29120	Neuroendocrine convertase 1	PCSK1	35318	X64810	NEC1_HUMAN
Q16270	Insulin-like growth factor-binding protein 7	IGFBP7	307151	L19182	IBP7_HUMAN
Q96C24	Synaptotagmin-like protein 4	SYTL4	21753104	AK094110	SYTL4_HUMAN
P05981	Serine protease hepsin	HPN	306886	M18930	HEPS_HUMAN
O14786	Neuropilin-1	NRP1	2407641	AF018956	NRP1_HUMAN
P02461	Collagen alpha-1(III) chain	COL3A1	30058	X14420	CO3A1_HUMAN
P11362	Fibroblast growth factor receptor 1	FGFR1	31368	X51803	FGFR1_HUMAN
P22607	Fibroblast growth factor receptor 3	FGFR3	182569	M58051	FGFR3_HUMAN
O95838	Glucagon-like peptide 2 receptor	GLP2R	4324491	AF105367	GLP2R_HUMAN
P23763	Vesicle-associated membrane protein 1	VAMP1	338625	M36200	VAMP1_HUMAN
P63027	Vesicle-associated membrane protein 2	VAMP2	338632	M36205	VAMP2_HUMAN
Q8N9I0	Synaptotagmin-2	SYT2	21748879	AK090672	SYT2_HUMAN
Q01362	High affinity immunoglobulin epsilon receptor subunit beta	MS4A2	219882	D10583	FCERB_HUMAN
P02458	Collagen alpha-1(II) chain	COL2A1	29516	X16468	CO2A1_HUMAN
P08123	Collagen alpha-2(I) chain	COL1A2	179596	J03464	CO1A2_HUMAN
P35237	Serpin B6	SERPINB6	297412	Z22658	SPB6_HUMAN
Q96LZ3	Calcineurin subunit B type 2	PPP3R2	33150800	AF145026	CANB2_HUMAN
P09486	SPARC	SPARC	29462	Y00755	SPRC_HUMAN
P35346	Somatostatin receptor type 5	SSTR5	431095	L14865	SSR5_HUMAN
O94903	Proline synthase co-transcribed bacterial homolog protein	PROSC	4126978	AB018566	PROSC_HUMAN
P11216	Glycogen phosphorylase, brain form	PYGB	307200	J03544	PYGB_HUMAN
P20711	Aromatic-L-amino-acid decarboxylase	DDC	181521	M76180	DDC_HUMAN
Q2TU84	Aspartate aminotransferase	GIG18	46981967	AY513279	Q2TU84_HUMAN
Q99259	Glutamate decarboxylase 1	GAD1	182936	M81883	DCE1_HUMAN
Q53ET4	Serine hydroxymethyltransferase		62898842	AK223555	Q53ET4_HUMAN
Q59FK2	Selenocysteine lyase variant		62088496	AB209458	Q59FK2_HUMAN
Q59GM9	Alpha-1,4 glucan phosphorylase		62087740	AB209080	Q59GM9_HUMAN
Q59HE2	Ornithine aminotransferase variant		62087214	AB208817	Q59HE2_HUMAN
Q5JAM2	5-aminolevulinate synthase	ALAS1	33112016	AY260745	Q5JAM2_HUMAN
Q5VZ30	Glutamate decarboxylase 2 (Pancreatic islets and brain, 65kDa)	GAD2	55662653	AL162503	Q5VZ30_HUMAN
Q6IBS8	DDC protein	DDC	48145565	CR456724	Q6IBS8_HUMAN
Q6P996	Pyridoxal-dependent decarboxylase domain-containing protein 1	PDXDC1	38174269	BC060871	PDXD1_HUMAN
Q6YP21	Kynurenine--oxoglutarate transaminase 3	CCBL2	37542047	AY028624	KAT3_HUMAN
Q6ZQY3	Acidic amino acid decarboxylase GADL1	GADL1	34536121	AK128643	GADL1_HUMAN
Q8IUZ5	5-phosphohydroxy-L-lysine phospho-lyase	PHYKPL	18027842	AF318375	AT2L2_HUMAN
Q8IVA8	Glutamate decarboxylase 1 (Brain, 67kDa)	GAD1	23138819	BC037780	Q8IVA8_HUMAN
Q8TD30	Alanine aminotransferase 2	GPT2	19046894	AY029173	ALAT2_HUMAN
Q96EN8	Molybdenum cofactor sulfurase	MOCOS	7021017	AK000740	MOCOS_HUMAN
Q96GA7	Serine dehydratase-like	SDSL	33150744	AF134473	SDSL_HUMAN
Q96JQ3	P-selectin cytoplasmic tail-associated protein (PCAP)	pcap	14495153	AB044561	Q96JQ3_HUMAN
Q9BXA1	Hepatic peroxysomal alanine:glyoxylate aminotransferase		13560684	AF348451	Q9BXA1_HUMAN
Q9HD40	O-phosphoseryl-tRNA(Sec) selenium transferase	SEPSECS	7652498	AF146396	SPCS_HUMAN
Q9NUV7	Serine palmitoyltransferase 3	SPTLC3	7023574	AK001974	SPTC3_HUMAN
Q9UGI5	Glutamic acid decarboxylase	GAD65	6562440	AJ251501	Q9UGI5_HUMAN
Q9UJX1	Alanine-glyoxylate aminotransferase homolog	TLH6	6176530	AF191687	Q9UJX1_HUMAN
Q9Y4U1	Methylmalonic aciduria and homocystinuria type C protein	MMACHC	52545527	AL080062	MMAC_HUMAN
P42898	Methylenetetrahydrofolate reductase	MTHFR	6139053	U09806	MTHR_HUMAN
O14939	Phospholipase D2	PLD2	2645858	AF033850	PLD2_HUMAN
P06276	Cholinesterase	BCHE	1311630	M32391	CHLE_HUMAN
Q13393	Phospholipase D1	PLD1	1185463	U38545	PLD1_HUMAN
Q8TCT1	Phosphoethanolamine/phosphocholine phosphatase	PHOSPHO1	20196839	AJ457189	PHOP1_HUMAN
P09210	Glutathione S-transferase A2	GSTA2	306811	M16594	GSTA2_HUMAN
O00469	Procollagen-lysine,2-oxoglutarate 5-dioxygenase 2	PLOD2	2138314	U84573	PLOD2_HUMAN
P19971	Thymidine phosphorylase	TYMP	189701	M63193	TYPH_HUMAN
O00519	Fatty-acid amide hydrolase 1	FAAH	2149156	U82535	FAAH1_HUMAN
O60568	Procollagen-lysine,2-oxoglutarate 5-dioxygenase 3	PLOD3	3153235	AF046889	PLOD3_HUMAN
P27338	Amine oxidase [flavin-containing] B	MAOB	398415	S62734	AOFB_HUMAN
O75936	Gamma-butyrobetaine dioxygenase	BBOX1	3746805	AF082868	BODG_HUMAN
P21397	Amine oxidase [flavin-containing] A	MAOA	187353	M68840	AOFA_HUMAN
P19021	Peptidyl-glycine alpha-amidating monooxygenase	PAM	189595	M37721	AMD_HUMAN
Q32P28	Prolyl 3-hydroxylase 1	P3H1	11127636	AF097431	P3H1_HUMAN
Q6N063	2-oxoglutarate and iron-dependent oxygenase domain-containing protein 2	OGFOD2	34364724	BX640675	OGFD2_HUMAN
P47989	Xanthine dehydrogenase/oxidase	XDH	10336525	D11456	XDH_HUMAN
Q6NS38	DNA oxidative demethylase ALKBH2	ALKBH2	53988530	AY754389	ALKB2_HUMAN
Q8IVL5	Prolyl 3-hydroxylase 2	P3H2	27526730	AJ430351	P3H2_HUMAN
Q8IVL6	Prolyl 3-hydroxylase 3	P3H3	1200503	U47924	P3H3_HUMAN
Q8N543	Prolyl 3-hydroxylase OGFOD1	OGFOD1	21410525	BC032919	OGFD1_HUMAN
Q96KS0	Egl nine homolog 2	EGLN2	14547148	AJ310544	EGLN2_HUMAN
Q00534	Cyclin-dependent kinase 6	CDK6	36623	X66365	CDK6_HUMAN
Q96Q83	Alpha-ketoglutarate-dependent dioxygenase alkB homolog 3	ALKBH3	16326129	AB042029	ALKB3_HUMAN
P00813	Adenosine deaminase	ADA	28380	X02994	ADA_HUMAN
Q9BY66	Lysine-specific demethylase 5D	KDM5D	1661016	U52191	KDM5D_HUMAN
P11802	Cyclin-dependent kinase 4	CDK4	456427	M14505	CDK4_HUMAN
Q9GZT9	Egl nine homolog 1	EGLN1	11345052	AF246631	EGLN1_HUMAN
P48544	G protein-activated inward rectifier potassium channel 4	KCNJ5	1055026	U39195	KCNJ5_HUMAN
Q9H6Z9	Egl nine homolog 3	EGLN3	14547150	AJ310545	EGLN3_HUMAN
Q9NVH6	Trimethyllysine dioxygenase, mitochondrial	TMLHE	15553435	AF373407	TMLH_HUMAN
Q9NXG6	Transmembrane prolyl 4-hydroxylase	P4HTM	28566186	AY198406	P4HTM_HUMAN
P22234	Multifunctional protein ADE2	PAICS	28384	X53793	PUR6_HUMAN
Q00975	Voltage-dependent N-type calcium channel subunit alpha-1B	CACNA1B	179758	M94172	CAC1B_HUMAN
P27708	CAD protein	CAD	1228049	D78586	PYR1_HUMAN
P30520	Adenylosuccinate synthetase isozyme 2	ADSS	415849	X66503	PURA2_HUMAN
Q6PI48	Aspartate--tRNA ligase, mitochondrial	DARS2	56203852	AL109921	SYDM_HUMAN
Q7L266	Isoaspartyl peptidase/L-asparaginase	ASRGL1	127798426	BC021295	ASGL1_HUMAN
Q8N142	Adenylosuccinate synthetase isozyme 1	ADSSL1	21303413	AY037159	PURA1_HUMAN
Q96HD9	N-acyl-aromatic-L-amino acid amidohydrolase (carboxylate-forming)	ACY3	21654856	AY040761	ACY3_HUMAN
O95190	Ornithine decarboxylase antizyme 2	OAZ2	3766170	AF057297	OAZ2_HUMAN
Q9UMX2	Ornithine decarboxylase antizyme 3	OAZ3	5802609	AF175296	OAZ3_HUMAN
O15067	Phosphoribosylformylglycinamidine synthase	PFAS	2224663	AB002359	PUR4_HUMAN
O75879	Glutamyl-tRNA(Gln) amidotransferase subunit B, mitochondrial	GATB	3599964	AF026851	GATB_HUMAN
P15104	Glutamine synthetase	GLUL	31833	Y00387	GLNA_HUMAN
Q6IA69	Glutamine-dependent NAD(+) synthetase	NADSYN1	28849201	AB091316	NADE_HUMAN
O95864	Fatty acid desaturase 2	FADS2	4406528	AF126799	FADS2_HUMAN
Q9GZR5	Elongation of very long chain fatty acids protein 4	ELOVL4	12044051	AF279654	ELOV4_HUMAN
Q9H2M3	S-methylmethionine--homocysteine S-methyltransferase BHMT2	BHMT2	11907831	AF257473	BHMT2_HUMAN
P82251	b(0,+)-type amino acid transporter 1	SLC7A9	5916108	AF141289	BAT1_HUMAN
O14521	Succinate dehydrogenase [ubiquinone] cytochrome b small subunit, mitochondrial	SDHD	2351037	AB006202	DHSD_HUMAN
O15460	Prolyl 4-hydroxylase subunit alpha-2	P4HA2	2439985	U90441	P4HA2_HUMAN
P21912	Succinate dehydrogenase [ubiquinone] iron-sulfur subunit, mitochondrial	SDHB	665925	U17248	SDHB_HUMAN
P53597	Succinyl-CoA ligase [ADP/GDP-forming] subunit alpha, mitochondrial	SUCLG1	9409794	AF104921	SUCA_HUMAN
P55809	Succinyl-CoA:3-ketoacid coenzyme A transferase 1, mitochondrial	OXCT1	1519052	U62961	SCOT1_HUMAN
Q99643	Succinate dehydrogenase cytochrome b560 subunit, mitochondrial	SDHC	1814226	U57877	C560_HUMAN
Q9BXA5	Succinate receptor 1	SUCNR1	13517983	AF348078	SUCR1_HUMAN
Q9BYC2	Succinyl-CoA:3-ketoacid coenzyme A transferase 2, mitochondrial	OXCT2	13548673	AB050193	SCOT2_HUMAN
Q9P2R7	Succinyl-CoA ligase [ADP-forming] subunit beta, mitochondrial	SUCLA2	7328935	AB035863	SUCB1_HUMAN
Q9UBX3	Mitochondrial dicarboxylate carrier	SLC25A10	6224534	AJ131612	DIC_HUMAN
O60512	Beta-1,4-galactosyltransferase 3	B4GALT3	2982510	Y12509	B4GT3_HUMAN
O60513	Beta-1,4-galactosyltransferase 4	B4GALT4	3132900	AF038662	B4GT4_HUMAN
O60909	Beta-1,4-galactosyltransferase 2	B4GALT2	2995442	Y12510	B4GT2_HUMAN
Q9UJ70	N-acetyl-D-glucosamine kinase	NAGK	6491737	AJ242910	NAGK_HUMAN
Q9UK23	N-acetylglucosamine-1-phosphodiester alpha-N-acetylglucosaminidase	NAGPA	6425040	AF187072	NAGPA_HUMAN
O00341	Excitatory amino acid transporter 5	SLC1A7	2076762	U76362	EAA5_HUMAN
O14841	5-oxoprolinase	OPLAH	46020040	AB122018	OPLA_HUMAN
O43424	Glutamate receptor ionotropic, delta-2	GRID2	2853315	AF009014	GRID2_HUMAN
P48664	Excitatory amino acid transporter 4	SLC1A6	930337	U18244	EAA4_HUMAN
Q07075	Glutamyl aminopeptidase	ENPEP	291854	L14721	AMPE_HUMAN
Q5JPH6	Probable glutamate--tRNA ligase, mitochondrial	EARS2	57997136	AL832489	SYEM_HUMAN
Q5TDP6	Lengsin	LGSN	7341339	AF242388	LGSN_HUMAN
Q8N159	N-acetylglutamate synthase, mitochondrial	NAGS	22651769	AY116537	NAGS_HUMAN
Q9H1K4	Mitochondrial glutamate carrier 2	SLC25A18	21322707	AJ428203	GHC2_HUMAN
Q9H936	Mitochondrial glutamate carrier 1	SLC25A22	21322705	AJ428202	GHC1_HUMAN
Q9ULA0	Aspartyl aminopeptidase	DNPEP	5902181	AF005050	DNPEP_HUMAN
Q9ULK0	Glutamate receptor ionotropic, delta-1	GRID1	24657795	BC039263	GRID1_HUMAN
O14880	Microsomal glutathione S-transferase 3	MGST3	2583081	AF026977	MGST3_HUMAN
O95881	Thioredoxin domain-containing protein 12	TXNDC12	23477616	AF543416	TXD12_HUMAN
P08263	Glutathione S-transferase A1	GSTA1	306809	M15872	GSTA1_HUMAN
P10620	Microsomal glutathione S-transferase 1	MGST1	306808	J03746	MGST1_HUMAN
P10768	S-formylglutathione hydrolase	ESD	182265	M13450	ESTD_HUMAN
P35754	Glutaredoxin-1	GLRX	643695	D21238	GLRX1_HUMAN
P46439	Glutathione S-transferase Mu 5	GSTM5	468260	L02321	GSTM5_HUMAN
P59796	Glutathione peroxidase 6	GPX6	32492913	AY324826	GPX6_HUMAN
Q6NSD4	Glutathione peroxidase	GPX1	47124246	BC070258	Q6NSD4_HUMAN
Q8TED1	Probable glutathione peroxidase 8	GPX8	18676757	AK074216	GPX8_HUMAN
Q96SL4	Glutathione peroxidase 7	GPX7	25990366	AF320068	GPX7_HUMAN
Q99735	Microsomal glutathione S-transferase 2	MGST2	1747521	U77604	MGST2_HUMAN
Q9H4Y5	Glutathione S-transferase omega-2	GSTO2	37777744	AY350731	GSTO2_HUMAN
Q9NS18	Glutaredoxin-2, mitochondrial	GLRX2	9507250	AF132495	GLRX2_HUMAN
P49619	Diacylglycerol kinase gamma	DGKG	516758	D26135	DGKG_HUMAN
Q16760	Diacylglycerol kinase delta	DGKD	22773821	AB078966	DGKD_HUMAN
Q9BVG9	Phosphatidylserine synthase 2	PTDSS2	21740008	AL834357	PTSS2_HUMAN
Q9NXE4	Sphingomyelin phosphodiesterase 4	SMPD4	7243217	AB037839	NSMA3_HUMAN
Q9NY59	Sphingomyelin phosphodiesterase 3	SMPD3	8247250	AJ250460	NSMA2_HUMAN
P23434	Glycine cleavage system H protein, mitochondrial	GCSH	184348	M69175	GCSH_HUMAN
Q14032	Bile acid-CoA:amino acid N-acyltransferase	BAAT	532505	L34081	BAAT_HUMAN
Q14330	N-arachidonyl glycine receptor	GPR18	1066731	L42324	GPR18_HUMAN
Q6IB77	Glycine N-acyltransferase	GLYAT	2554941	AF023466	GLYAT_HUMAN
Q8WU03	Glycine N-acyltransferase-like protein 2	GLYATL2	29243559	AF426250	GLYL2_HUMAN
Q969I3	Glycine N-acyltransferase-like protein 1	GLYATL1	71384826	DQ084381	GLYL1_HUMAN
Q9H598	Vesicular inhibitory amino acid transporter	SLC32A1	17975777	AY044836	VIAAT_HUMAN
Q9P0Z9	Peroxisomal sarcosine oxidase	PIPOX	7157903	AF134593	SOX_HUMAN
Q9Y345	Sodium- and chloride-dependent glycine transporter 2	SLC6A5	4003525	AF085412	SC6A5_HUMAN
Q9UGM6	Tryptophan--tRNA ligase, mitochondrial	WARS2	6572289	AJ242739	SYWM_HUMAN
Q9HA77	Probable cysteine--tRNA ligase, mitochondrial	CARS2	10433519	AK022180	SYCM_HUMAN
Q6TGC4	Protein-arginine deiminase type-6	PADI6	40068449	AY422079	PADI6_HUMAN
Q9ULC6	Protein-arginine deiminase type-1	PADI1	6116899	AB033768	PADI1_HUMAN
Q9ULW8	Protein-arginine deiminase type-3	PADI3	6172379	AB026831	PADI3_HUMAN
Q9Y2J8	Protein-arginine deiminase type-2	PADI2	5572747	AB030176	PADI2_HUMAN
Q9BW92	Threonine--tRNA ligase, mitochondrial	TARS2	62897187	AK222814	SYTM_HUMAN
Q5JTZ9	Alanine--tRNA ligase, mitochondrial	AARS2	6331226	AB033096	SYAM_HUMAN
O75911	Short-chain dehydrogenase/reductase 3	DHRS3	3450828	AF061741	DHRS3_HUMAN
Q6NUM9	All-trans-retinol 13,14-reductase	RETSAT	37182258	AY358568	RETST_HUMAN
Q8TC12	Retinol dehydrogenase 11	RDH11	9622124	AF167438	RDH11_HUMAN
Q9HBH5	Retinol dehydrogenase 14	RDH14	10039619	AF237952	RDH14_HUMAN
Q9NYR8	Retinol dehydrogenase 8	RDH8	7527474	AF229845	RDH8_HUMAN
P23743	Diacylglycerol kinase alpha	DGKA	30823	X62535	DGKA_HUMAN
P62714	Serine/threonine-protein phosphatase 2A catalytic subunit beta isoform	PPP2CB	35581	X12656	PP2AB_HUMAN
P67775	Serine/threonine-protein phosphatase 2A catalytic subunit alpha isoform	PPP2CA	36120	X12646	PP2AA_HUMAN
O43766	Lipoyl synthase, mitochondrial	LIAS	23958222	BC023635	LIAS_HUMAN
Q9NSE4	Isoleucine--tRNA ligase, mitochondrial	IARS2		AC103590	SYIM_HUMAN
Q8N0U8	Vitamin K epoxide reductase complex subunit 1-like protein 1	VKORC1L1	40217985	AY423045	VKORL_HUMAN
O43272	Proline dehydrogenase 1, mitochondrial	PRODH	2677802	U82381	PROD_HUMAN
O43447	Peptidyl-prolyl cis-trans isomerase H	PPIH	2708309	AF016371	PPIH_HUMAN
P23284	Peptidyl-prolyl cis-trans isomerase B	PPIB	181335	M60857	PPIB_HUMAN
P45877	Peptidyl-prolyl cis-trans isomerase C	PPIC	547304	S71018	PPIC_HUMAN
Q13427	Peptidyl-prolyl cis-trans isomerase G	PPIG	1117968	U40763	PPIG_HUMAN
Q4W8W1	Pyrroline-5-carboxylate reductase	P5CR2	4960118	AF151351	Q4W8W1_HUMAN
Q7L3T8	Probable proline--tRNA ligase, mitochondrial	PARS2	39644604	BC007956	SYPM_HUMAN
Q96EM0	Trans-3-hydroxy-L-proline dehydratase	L3HYPDH	15082426	BC012131	T3HPD_HUMAN
Q96I59	Probable asparagine--tRNA ligase, mitochondrial	NARS2	39644781	BC007800	SYNM_HUMAN
O75899	Gamma-aminobutyric acid type B receptor subunit 2	GABBR2	3776098	AJ012188	GABR2_HUMAN
P36544	Neuronal acetylcholine receptor subunit alpha-7	CHRNA7	496607	X70297	ACHA7_HUMAN
Q9UGM1	Neuronal acetylcholine receptor subunit alpha-9	CHRNA9	6688136	AJ243342	ACHA9_HUMAN
P18505	Gamma-aminobutyric acid receptor subunit beta-1	GABRB1	31635	X14767	GBRB1_HUMAN
P28472	Gamma-aminobutyric acid receptor subunit beta-3	GABRB3	182925	M82919	GBRB3_HUMAN
P47870	Gamma-aminobutyric acid receptor subunit beta-2	GABRB2	455946	S67368	GBRB2_HUMAN
P20618	Proteasome subunit beta type-1	PSMB1	220026	D00761	PSB1_HUMAN
P28074	Proteasome subunit beta type-5	PSMB5	558526	D29011	PSB5_HUMAN
P49721	Proteasome subunit beta type-2	PSMB2	565649	D26599	PSB2_HUMAN
P03198	DNA polymerase catalytic subunit		1334913	V01555	DPOL_EBVB9
Q9F0I5	Cycloinulo-oligosaccharide fructanotransferase	cft	12056574	AF222787	Q9F0I5_PAEMA
Q08493	cAMP-specific 3',5'-cyclic phosphodiesterase 4C	PDE4C	727223	Z46632	PDE4C_HUMAN
Q08289	Voltage-dependent L-type calcium channel subunit beta-2	CACNB2	300417	S60415	CACB2_HUMAN
Q13698	Voltage-dependent L-type calcium channel subunit alpha-1S	CACNA1S	1698403	U30707	CAC1S_HUMAN
O00305	Voltage-dependent L-type calcium channel subunit beta-4	CACNB4	2058727	U95020	CACB4_HUMAN
O60840	Voltage-dependent L-type calcium channel subunit alpha-1F	CACNA1F	3183953	AJ006216	CAC1F_HUMAN
P54284	Voltage-dependent L-type calcium channel subunit beta-3	CACNB3	435135	X76555	CACB3_HUMAN
Q01668	Voltage-dependent L-type calcium channel subunit alpha-1D	CACNA1D	179764	M76558	CAC1D_HUMAN
Q27738	Dihydropteroate synthetase		505177	Z30658	Q27738_PLAFA
P52647	Probable pyruvate-flavodoxin oxidoreductase	ydbK	1787642	U00096	NIFJ_ECOLI
P20815	Cytochrome P450 3A5	CYP3A5	181346	J04813	CP3A5_HUMAN
P10635	Cytochrome P450 2D6	CYP2D6	181350	M20403	CP2D6_HUMAN
P16435	NADPH--cytochrome P450 reductase	POR	247307	S90469	NCPR_HUMAN
Q13547	Histone deacetylase 1	HDAC1	1277084	U50079	HDAC1_HUMAN
Q92769	Histone deacetylase 2	HDAC2	1667394	U31814	HDAC2_HUMAN
O15379	Histone deacetylase 3	HDAC3	2326173	U66914	HDAC3_HUMAN
Q9UBN7	Histone deacetylase 6	HDAC6	4754911	AF132609	HDAC6_HUMAN
Q16665	Hypoxia-inducible factor 1-alpha	HIF1A		U22431	HIF1A_HUMAN
P43115	Prostaglandin E2 receptor EP3 subtype	PTGER3		S69200	PE2R3_HUMAN
P51800	Chloride channel protein ClC-Ka	CLCNKA		Z30643	CLCKA_HUMAN
P41146	Nociceptin receptor	OPRL1		X77130	OPRX_HUMAN
P42336	Phosphatidylinositol 4,5-bisphosphate 3-kinase catalytic subunit alpha isoform	PIK3CA		Z29090	PK3CA_HUMAN
O00459	Phosphatidylinositol 3-kinase regulatory subunit beta	PIK3R2		X80907	P85B_HUMAN
Q92569	Phosphatidylinositol 3-kinase regulatory subunit gamma	PIK3R3		D88532	P55G_HUMAN
P78527	DNA-dependent protein kinase catalytic subunit	PRKDC		U47077	PRKDC_HUMAN
P42345	Serine/threonine-protein kinase mTOR	MTOR		L34075	MTOR_HUMAN
Q00653	Nuclear factor NF-kappa-B p100 subunit	NFKB2		X61498	NFKB2_HUMAN
P0A0K8	DNA gyrase subunit B	gyrB		X71437	GYRB_STAAU
A6PZ59	Rhesus blood group D antigen	RHD	150246790	AM491130	A6PZ59_HUMAN
P00441	Superoxide dismutase [Cu-Zn]	SOD1		L44139	SODC_HUMAN
Q7DHH4	MecA	mecA		AB063172	Q7DHH4_STAAU
P14677	Penicillin-binding protein 2x	pbpX		AE005672	PBPX_STRPN
P0AD68	Peptidoglycan synthase FtsI	ftsI		K00137	FTSI_ECOLI
Q9HGT2	Cytosolic leucyl-tRNA synthetase	CDC60		AF293346	Q9HGT2_CANAX
Q9NY47	Voltage-dependent calcium channel subunit alpha-2/delta-2	CACNA2D2		AJ251368	CA2D2_HUMAN
P09958	Furin	FURIN		X17094	FURIN_HUMAN
O43525	Potassium voltage-gated channel subfamily KQT member 3	KCNQ3		AF071491	KCNQ3_HUMAN
P56696	Potassium voltage-gated channel subfamily KQT member 4	KCNQ4		AF105202	KCNQ4_HUMAN
Q9NR82	Potassium voltage-gated channel subfamily KQT member 5	KCNQ5		AF249278	KCNQ5_HUMAN
P41231	P2Y purinoceptor 2	P2RY2		U07225	P2RY2_HUMAN
P08865	40S ribosomal protein SA	RPSA		J03799	RSSA_HUMAN
O39930	RNA-dependent RNA-polymerase	NS5b		Z97730	O39930_9HEPC
O00329	Phosphatidylinositol 4,5-bisphosphate 3-kinase catalytic subunit delta isoform	PIK3CD		Y10055	PK3CD_HUMAN
P42338	Phosphatidylinositol 4,5-bisphosphate 3-kinase catalytic subunit beta isoform	PIK3CB		S67334	PK3CB_HUMAN
O60674	Tyrosine-protein kinase JAK2	JAK2		AF058925	JAK2_HUMAN
P07949	Proto-oncogene tyrosine-protein kinase receptor Ret	RET		X12949	RET_HUMAN
P27695	DNA-(apurinic or apyrimidinic site) lyase	APEX1		X66133	APEX1_HUMAN
P04229	HLA class II histocompatibility antigen, DRB1-1 beta chain	HLA-DRB1		M11161	2B11_HUMAN
Q05655	Protein kinase C delta type	PRKCD		L07860	KPCD_HUMAN
P49146	Neuropeptide Y receptor type 2	NPY2R		U36269	NPY2R_HUMAN
P24394	Interleukin-4 receptor subunit alpha	IL4R		X52425	IL4RA_HUMAN
P06280	Alpha-galactosidase A	GLA		X05790	AGAL_HUMAN
Q8NFA2	NADPH oxidase organizer 1	NOXO1	25573148	AF539796	NOXO1_HUMAN
Q02880	DNA topoisomerase 2-beta	TOP2B		X68060	TOP2B_HUMAN
P17342	Atrial natriuretic peptide receptor 3	NPR3		X52282	ANPRC_HUMAN
Q69600	HBsAg	S gene		X75668	Q69600_HBV
P09467	Fructose-1,6-bisphosphatase 1	FBP1		L10320	F16P1_HUMAN
Q9H228	Sphingosine 1-phosphate receptor 5	S1PR5		AF331840	S1PR5_HUMAN
P05177	Cytochrome P450 1A2	CYP1A2		Z00036	CP1A2_HUMAN
P50135	Histamine N-methyltransferase	HNMT		D16224	HNMT_HUMAN
Q16790	Carbonic anhydrase 9	CA9		X66839	CAH9_HUMAN
P03952	Plasma kallikrein	KLKB1		M13143	KLKB1_HUMAN
Q15842	ATP-sensitive inward rectifier potassium channel 8	KCNJ8		D50312	KCNJ8_HUMAN
O00206	Toll-like receptor 4	TLR4		U93091	TLR4_HUMAN
P16422	Epithelial cell adhesion molecule	EPCAM		M32325	EPCAM_HUMAN
Q01726	Melanocyte-stimulating hormone receptor	MC1R		X65634	MSHR_HUMAN
O14746	Telomerase reverse transcriptase	TERT		AF015950	TERT_HUMAN
P31350	Ribonucleoside-diphosphate reductase subunit M2	RRM2		X59618	RIR2_HUMAN
P54760	Ephrin type-B receptor 4	EPHB4		U07695	EPHB4_HUMAN
P05155	Plasma protease C1 inhibitor	SERPING1		X54486	IC1_HUMAN
P08729	Keratin, type II cytoskeletal 7	KRT7		AJ238246	K2C7_HUMAN
P61177	50S ribosomal protein L22	rplV		AE005174	RL22_ECO57
P60725	50S ribosomal protein L4	rplD		AE005174	RL4_ECO57
P07237	Protein disulfide-isomerase	P4HB		X05130	PDIA1_HUMAN
P21796	Voltage-dependent anion-selective channel protein 1	VDAC1		L06132	VDAC1_HUMAN
P0AEB3	D-alanyl-D-alanine carboxypeptidase DacA	dacA		AE014075	DACA_ECOL6
Q14081	Carcinoembryonic antigen			Z21818	Q14081_HUMAN
Q15185	Prostaglandin E synthase 3	PTGES3		L24804	TEBP_HUMAN
P39905	Glial cell line-derived neurotrophic factor	GDNF		L19063	GDNF_HUMAN
Q27796	Hypoxanthine-guanine phosphoribosyltransferase	HGPRTase		L07486	Q27796_TRYCR
Q8VP84	Anthranilate phosphoribosyltransferase	trpD		AY064465	Q8VP84_PECCA
Q9HU22	Glucose-1-phosphate thymidylyltransferase	rmlA		AE004091	Q9HU22_PSEAE
P71278	Pentaerythritol tetranitrate reductase	onr		U68759	P71278_ENTCL
Q79FX6	Cyclopropane mycolic acid synthase MmaA2	mmaA2		BX842574	MMAA2_MYCTU
O14717	tRNA (cytosine(38)-C(5))-methyltransferase	TRDMT1		AF012128	TRDMT_HUMAN
P04079	GMP synthase [glutamine-hydrolyzing]	guaA		M10101	GUAA_ECOLI
Q9WZW1	Riboflavin biosynthesis protein			AE000512	Q9WZW1_THEMA
P9WN39	Glutamine synthetase	glnA1			GLN1B_MYCTU
P9WN38	Glutamine synthetase	glnA1			GLN1B_MYCTO
Q8GEZ8	B12-independent glycerol dehydratase	dhaB1		AY112989	Q8GEZ8_CLOBU
P9WQG9	Aminoglycoside 2'-N-acetyltransferase	aac			AAC2_MYCTU
Q9FDN7	Nitric oxide reductase	fprA		AF202316	FPRA_MOOTA
P41407	FMN-dependent NADH-azoreductase	azoR		D85081	AZOR_ECOLI
Q8UCK6	DNA protection during starvation protein	dps		AE007869	DPS_AGRFC
Q52437	Ferredoxin reductase	bphA4		D16831	Q52437_PSES1
P37062	NADH peroxidase	npr		X62755	NAPE_ENTFA
P0A753	Nicotinate-nucleotide adenylyltransferase	nadD		AE005674	NADD_SHIFL
P09063	Dihydrolipoyl dehydrogenase	lpdV		M57613	DLDH1_PSEPU
Q9LAG2	Phenol 2-hydroxylase component B	pheA2		AF140605	Q9LAG2_GEOTM
Q13363	C-terminal-binding protein 1	CTBP1		U37408	CTBP1_HUMAN
Q56691	NADPH-flavin oxidoreductase	frp		U08996	FRP_VIBHA
P08684	Cytochrome P450 3A4	CYP3A4		M18907	CP3A4_HUMAN
P04746	Pancreatic alpha-amylase	AMY2A		M18785	AMYP_HUMAN
P9WPE1	Citrate lyase subunit beta-like protein	citE			CITEL_MYCTU
O14936	Peripheral plasma membrane protein CASK	CASK		AF032119	CSKP_HUMAN
P9WKE9	Guanylate kinase	gmk			KGUA_MYCTU
Q9X278	Probable butyrate kinase 2	buk2		AE000512	BUK2_THEMA
Q81C15	Uncharacterized protein			AE016877	Q81C15_BACCR
P80357	Arginine N-succinyltransferase subunit alpha	astA		AF011922	ASTA_PSEAE
P39841	Putative mannose-6-phosphate isomerase YvyI	yvyI		U02562	MANA3_BACSU
Q9X0V0	Mannoside ABC transport system, sugar-binding protein			AE000512	Q9X0V0_THEMA
P75914	Probable phosphatase YcdX	ycdX		U00096	YCDX_ECOLI
Q7DC80	Phenazine biosynthesis protein PhzD	phzD1		AE004091	Q7DC80_PSEAE
O34714	Oxalate decarboxylase OxdC	oxdC		AJ223978	OXDC_BACSU
P16544	Putative ketoacyl reductase	actIII		M19536	ACT3_STRCO
Q9NQX3	Gephyrin	GPHN		AF272663	GEPH_HUMAN
Q81F54	Glyoxalase family protein			AE016877	Q81F54_BACCR
Q99418	Cytohesin-2	CYTH2		X99753	CYH2_HUMAN
Q06700	Glutaconyl-CoA decarboxylase subunit alpha	gcdA		X69435	GCDA_ACIFV
Q9WXS0	Transcriptional regulator, IclR family			AE000512	Q9WXS0_THEMA
P77872	Catalase	katA		U67458	CATA_HELPY
Q9X0F9	Putative L-rhamnose mutarotase			AE000512	Q9X0F9_THEMA
Q8MU52	Glutathione S-transferase	GST		AF426836	GST_PLAFA
O31465	Glutaminase 1	glsA1		AB006424	GLSA1_BACSU
P77454	Glutaminase 1	glsA1		U82664	GLSA1_ECOLI
P30749	Molybdopterin synthase catalytic subunit	moaE		X70420	MOAE_ECOLI
Q9X0L5	Aminotransferase, putative			AE000512	Q9X0L5_THEMA
Q9Z4N6	Iron ABC transporter substrate-binding protein	fbpA		AF047427	Q9Z4N6_MANHA
Q5SHZ4	DNA gyrase subunit B	gyrB		AF167433	Q9LCX5_THETH
P94692	Pyruvate synthase	por		Y09702	POR_DESAF
Q9R381	Aminoglycoside N(6')-acetyltransferase type 1			AF144881	AAC6_SALEN
Q9LCX9	Citrate synthase	cit		AB040146	Q9LCX9_THETH
O34002	2-methylcitrate synthase	gltA		U85944	PRPC_ABDS2
P23141	Liver carboxylesterase 1	CES1		M73499	EST1_HUMAN
Q8RLY5	Nucleoside 2-deoxyribosyltransferase	ptd		AY064166	Q8RLY5_LACHE
P00323	Flavodoxin			J04033	FLAV_DESVH
Q9L5C8	Beta-lactamase	blaCTX-M-9a		AF252621	Q9L5C8_ECOLX
O67757	Transcription termination/antitermination protein NusG	nusG		AE000657	NUSG_AQUAE
P43026	Growth/differentiation factor 5	GDF5		X80915	GDF5_HUMAN
P06312	Ig kappa chain V-IV region Len				KV402_HUMAN
Q9X592	Pectate lyase	pelA		AF121904	Q9X592_NIVIR
P05893	Gag polyprotein	gag			GAG_SIVMK
P71143	Scaffolding dockerin binding protein A	sdbA		U49980	P71143_CLOTM
Q8YWS4	Alr1529 protein			BA000019	Q8YWS4_NOSS1
Q9WZD5	Putative deoxyribonuclease YcfH			AE000512	Q9WZD5_THEMA
P96965	2-hydroxy-6-oxo-7-methylocta-2,4-dienoate hydrolase	cumD		D83955	P96965_PSEFL
P17802	Adenine DNA glycosylase	mutY		X52391	MUTY_ECOLI
P33644	Laccase domain protein YfiH	yfiH		U50134	YFIH_ECOLI
P26514	Endo-1,4-beta-xylanase A	xlnA		M64551	XYNA_STRLI
Q7SID9	Oxidoreductase				Q7SID9_BREST
P05655	Levansucrase	sacB		Z94043	SACB_BACSU
Q9BY49	Peroxisomal trans-2-enoyl-CoA reductase	PECR		AJ250303	PECR_HUMAN
Q5SL87	Holliday junction ATP-dependent DNA helicase RuvB	ruvB		AB015236	RUVB_THET8
P11712	Cytochrome P450 2C9	CYP2C9		AY341248	CP2C9_HUMAN
O67135	Acetoin utilization protein	acuC1		AE000657	O67135_AQUAE
O68601	Copper-containing nitrite reductase	nir		AF051831	O68601_ALCXX
P27707	Deoxycytidine kinase	DCK		M60527	DCK_HUMAN
P01857	Ig gamma-1 chain C region	IGHG1			IGHG1_HUMAN
Q59976	Beta-glucosidase	bgl3		Z29625	Q59976_STRSQ
Q9ZEU2	Amylosucrase	ams		AJ011781	AMYS_NEIPO
Q9L5C7	Beta-lactamase	blaCTX-M-14		AF252622	Q9L5C7_ECOLX
P71119	Heme oxygenase	hmuO		U73860	HMUO_CORDI
O00244	Copper transport protein ATOX1	ATOX1		U70660	ATOX1_HUMAN
P83689	Orange carotenoid-binding protein				OCP_ARTMA
P22340	Sucrose porin	scrY		X57400	SCRY_SALTM
Q840M4	Beta-lactamase	blaCTX-M-27		AY156923	Q840M4_ECOLX
Q9KQN0	Transcriptional regulator, HTH_3 family			AE004272	Q9KQN0_VIBCH
P55038	Ferredoxin-dependent glutamate synthase 2	gltS		X92480	GLTS_SYNY3
P02749	Beta-2-glycoprotein 1	APOH		X53595	APOH_HUMAN
P25311	Zinc-alpha-2-glycoprotein	AZGP1		D90427	ZA2G_HUMAN
P08887	Interleukin-6 receptor subunit alpha	IL6R		X12830	IL6RA_HUMAN
Q9Z4P0	Fumarate reductase flavoprotein subunit	ifcA		AJ236923	FRD2_SHEFN
P10632	Cytochrome P450 2C8	CYP2C8		M17397	CP2C8_HUMAN
P00091	Cytochrome c2	cycA		BX572597	CYC22_RHOPA
P24232	Flavohemoprotein	hmp		X58872	HMP_ECOLI
Q8GGK7	Cytochrome C	ppcA		AF505790	Q8GGK7_GEOSN
P83787	Cytochrome c peroxidase				P83787_MARHY
Q06319	Acyl-CoA dehydrogenase, short-chain specific				ACDS_MEGEL
P01709	Ig lambda chain V-II region MGC				LV206_HUMAN
Q7SIE2	Endo-1,4-beta-xylanase				Q7SIE2_BACAG
P80075	C-C motif chemokine 8	CCL8		Y10802	CCL8_HUMAN
P00138	Cytochrome c'				CYCP_ALCXX
P06703	Protein S100-A6	S100A6		M14300	S10A6_HUMAN
P13299	Intron-associated endonuclease 1	ITEVIR		M12742	TEV1_BPT4
Q9AGP8	Dimethylglycine oxidase	dmg		AF329477	DMGO_ARTGO
P21890	Ferredoxin--NADP reductase	petH		X72394	FENR_NOSSO
P38038	Sulfite reductase [NADPH] flavoprotein alpha-component	cysJ		M23008	CYSJ_ECOLI
Q44532	Ferredoxin--NADP reductase	fpr		L36319	FENR_AZOVI
P18925	Dihydrolipoyl dehydrogenase			M37307	DLDH_AZOVI
Q888A4	Amine oxidase, flavin-containing protein			AE016853	Q888A4_PSESM
P00914	Deoxyribodipyrimidine photo-lyase	phrB		K01299	PHR_ECOLI
P05327	Deoxyribodipyrimidine photo-lyase	phr		X07230	PHR_SYNP6
P10902	L-aspartate oxidase	nadB		X12714	NADB_ECOLI
P77967	Cryptochrome DASH	cry			CRYD_SYNY3
P08373	UDP-N-acetylenolpyruvoylglucosamine reductase	murB		M10123	MURB_ECOLI
P61432	UDP-N-acetylenolpyruvoylglucosamine reductase	murB		BA000033	MURB_STAAW
Q9RA47	Methylenetetrahydrofolate reductase	metF		AB029373	Q9RA47_THETH
P16640	Putidaredoxin reductase	camA		J05406	CAMA_PSEPU
P9WHH7	NAD(P)H dehydrogenase (quinone)	lpdA			LPDA_MYCTU
P9WIQ1	UDP-galactopyranose mutase	glf			GLF_MYCTU
P55792	4-hydroxybutyryl-CoA dehydratase/vinylacetyl-CoA-Delta-isomerase	abfD		AJ250267	HDVD_CLOAM
P09788	4-cresol dehydrogenase [hydroxylating] flavoprotein subunit	pchF		U96338	DH4C_PSEPU
P19480	Alkyl hydroperoxide reductase subunit F	ahpF		AE008724	AHPF_SALTY
Q51225	Dihydrolipoyl dehydrogenase	m-6		X77920	Q51225_NEIME
Q94655	Glutathione reductase	GR2		X93462	GSHR_PLAFK
Q47PU3	Phenylacetone monooxygenase	pamO		CP000088	PAMO_THEFY
P07771	Benzoate 1,2-dioxygenase electron transfer component	benC		AF009224	BENC_ACIAD
Q72JJ3	Putative acyl-CoA dehydrogenase			AE017221	Q72JJ3_THET2
Q9KIE5	FkbI	fkbI		AF235504	Q9KIE5_STRHY
P14218	Dihydrolipoyl dehydrogenase	lpd		M28356	DLDH_PSEFL
P35340	Alkyl hydroperoxide reductase subunit F	ahpF		D13187	AHPF_ECOLI
P58558	Ferredoxin--NADP reductase	petH		BA000019	FENR_NOSS1
P28861	Ferredoxin--NADP reductase	fpr		L04757	FENR_ECOLI
Q9RC23	Mersacidin decarboxylase	mrsD		AJ250862	MRSD_BACSY
P53608	Arginase	rocF		U48226	ARGI_BACCD
O69755	Phenazine biosynthesis protein	phzG		AF005404	O69755_PSEAI
Q9S427	Protein-tyrosine-phosphatase	PPI		AF164202	Q9S427_9GAMM
P63462	FMN-dependent NADH-azoreductase	azoR		AE008772	AZOR_SALTY
P30197	Epidermin decarboxylase	epiD		X62386	EPID_STAEP
P56122	Chorismate synthase	aroC		AE000511	AROC_HELPY
P0A3D9	Flavodoxin	isiB		X14577	FLAV_NOSS1
P10340	Flavodoxin	isiB		M19116	FLAV_SYNE7
Q8DW21	Uncharacterized protein			AE014875	Q8DW21_STRMU
O34974	Putative monooxygenase MoxC	moxC		AF008220	MOXC_BACSU
Q9WXV1	tRNA-dihydrouridine synthase			AE000512	Q9WXV1_THEMA
P50618	Protein NrdI	nrdI		Z68500	NRDI_BACSU
P69772	Probable UbiX-like flavin prenyltransferase	ecdB		AJ006210	PADL_ECO57
P20932	(S)-mandelate dehydrogenase	mdlB		AY143338	MDLB_PSEPU
O07529	FMN-dependent NADPH-azoreductase	azr		Y14079	AZR_BACSU
Q9ZK53	Flavodoxin	fldA		AE001439	FLAV_HELPJ
Q01234	Oxygen-insensitive NAD(P)H nitroreductase	nfsB		M63808	NFSB_ENTCL
Q746I8	Isopentenyl-diphosphate delta-isomerase	fni		AE017222	IDI2_THET2
P16099	Trimethylamine dehydrogenase	tmd		X68079	DHTM_METME
Q9F0J6	Rubredoxin-oxygen oxidoreductase	roo		AF218053	ROO_DESGI
Q51990	Morphinone reductase	morB		U37350	Q51990_PSEPU
Q51793	Phenazine biosynthesis protein PhzG	phzG		L48616	PHZG_PSEFL
Q9RYU4	NAD(P)H dehydrogenase (quinone)			AE001825	NQOR_DEIRA
P61949	Flavodoxin-1	fldA		M59426	FLAV_ECOLI
P50740	Isopentenyl-diphosphate delta-isomerase	fni		AB047343	IDI2_BACSU
Q60049	NADH dehydrogenase	nox		X60110	NOX_THET8
Q46604	FMN-binding protein			D21804	FMNB_DESVM
Q81EW9	Nitroreductase family protein			AE016877	Q81EW9_BACCR
Q96CD2	Phosphopantothenoylcysteine decarboxylase	PPCDC		AY358848	COAC_HUMAN
Q7SI98	Beta-xylanase				Q7SI98_STROI
P16152	Carbonyl reductase [NADPH] 1	CBR1		J04056	CBR1_HUMAN
O25926	ATP-dependent Clp protease ATP-binding subunit ClpX	clpX		AE000511	CLPX_HELPY
O43252	Bifunctional 3'-phosphoadenosine 5'-phosphosulfate synthase 1	PAPSS1		Y10387	PAPS1_HUMAN
P15531	Nucleoside diphosphate kinase A	NME1		X75598	NDKA_HUMAN
Q9GV41	Prostaglandin F synthase			AB034727	PGFS_TRYBB
P49763	Placenta growth factor	PGF		BC007255	PLGF_HUMAN
Q8I3X4	Purine nucleotide phosphorylase, putative			AL929352	Q8I3X4_PLAF7
P44160	Putative glucose-6-phosphate 1-epimerase			L42023	Y1317_HAEIN
Q96FI4	Endonuclease 8-like 1	NEIL1		AB079068	NEIL1_HUMAN
O31168	Non-heme chloroperoxidase	cpo		AF031242	PRXC_STRAU
Q5PXQ6	Hydroxyquinol 1,2-dioxygenase	chqB		AY822041	CHQB_NOCSI
Q52546	Replication protein	repA		X58896	Q52546_PSESX
Q14541	Hepatocyte nuclear factor 4-gamma	HNF4G		Z49826	HNF4G_HUMAN
P83812	Lipid binding protein				P83812_GEOSE
O43617	Trafficking protein particle complex subunit 3	TRAPPC3		AJ224335	TPPC3_HUMAN
Q9X1H9	Fatty acid-binding protein TM_1468			AE000512	Y1468_THEMA
Q9Y691	Calcium-activated potassium channel subunit beta-2	KCNMB2		AF099137	KCMB2_HUMAN
P36275	Head decoration protein	shp		M81255	VSHP_BPP21
Q9Y3R4	Sialidase-2	NEU2		Y16535	NEUR2_HUMAN
P12429	Annexin A3	ANXA3		M20560	ANXA3_HUMAN
P69924	Ribonucleoside-diphosphate reductase 1 subunit beta	nrdB		K02672	RIR2_ECOLI
P02943	Maltoporin	lamB		M26131	LAMB_ECOLI
P11922	Invasin			M17448	INVA_YERPS
P10930	Short tail fiber protein gp12	12		X06792	FIB12_BPT4
Q2QJL3	N5-carboxyaminoimidazole ribonucleotide mutase	purE		DQ059549	Q2QJL3_ACEAC
P38516	50S ribosomal protein L4	rplD		Z21677	RL4_THEMA
P15086	Carboxypeptidase B	CPB1		M81057	CBPB1_HUMAN
P03277	Hexon protein			J01917	CAPSH_ADE02
O33833	Beta-fructosidase	bfrA		AJ001073	BFRA_THEMA
Q7CL96	Putative stringent starvation protein A	sspA		AE009952	Q7CL96_YERPE
P46849	RNA 3'-terminal phosphate cyclase	rtcA		U00096	RTCA_ECOLI
Q9HB21	Pleckstrin homology domain-containing family A member 1	PLEKHA1		AF286160	PKHA1_HUMAN
P21408	Fe(3+)-binding periplasmic protein	fbpA		M33815	FBPA_SERMA
Q9WZ40	Signal recognition particle receptor FtsY	ftsY		AE000512	Q9WZ40_THEMA
Q9X286	N utilization substance protein B homolog	nusB		AE000512	NUSB_THEMA
P07360	Complement component C8 gamma chain	C8G		M17263	CO8G_HUMAN
Q9CBQ2	Ribonucleoside-diphosphate reductase subunit beta	nrdF		AL583923	RIR2_MYCLE
P44725	Ribose-5-phosphate isomerase A	rpiA		L42023	RPIA_HAEIN
Q37875	Lysozyme	17		X87673	LYS_BPP1
Q9X1F0	Glycerol uptake operon antiterminator regulatory protein			AE000512	Q9X1F0_THEMA
P32427	3-carboxy-cis,cis-muconate cycloisomerase	pcaB		L17082	PCAB_PSEPU
P06672	Pyruvate decarboxylase	pdc		M15368	PDC_ZYMMO
P23234	Indole-3-pyruvate decarboxylase	ipdC		D90214	DCIP_ENTCL
Q9LCV9	N(2)-(2-carboxyethyl)arginine synthase	ceaS		U87786	CEAS_STRCL
P27302	Transketolase 1	tktA		X68025	TKT1_ECOLI
Q9GPQ4	IAG-nucleoside hydrolase			AF311701	Q9GPQ4_TRYVI
Q9RW27	NimA-related protein			AE000513	Q9RW27_DEIRA
P07998	Ribonuclease pancreatic	RNASE1		D26129	RNAS1_HUMAN
Q01064	Calcium/calmodulin-dependent 3',5'-cyclic nucleotide phosphodiesterase 1B	PDE1B		U56976	PDE1B_HUMAN
P0AFU8	Riboflavin synthase	ribC		X69109	RISA_ECOLI
Q9NXA8	NAD-dependent protein deacylase sirtuin-5, mitochondrial	SIRT5		AF083110	SIR5_HUMAN
Q7L5Y9	Macrophage erythroblast attacher	MAEA		AK001088	MAEA_HUMAN
Q86VB7	Scavenger receptor cysteine-rich type 1 protein M130	CD163		BC051281	C163A_HUMAN
P48357	Leptin receptor	LEPR		U43168	LEPR_HUMAN
Q02763	Angiopoietin-1 receptor	TEK		L06139	TIE2_HUMAN
P04637	Cellular tumor antigen p53	TP53		X02469	P53_HUMAN
Q92847	Growth hormone secretagogue receptor type 1	GHSR		U60179	GHSR_HUMAN
P00403	Cytochrome c oxidase subunit 2	MT-CO2		V00662	COX2_HUMAN
Q15759	Mitogen-activated protein kinase 11	MAPK11		U53442	MK11_HUMAN
P05067	Amyloid beta A4 protein	APP		X06989	A4_HUMAN
Q8IW54	Phosphodiesterase 2A, cGMP-stimulated	PDE2A	26454702	BC040974	Q8IW54_HUMAN
P23560	Brain-derived neurotrophic factor	BDNF		M37762	BDNF_HUMAN
Q04707	Penicillin-binding protein 1A	ponA		X67873	PBPA_STRPN
Q9BUF5	Tubulin beta-6 chain	TUBB6		AK022340	TBB6_HUMAN
P33151	Cadherin-5	CDH5		X79981	CADH5_HUMAN
P15328	Folate receptor alpha	FOLR1		M28099	FOLR1_HUMAN
Q96IY4	Carboxypeptidase B2	CPB2		M75106	CBPB2_HUMAN
O15392	Baculoviral IAP repeat-containing protein 5	BIRC5		U75285	BIRC5_HUMAN
P26010	Integrin beta-7	ITGB7		S80335	ITB7_HUMAN
Q9NPF7	Interleukin-23 subunit alpha	IL23A		AF301620	IL23A_HUMAN
Q8NET8	Transient receptor potential cation channel subfamily V member 3	TRPV3		AJ487035	TRPV3_HUMAN
P55786	Puromycin-sensitive aminopeptidase	NPEPPS		AF252387	PSA_HUMAN
P50052	Type-2 angiotensin II receptor	AGTR2		U20860	AGTR2_HUMAN
Q4ZHU6	CAMP phosphodiesterase	PDE4		DQ008164	Q4ZHU6_TRYCR
P04792	Heat shock protein beta-1	HSPB1		L39370	HSPB1_HUMAN
Q15116	Programmed cell death protein 1	PDCD1		L27440	PDCD1_HUMAN
Q693P7	Alpha-7 nicotinic cholinergic receptor subunit	CHRNA7		AY641831	Q693P7_HUMAN
P40238	Thrombopoietin receptor	MPL		M90102	TPOR_HUMAN
Q9NZQ7	Programmed cell death 1 ligand 1	CD274		BC113736	PD1L1_HUMAN
Q99527	G-protein coupled estrogen receptor 1	GPER1		BC011634	GPER1_HUMAN
P02647	Apolipoprotein A-I	APOA1		BC110286	APOA1_HUMAN
P01024	Complement C3	C3		AY513239	CO3_HUMAN
P04234	T-cell surface glycoprotein CD3 delta chain	CD3D		X01451	CD3D_HUMAN
P09693	T-cell surface glycoprotein CD3 gamma chain	CD3G		BC113830	CD3G_HUMAN
P20963	T-cell surface glycoprotein CD3 zeta chain	CD247		BC025703	CD3Z_HUMAN
P25963	NF-kappa-B inhibitor alpha	NFKBIA		BC004983	IKBA_HUMAN
Q01344	Interleukin-5 receptor subunit alpha	IL5RA		AY642135	IL5RA_HUMAN
P10636	Microtubule-associated protein tau	MAPT		BN000503	TAU_HUMAN
P27816	Microtubule-associated protein 4	MAP4		BC015149	MAP4_HUMAN
Q99705	Melanin-concentrating hormone receptor 1	MCHR1		U71092	MCHR1_HUMAN
P28908	Tumor necrosis factor receptor superfamily member 8	TNFRSF8		AY498860	TNR8_HUMAN
O43174	Cytochrome P450 26A1	CYP26A1		AF005418	CP26A_HUMAN
P01892	HLA class I histocompatibility antigen, A-2 alpha chain	HLA-A		AF157564	1A02_HUMAN
P04439	HLA class I histocompatibility antigen, A-3 alpha chain	HLA-A		AF226843	1A03_HUMAN
P40933	Interleukin-15	IL15		Z38000	IL15_HUMAN
P01730	T-cell surface glycoprotein CD4	CD4		BC025782	CD4_HUMAN
Q15722	Leukotriene B4 receptor 1	LTB4R		BC004545	LT4R1_HUMAN
P01308	Insulin	INS		AJ009655	INS_HUMAN
Q9NQ25	SLAM family member 7	SLAMF7		BC027867	SLAF7_HUMAN
P52333	Tyrosine-protein kinase JAK3	JAK3		U57096	JAK3_HUMAN
P15391	B-lymphocyte antigen CD19	CD19		BC006338	CD19_HUMAN
P25092	Heat-stable enterotoxin receptor	GUCY2C		U20230	GUC2C_HUMAN
P15169	Carboxypeptidase N catalytic chain	CPN1		BC027897	CBPN_HUMAN
P22792	Carboxypeptidase N subunit 2	CPN2		BC042334	CPN2_HUMAN
Q03431	Parathyroid hormone/parathyroid hormone-related peptide receptor	PTH1R		BC112247	PTH1R_HUMAN
Q07817	Bcl-2-like protein 1	BCL2L1		BC019307	B2CL1_HUMAN
Q07820	Induced myeloid leukemia cell differentiation protein Mcl-1	MCL1		AF118278	MCL1_HUMAN
P30411	B2 bradykinin receptor	BDKRB2		BC074895	BKRB2_HUMAN
O14788	Tumor necrosis factor ligand superfamily member 11	TNFSF11		AF013171	TNF11_HUMAN
Q9NR97	Toll-like receptor 8	TLR8		BC101077	TLR8_HUMAN
O43193	Motilin receptor	MLNR		AL137000	MTLR_HUMAN
P35408	Prostaglandin E2 receptor EP4 subtype	PTGER4		BC113523	PE2R4_HUMAN
P56524	Histone deacetylase 4	HDAC4		AF132607	HDAC4_HUMAN
P27907	Neuraminidase	NA		M54967	NRAM_INBBE
P30874	Somatostatin receptor type 2	SSTR2		BC095495	SSR2_HUMAN
P32745	Somatostatin receptor type 3	SSTR3		BC096829	SSR3_HUMAN
O60779	Thiamine transporter 1	SLC19A2	6524689	AF160812	S19A2_HUMAN
P17538	Chymotrypsinogen B	CTRB1		BC005385	CTRB1_HUMAN
P05181	Cytochrome P450 2E1	CYP2E1	181360	J02625	CP2E1_HUMAN
P33261	Cytochrome P450 2C19	CYP2C19	181344	M61854	CP2CJ_HUMAN
P05108	Cholesterol side-chain cleavage enzyme, mitochondrial	CYP11A1	181376	M14565	CP11A_HUMAN
O60656	UDP-glucuronosyltransferase 1-9	UGT1A9	7690346	S55985	UD19_HUMAN
P55263	Adenosine kinase	ADK	1224125	U50196	ADK_HUMAN
P19099	Cytochrome P450 11B2, mitochondrial	CYP11B2	35200	X54741	C11B2_HUMAN
P05186	Alkaline phosphatase, tissue-nonspecific isozyme	ALPL	28738	X14174	PPBT_HUMAN
P20813	Cytochrome P450 2B6	CYP2B6	181296	M29874	CP2B6_HUMAN
P25024	C-X-C chemokine receptor type 1	CXCR1	559050	L19591	CXCR1_HUMAN
P46597	Acetylserotonin O-methyltransferase	ASMT	607840	U11090	ASMT_HUMAN
Q92753	Nuclear receptor ROR-beta	RORB	1619294	Y08639	RORB_HUMAN
P11678	Eosinophil peroxidase	EPX	31183	X14346	PERE_HUMAN
P18545	Retinal rod rhodopsin-sensitive cGMP 3',5'-cyclic phosphodiesterase subunit gamma	PDE6G	189703	M36476	CNRG_HUMAN
Q13956	Retinal cone rhodopsin-sensitive cGMP 3',5'-cyclic phosphodiesterase subunit gamma	PDE6H	1311544	D45399	CNCG_HUMAN
Q9HCR9	Dual 3',5'-cyclic-AMP and -GMP phosphodiesterase 11A	PDE11A	10716052	AB036704	PDE11_HUMAN
P52209	6-phosphogluconate dehydrogenase, decarboxylating	PGD	984325	U30255	6PGD_HUMAN
Q8N8N7	Prostaglandin reductase 2	PTGR2	37912002	AY346133	PTGR2_HUMAN
Q9Y5Y4	Prostaglandin D2 receptor 2	PTGDR2	4204216	AB008535	PD2R2_HUMAN
Q8IZS8	Voltage-dependent calcium channel subunit alpha-2/delta-3	CACNA2D3	7105926	AJ272268	CA2D3_HUMAN
Q6TME4	Voltage-dependent L-type calcium channel subunit beta-1	CACNB1	37678114	AY393857	Q6TME4_HUMAN
P54750	Calcium/calmodulin-dependent 3',5'-cyclic nucleotide phosphodiesterase 1A	PDE1A	1151109	U40370	PDE1A_HUMAN
P02585	Troponin C, skeletal muscle	TNNC2	36729	X07898	TNNC2_HUMAN
Q13332	Receptor-type tyrosine-protein phosphatase S	PTPRS	1109792	U35234	PTPRS_HUMAN
P23469	Receptor-type tyrosine-protein phosphatase epsilon	PTPRE	35792	X54134	PTPRE_HUMAN
P38606	V-type proton ATPase catalytic subunit A	ATP6V1A	291868	L09235	VATA_HUMAN
O95749	Geranylgeranyl pyrophosphate synthase	GGPS1	4520350	AB017971	GGPPS_HUMAN
P62745	Rho-related GTP-binding protein RhoB	RHOB	36032	X06820	RHOB_HUMAN
Q95460	Major histocompatibility complex class I-related gene protein	MR1	940354	U22963	HMR1_HUMAN
P05556	Integrin beta-1	ITGB1	31442	X07979	ITB1_HUMAN
P06756	Integrin alpha-V	ITGAV	340307	M14648	ITAV_HUMAN
C1KC03	Penicillin binding protein 2a	mecA			C1KC03_STAAU
P33402	Guanylate cyclase soluble subunit alpha-2	GUCY1A2	31671	X63282	GCYA2_HUMAN
P0AD65	Penicillin-binding protein 2	mrdA	42314	X04516	PBP2_ECOLI
Q9Y2I1	Nischarin	NISCH	3462807	AF082516	NISCH_HUMAN
O14649	Potassium channel subfamily K member 3	KCNK3	2465542	AF006823	KCNK3_HUMAN
Q9NPC2	Potassium channel subfamily K member 9	KCNK9	7546843	AF212829	KCNK9_HUMAN
P30926	Neuronal acetylcholine receptor subunit beta-4	CHRNB4	1458126	U62439	ACHB4_HUMAN
P32297	Neuronal acetylcholine receptor subunit alpha-3	CHRNA3	177898	M86383	ACHA3_HUMAN
P30532	Neuronal acetylcholine receptor subunit alpha-5	CHRNA5	177926	M83712	ACHA5_HUMAN
Q15825	Neuronal acetylcholine receptor subunit alpha-6	CHRNA6	1458118	U62435	ACHA6_HUMAN
Q05901	Neuronal acetylcholine receptor subunit beta-3	CHRNB3	1458124	U62438	ACHB3_HUMAN
P12104	Fatty acid-binding protein, intestinal	FABP2	46854681	BC069466	FABPI_HUMAN
P18507	Gamma-aminobutyric acid receptor subunit gamma-2	GABRG2	31637	X15376	GBRG2_HUMAN
Q8N1C3	Gamma-aminobutyric acid receptor subunit gamma-1	GABRG1	193783776	AK122845	GBRG1_HUMAN
Q99928	Gamma-aminobutyric acid receptor subunit gamma-3	GABRG3	1754749	S82769	GBRG3_HUMAN
P78334	Gamma-aminobutyric acid receptor subunit epsilon	GABRE	1857126	U66661	GBRE_HUMAN
O00591	Gamma-aminobutyric acid receptor subunit pi	GABRP	2197001	U95367	GBRP_HUMAN
Q9UN88	Gamma-aminobutyric acid receptor subunit theta	GABRQ	7861736	AF189259	GBRT_HUMAN
P28476	Gamma-aminobutyric acid receptor subunit rho-2	GABRR2	456428	M86868	GBRR2_HUMAN
O14764	Gamma-aminobutyric acid receptor subunit delta	GABRD	2388693	AF016917	GBRD_HUMAN
A9UF02	BCR/ABL fusion protein isoform X9	BCR/ABL fusion	162135198	EU216066	A9UF02_HUMAN
P00709	Alpha-lactalbumin	LALBA			LALBA_HUMAN
P29034	Protein S100-A2	S100A2		M87068	S10A2_HUMAN
Q9NZV8	Potassium voltage-gated channel subfamily D member 2	KCND2	4530478	AF121104	KCND2_HUMAN
Q9UK17	Potassium voltage-gated channel subfamily D member 3	KCND3	2935434	AF048712	KCND3_HUMAN
Q16620	BDNF/NT-3 growth factors receptor	NTRK2	530791	U12140	NTRK2_HUMAN
P51857	3-oxo-5-beta-steroid 4-dehydrogenase	AKR1D1	431857	Z28339	AK1D1_HUMAN
Q7LG56	Ribonucleoside-diphosphate reductase subunit M2 B	RRM2B	7229086	AB036063	RIR2B_HUMAN
Q07864	DNA polymerase epsilon catalytic subunit A	POLE	3192938	L09561	DPOE1_HUMAN
P56282	DNA polymerase epsilon subunit 2	POLE2	2697123	AF025840	DPOE2_HUMAN
Q9NR33	DNA polymerase epsilon subunit 4	POLE4	21411517	BC031331	DPOE4_HUMAN
Q9NRF9	DNA polymerase epsilon subunit 3	POLE3	8100806	AF226077	DPOE3_HUMAN
Q53707	MecA PBP2' (penicillin binding protein 2')	mecA	46611	X52593	Q53707_STAAU
A8MPY1	Gamma-aminobutyric acid receptor subunit rho-3	GABRR3		AC026100	GBRR3_HUMAN
P07098	Gastric triacylglycerol lipase	LIPF	758063	X05997	LIPG_HUMAN
P08149	Penicillin-binding protein 2	penA	150279	M32091	PBP2_NEIGO
Q60FT7	PBP3	pbp3			Q60FT7_HAEIF
P11717	Cation-independent mannose-6-phosphate receptor	IGF2R	33055	Y00285	MPRI_HUMAN
P0A3M6	Penicillin-binding protein 2B	penA	984233	X16022	PBP2_STRR6
P07451	Carbonic anhydrase 3	CA3	189053812	AK313254	CAH3_HUMAN
P35218	Carbonic anhydrase 5A, mitochondrial	CA5A	306483	L19297	CAH5A_HUMAN
Q9Y2D0	Carbonic anhydrase 5B, mitochondrial	CA5B	4587223	AB021660	CAH5B_HUMAN
P23280	Carbonic anhydrase 6	CA6			CAH6_HUMAN
P43166	Carbonic anhydrase 7	CA7	28192445	AY075019	CAH7_HUMAN
P35219	Carbonic anhydrase-related protein	CA8	5069431	L04656	CAH8_HUMAN
Q9NS85	Carbonic anhydrase-related protein 10	CA10	9229883	AB036836	CAH10_HUMAN
O75493	Carbonic anhydrase-related protein 11	CA11	3283386	AF067662	CAH11_HUMAN
Q8N1Q1	Carbonic anhydrase 13	CA13	21754549	AK095314	CAH13_HUMAN
Q9ULX7	Carbonic anhydrase 14	CA14	6009640	AB025904	CAH14_HUMAN
Q07699	Sodium channel subunit beta-1	SCN1B	307415	L10338	SCN1B_HUMAN
O60939	Sodium channel subunit beta-2	SCN2B	3309111	AF007783	SCN2B_HUMAN
Q9NY72	Sodium channel subunit beta-3	SCN3B	7160975	AJ243396	SCN3B_HUMAN
Q8IWT1	Sodium channel subunit beta-4	SCN4B	27465047	AY149967	SCN4B_HUMAN
O15440	Multidrug resistance-associated protein 5	ABCC5	4140698	AF104942	MRP5_HUMAN
P46721	Solute carrier organic anion transporter family member 1A2	SLCO1A2	885978	U21943	SO1A2_HUMAN
Q8TCC7	Solute carrier family 22 member 8	SLC22A8	4378059	AF097491	S22A8_HUMAN
Q9Y694	Solute carrier family 22 member 7	SLC22A7	5001689	AF097518	S22A7_HUMAN
Q9NPD5	Solute carrier organic anion transporter family member 1B3	SLCO1B3	9187497	AJ251506	SO1B3_HUMAN
P19652	Alpha-1-acid glycoprotein 2	ORM2	16359000	BC015964	A1AG2_HUMAN
P60723	50S ribosomal protein L4	rplD	42826	X02613	RL4_ECOLI
P49228	50S ribosomal protein L32	rpmF	970089	D63900	RL32_DEIRA
Q5SHN7	30S ribosomal protein S10	rpsJ	1022792	U36504	RS10_THET8
P08506	D-alanyl-D-alanine carboxypeptidase DacC	dacC	41218	X06480	DACC_ECOLI
Q07806	Penicillin-binding protein 1A	mrcA	1763284	U73780	PBPA_PSEAE
Q9X6W0	Penicillin-binding protein 1B	ponB	4887211	AF147449	Q9X6W0_PSEAI
Q70KI2	Penicillin-binding protein 2	pbpA	52214157	AP006841	Q70KI2_BACFG
P09238	Stromelysin-2	MMP10	36629	X07820	MMP10_HUMAN
P09237	Matrilysin	MMP7	35799	X07819	MMP7_HUMAN
P24347	Stromelysin-3	MMP11	456257	X57766	MMP11_HUMAN
P50281	Matrix metalloproteinase-14	MMP14	793763	D26512	MMP14_HUMAN
P51511	Matrix metalloproteinase-15	MMP15	963056	Z48482	MMP15_HUMAN
Q9ULZ9	Matrix metalloproteinase-17	MMP17	18413635	AB021225	MMP17_HUMAN
Q99542	Matrix metalloproteinase-19	MMP19	1702930	Y08622	MMP19_HUMAN
O60882	Matrix metalloproteinase-20	MMP20	3005946	Y12779	MMP20_HUMAN
Q8N119	Matrix metalloproteinase-21	MMP21	22134532	AF331526	MMP21_HUMAN
O75900	Matrix metalloproteinase-23	MMP23A	3650496	AF056200	MMP23_HUMAN
Q9Y5R2	Matrix metalloproteinase-24	MMP24	5381386	AF131284	MMP24_HUMAN
Q9NPA2	Matrix metalloproteinase-25	MMP25	8546817	AJ239053	MMP25_HUMAN
Q9NRE1	Matrix metalloproteinase-26	MMP26	8843950	AF230354	MMP26_HUMAN
Q9H306	Matrix metalloproteinase-27	MMP27	11066090	AF195192	MMP27_HUMAN
Q9H239	Matrix metalloproteinase-28	MMP28	11935132	AF315683	MMP28_HUMAN
P0A8T7	DNA-directed RNA polymerase subunit beta'	rpoC	42814	V00339	RPOC_ECOLI
P0AG59	30S ribosomal protein S14	rpsN	809690	X01563	RS14_ECOLI
P0A7S9	30S ribosomal protein S13	rpsM	581217	X02543	RS13_ECOLI
P0A7U3	30S ribosomal protein S19	rpsS	42826	X02613	RS19_ECOLI
Q9UJT1	Tubulin delta chain	TUBD1	6457580	AF201333	TBD_HUMAN
Q9UJT0	Tubulin epsilon chain	TUBE1	6457582	AF201334	TBE_HUMAN
P23258	Tubulin gamma-1 chain	TUBG1	183703	M61764	TBG1_HUMAN
Q96RD7	Pannexin-1	PANX1	3661616	AF093239	PANX1_HUMAN
P44345	50S ribosomal protein L4	rplD	3212176	L42023	RL4_HAEIN
P35869	Aryl hydrocarbon receptor	AHR	533324	D16354	AHR_HUMAN
P11474	Steroid hormone receptor ERR1	ESRRA	36609	X51416	ERR1_HUMAN
P76577	Penicillin-binding protein 1C	pbpC	1850613	U88571	PBPC_ECOLI
P72524	DNA gyrase subunit A	gyrA	14971465	AE005672	GYRA_STRPN
P0A4L9	DNA gyrase subunit B	gyrB	1052803	X83917	GYRB_STRPN
P72525	DNA topoisomerase 4 subunit A	parC	1490399	Z67739	PARC_STRPN
Q59961	DNA topoisomerase 4 subunit B	parE	1490399	Z67739	PARE_STRPN
Q08462	Adenylate cyclase type 2	ADCY2	33150814	AF410885	ADCY2_HUMAN
O95622	Adenylate cyclase type 5	ADCY5	22212711	AF497517	ADCY5_HUMAN
P9WPB7	Cyclopropane mycolic acid synthase 1	cmaA1			CMAS1_MYCTU
Q15596	Nuclear receptor coactivator 2	NCOA2	1877215	X97674	NCOA2_HUMAN
P61626	Lysozyme C	LYZ			LYSC_HUMAN
P31151	Protein S100-A7	S100A7	190668	M86757	S10A7_HUMAN
Q9UJM8	Hydroxyacid oxidase 1	HAO1	7530485	AF244134	HAOX1_HUMAN
Q9NZK7	Group IIE secretory phospholipase A2	PLA2G2E	7108923	AF189279	PA2GE_HUMAN
P11142	Heat shock cognate 71 kDa protein	HSPA8	11526573	AB034951	HSP7C_HUMAN
P61769	Beta-2-microglobulin	B2M	27763813	AY187687	B2MG_HUMAN
Q13133	Oxysterols receptor LXR-alpha	NR1H3	726513	U22662	NR1H3_HUMAN
P00800	Thermolysin	npr	441267	X76986	THER_BACTH
P24666	Low molecular weight phosphotyrosine protein phosphatase	ACP1	179636	M83653	PPAC_HUMAN
Q9UQF2	C-Jun-amino-terminal kinase-interacting protein 1	MAPK8IP1	4426597	AF074091	JIP1_HUMAN
Q9UGN5	Poly [ADP-ribose] polymerase 2	PARP2	6688130	AJ236912	PARP2_HUMAN
P21281	V-type proton ATPase subunit B, brain isoform	ATP6V1B2	179563	M60346	VATB2_HUMAN
P84077	ADP-ribosylation factor 1	ARF1	178983	M36340	ARF1_HUMAN
P62750	60S ribosomal protein L23a	RPL23A	1399086	U43701	RL23A_HUMAN
P39023	60S ribosomal protein L3	RPL3	313659	X73460	RL3_HUMAN
P06310	Ig kappa chain V-II region RPMI 6410		296655	Z00020	KV206_HUMAN
P25705	ATP synthase subunit alpha, mitochondrial	ATP5A1	28938	X59066	ATPA_HUMAN
P60174	Triosephosphate isomerase	TPI1	339841	M10036	TPIS_HUMAN
Q14994	Nuclear receptor subfamily 1 group I member 3	NR1I3	458542	Z30425	NR1I3_HUMAN
Q15118	[Pyruvate dehydrogenase (acetyl-transferring)] kinase isozyme 1, mitochondrial	PDK1	1088281	L42450	PDK1_HUMAN
Q9UKQ2	Disintegrin and metalloproteinase domain-containing protein 28	ADAM28	4583505	AF137334	ADA28_HUMAN
P62593	Beta-lactamase TEM	bla	208959	J01749	BLAT_ECOLX
P09466	Glycodelin	PAEP	190215	J04129	PAEP_HUMAN
P0A0N4	HTH-type transcriptional regulator QacR	qacR	46660	X56628	QACR_STAAU
[truncated: 868 more rows]
