# Supplementary material for: Insights about multi-targeting and synergistic neuromodulators in Ayurvedic herbs against epilepsy: integrated computational studies on drug-target and protein-protein interaction networks
Source: Sci Rep. 2019 Jul 22;9:10565. doi: 10.1038/s41598-019-46715-6 (PMC6646331; doi:10.1038/s41598-019-46715-6)
Supplement: Supplementary file 5 — Table S4 [file 41598_2019_46715_MOESM5_ESM.xlsx]

## Sheet: Final AEDS listed 40
AED_ID	Pubchem ID	SMILES notation	DRUGBANK_ID	Drug_Name
AED01	108223	[H]C([H])(C=O)[C@@]([H])(O)[C@]([H])(O)[C@]([H])(O)CO	DB08831	2-deoxy-D-glucose
AED02	1986	CC(=O)NC1=NN=C(S1)S(N)(=O)=O	DB00819	Acetazolamide
AED03	60961	NC1=C2N=CN([C@@H]3O[C@H](CO)[C@@H](O)[C@H]3O)C2=NC=N1	DB00640	Adenosine
AED04	92786	[H][C@@]12CC[C@H](C(C)=O)[C@@]1(C)CC[C@@]1([H])[C@@]2([H])CC[C@@]2([H])C[C@H](O)CC[C@]12C	DB11859	Allopregnanolone
AED05	9837243	CCC[C@H]1CN([C@@H](CC)C(N)=O)C(=O)C1	DB05541	Brivaracetam
AED06	2471	CCCCNC1=C(OC2=CC=CC=C2)C(=CC(=C1)C(O)=O)S(N)(=O)=O	DB00887	Bumetanide
AED07	644019	CCCCCC1=CC(O)=C([C@@H]2C=C(C)CC[C@H]2C(C)=C)C(O)=C1	DB09061	Cannabidiol
AED08	11601669	[H][C@]1(CCC(C)=C[C@H]1C1=C(O)C=C(CCC)C=C1O)C(C)=C	DB14050	Cannabidivarin
AED09	2554	NC(=O)N1C2=CC=CC=C2C=CC2=CC=CC=C12	DB00564	Carbamazepine
AED10	2789	CN1C2=C(C=C(Cl)C=C2)N(C2=CC=CC=C2)C(=O)CC1=O	DB00349	Clobazam
AED11	2802	[O-][N+](=O)C1=CC2=C(NC(=O)CN=C2C2=CC=CC=C2Cl)C=C1	DB01068	Clonazepam
AED12	2809	OC(=O)C1N=C(C2=CC=CC=C2)C2=C(NC1=O)C=CC(Cl)=C2	DB00628	Clorazepate
AED13	179344	CC(=O)O[C@H]1CC2=CC=CC=C2N(C(N)=O)C2=CC=CC=C12	DB09119	Eslicarbazepine acetate
AED14	3291	CCC1(C)CC(=O)NC1=O	DB00593	Ethosuximide
AED15	3292	CCN1C(=O)NC(C1=O)C1=CC=CC=C1	DB00754	Ethotoin
AED16	6442177	[H][C@@]1(C[C@@H](C)[C@]2([H])CC(=O)[C@H](C)\C=C(C)\[C@@H](O)[C@@H](OC)C(=O)[C@H](C)C[C@H](C)\C=C\C=C\C=C(C)\[C@H](C[C@]3([H])CC[C@@H](C)[C@@](O)(O3)C(=O)C(=O)N3CCCC[C@@]3([H])C(=O)O2)OC)CC[C@@H](OCCO)[C@@H](C1)OC	DB01590	Everolimus
AED17	3337	CCNC(C)CC1=CC(=CC=C1)C(F)(F)F	DB00574	Fenfluramine
AED18	3446	NCC1(CC(O)=O)CCCCC1	DB00996	Gabapentin
AED19	6918305	[H][C@@]12CC[C@H](C(C)=O)[C@@]1(C)CC[C@@]1([H])[C@@]2([H])CC[C@@]2([H])C[C@](C)(O)CC[C@]12C	DB05087	Ganaxolone
AED20	854026	[H][C@@]12CC3=C(C=CC(=O)N3)[C@@](N)(CC(C)=C1)\C2=C\C	DB04864	Huperzine A
AED21	3083511	C1COCCN1C2=NC(=O)N(C2)C3=CC=C(C=C3)Cl	N/A	Imepitoin
AED22	219078	COC[C@@H](NC(C)=O)C(=O)NCC1=CC=CC=C1	DB06218	Lacosamide
AED23	3878	NC1=NC(N)=C(N=N1)C1=C(Cl)C(Cl)=CC=C1	DB00555	Lamotrigine
AED24	5284583	CC[C@H](N1CCCC1=O)C(N)=O	DB01202	Levetiracetam
AED25	4133	COC(=O)C1=CC=CC=C1O	DB09543	Methyl salicylate
AED26	54675783	[H][C@@]12CC3=C(C(O)=CC=C3N(C)C)C(=O)C1=C(O)[C@]1(O)C(=O)C(C(N)=O)=C(O)[C@@H](N(C)C)[C@]1([H])C2	DB01017	Minocycline
AED27	34312	NC(=O)N1C2=CC=CC=C2CC(=O)C2=C1C=CC=C2	DB00776	Oxcarbazepine
AED28	1775	O=C1NC(=O)C(N1)(C1=CC=CC=C1)C1=CC=CC=C1	DB00252	Phenytoin
AED29	9948102	ClC1=CC=C(CCCOCCCN2CCCCC2)C=C1	DB11642	Pitolisant
AED30	4909	CCC1(C(=O)NCNC1=O)C1=CC=CC=C1	DB00794	Primidone
AED31	11430856	CC(=O)NC1=CC=CC(=C1)N2CCN(CC2)CCCCNS(=O)(=O)CC3CCCCC3	N/A	PRX-0023
AED32	86294073	[H][C@@]12CC[C@H](C(=O)CN3C=C(C=N3)C#N)[C@@]1(C)CC[C@@]1([H])[C@@]2([H])CC[C@]2([H])C[C@](C)(O)CC[C@]12[H]	N/A	SAGE-217
AED33	44550483	CCCC(C(C)CC)C(=O)N	N/A	sec-Butylpropylacetamide
AED34	5284627	[H][C@@]12CO[C@@]3(COS(N)(=O)=O)OC(C)(C)O[C@@]3([H])[C@]1([H])OC(C)(C)O2	DB00273	Topiramate
AED35	5576	CN1C(=O)OC(C)(C)C1=O	DB00347	Trimethadione
AED36	20140	CCC(C)C(CC)C(N)=O	DB13099	Valnoctamide
AED37	3121	CCCC(CCC)C(O)=O	DB00313	Valproic Acid
AED38	5653958	O=C1CNC(=O)\C1=C/NC1=CC=CC=C1	N/A	VLB-01
AED39	57882566	C1=CC=C(C(=C1)C(CN2N=CN=N2)OC(=O)N)Cl	N/A	YKP 3089
AED40	5734	NS(=O)(=O)CC1=NOC2=CC=CC=C12	DB00909	Zonisamide
NOTE: The information of the drugs were collected from (Bialer et al., 2015), (Bialer et al., 2017) and (Wishart et al., 2018).
