# Supplementary material for: Insights about multi-targeting and synergistic neuromodulators in Ayurvedic herbs against epilepsy: integrated computational studies on drug-target and protein-protein interaction networks
Source: Sci Rep. 2019 Jul 22;9:10565. doi: 10.1038/s41598-019-46715-6 (PMC6646331; doi:10.1038/s41598-019-46715-6)
Supplement: Supplementary file 6 — Table S5 [file 41598_2019_46715_MOESM6_ESM.xlsx]

## Sheet: Sheet1
Phytochemical _ID	Phytochemical _Name
PC001	PHENYL-PROPIONIC-ACID	Chemical information of DPCs.
PC002	ACETIC-ACID
PC003	SALICYLIC-ACID
PC004	AROMADEDRIN
PC005	INDOLE-3-ACETALDEHYDE
PC006	INDOLE-ACETIC-ACID
PC007	NIACINAMIDE
PC008	BENZYL-ISOTHIOCYANATE
PC009	CHRYSAZIN
PC010	GLYCYRRHETIC-ACID
PC011	SEBACIC-ACID
PC012	ALANINE
PC013	GALACTOSE
PC014	ALIZARIN
PC015	()-BORNYL ACETATE
PC016	I-BUTANOL
PC017	PURPURIN
PC018	TECTOCHINON
PC019	ANTHRAQUINONES
PC020	GRAMIN
PC021	MORINGININE
PC022	BETA-RHODINOL
PC023	BEHENIC-ACID
PC024	OCTADEC-1-ENE
PC025	P-METHOXY-PHENOL
PC026	CATECHINS
PC027	GLYCYRRHETINIC-ACID
PC028	ALOE-EMODIN
PC029	2,3-DIHYDROBENZOFURAN
PC030	HERNIARIN
PC031	HEPTENE
PC032	TRIDECANONE
PC033	DULCITOL
PC034	GLYCYRRHIZIC-ACID
PC035	FENCHYL-ALCOHOL
PC036	BENZYL-ACETONE
PC037	NONACOSANOIC ACID
PC038	DAMASCENINE
PC039	BIS-DEMETHOXYCURCUMIN
PC040	CAMPESTEROL
PC041	URSOLIC-ACID
PC042	IBERICIN
PC043	17-BETA-ESTRADIOL
PC044	LINOLEIC-ACID
PC045	TOLUENE
PC046	TRYPTAMINE
PC047	ALPHA-LINOLENIC-ACID
PC048	ISOAMYL-ACETATE
PC049	GLUCOSE
PC050	THREONINE
PC051	ACETALDEHYDE
PC052	FORMONONETIN
PC053	SOLANINE
PC054	NONANOIC-ACID
PC055	HEXANOL
PC056	DELTA-TOCOPHEROL
PC057	XANTHOPHYLL
PC058	PINITOL
PC059	APIOL
PC060	THUJONE
PC061	ELLAGIC-ACID
PC062	RICINOLEIC-ACID
PC063	IMPERATORIN
PC064	ALPHA-TOCOPHEROL
PC065	XYLOSE
PC066	CASTALAGIN
PC067	ISOVALERALDEHYDE
PC068	GLYCOLIC-ACID
PC069	METHYL-BENZOATE
PC070	CHLORINE
PC071	DEOXYLUCIDIN
PC072	NEOXANTHIN
PC073	TRIMETHYLAMINE
PC074	PHENYLALANINE
PC075	CUMENE
PC076	BETA-PHELLANDRENE
PC077	OLEIC-ACID-ETHYL-ESTER
PC078	ASPARAGINE
PC079	BENZYL-ALCOHOL
PC080	HYPEROSIDE
PC081	JASMONE
PC082	STEARIC-ACID
PC083	ISOQUERCITRIN
PC084	METHIONINE
PC085	GLUTAMINE
PC086	EUGENOL
PC087	ROSMARINIC-ACID
PC088	ARGININE
PC089	METHYL-NONYL-KETONE
PC090	PROGOITRIN
PC091	ISOLEUCINE
PC092	DOPA
PC093	ASPARTIC-ACID
PC094	OXALIC-ACID
PC095	MALTOSE
PC096	ETHYL-ACETATE
PC097	FARNESOL
PC098	TRIOLEIN
PC099	ARACHIDONIC-ACID
PC100	CHOLESTEROL
PC101	MENTHOL
PC102	NARINGENIN
PC103	GERANYL-ACETATE
PC104	MYRISTICIN
PC105	GALLIC-ACID/ 3,4,5-TRIHYDROXYBENZOIC ACID
PC106	ACETOPHENONE
PC107	EMODIN
PC108	COUMESTROL
PC109	LINALYL-ACETATE
PC110	CITRONELLOL
PC111	CAPRYLIC-ACID
PC112	TRYPTOPHAN
PC113	METHYL-ISOBUTYL-KETONE
PC114	ETHYL-BUTYRATE
PC115	FOLACIN
PC116	GLYCEROL
PC117	MYRICETIN
PC118	PUNICIC-ACID
PC119	FUMARIC-ACID
PC120	PHENYL-ACETALDEHYDE
PC121	LYSINE
PC122	THYMOL
PC123	MYRISTIC-ACID
PC124	OLEANOLIC-ACID
PC125	DAIDZEIN
PC126	HARMALOL
PC127	CAPSAICIN
PC128	XANTHOTOXIN
PC129	ALPHA-PINENE
PC130	PSORALEN
PC131	1,8-CINEOLE
PC132	LINALOOL
PC133	DELTA-3-CARENE
PC134	GLUTAMIC-ACID
PC135	ALPHA-TERPINENE
PC136	MALTOL
PC137	MANNITOL
PC138	BIOCHANIN
PC139	ALPHA-TERPINEOL
PC140	QUINIC-ACID
PC141	NARINGIN
PC142	(+)-CARVONE
PC143	INOSITOL
PC144	ALLYL-ISOTHIOCYANATE
PC145	GERANIOL
PC146	CAPROIC-ACID/ HEXANOIC-ACID
PC147	NONACOSANE
PC148	BETA-TERPINEOL
PC149	KAEMPFEROL
PC150	HISTIDINE
PC151	TANNIN
PC152	EICOSAPENTAENOIC-ACID
PC153	ANGELICIN
PC154	ORIENTIN
PC155	CYSTINE
PC156	METHYL-ETHYL-KETONE
PC157	PALMITIC-ACID
PC158	PYRIDINE-3-CARBOXYLIC ACID/ NIACIN
PC159	ASTRAGALIN/ KAEMPFEROL-3-O-BETA-D-GLUCOPYRANOSIDE
PC160	(-)-EPICATECHIN
PC161	ETHANOL
PC162	CYCLOARTENOL
PC163	LAURIC-ACID
PC164	ACETONE
PC165	TIGLIC-ACID
PC166	BENZYL-ACETATE
PC167	METHYL-CINNAMATE
PC168	CITRIC-ACID
PC169	GALANOLACTONE
PC170	OLEIC-ACID
PC171	FORMIC-ACID
PC172	EPIGALLOCATECHIN-3-GALLATE
PC173	SAFROLE
PC174	ZEAXANTHIN
PC175	QUINOLINE
PC176	FURFURAL
PC177	SYRINGIC-ACID
PC178	NEROL
PC179	BUTYRIC-ACID
PC180	PALMITOLEIC-ACID
PC181	RAFFINOSE
PC182	METHANOL
PC183	METHYL-ACETATE
PC184	DOPAMINE
PC185	ETHYL-VALERATE
PC186	PUNICALAGIN
PC187	VALINE
PC188	PHENOL
PC189	DILLAPIOL
PC190	MALIC-ACID
PC191	DIMETHYL-AMINE
PC192	ISOVALERIC-ACID
PC193	OCIMENE
PC194	NICOTINE
PC195	GLYOXYLIC-ACID
PC196	HEPTADECANOIC-ACID
PC197	FICIN
PC198	6-SHOGAOL
PC199	DIMETHYLDIETHOXYSILANE
PC200	HYOSCYAMINE
PC201	APOATROPINE
PC202	SOLATUBIN
PC203	XYLOIDONE
PC204	SOLANOCAPSINE
PC205	4-BETA-HYDROXYWITHANOLIDE
PC206	GLUCURONIC-ACID
PC207	MAACKIAIN/ (-)-MAACKIAIN
PC208	RUBIANIC ACID
PC209	BUTIN
PC210	THYMOHYDROQUINONE
PC211	1,4-DIHYDROXY-2-METHYLANTHRAQUINONE
PC212	MALABARICONE-C
PC213	PARAFFIN
PC214	LIQUIRITIC-ACID
PC215	LIQUIRITIGENIN
PC216	DIOSCIN
PC217	ASTILBIN
PC218	HIMACHALOL
PC219	SOYASAPONIN
PC220	GLABRIDIN
PC221	RUBIADIN
PC222	MOLLUGIN
PC223	RUBILACTONE
PC224	PTEROSIN B GLUCOSIDE
PC225	2-METHYLTRIDEC-1-ENE
PC226	GRACILLIN
PC227	LUCIDIN PRIMEVEROSIDE
PC228	ALOESIN
PC229	NOR-DAMNACANTHAL
PC230	1-HYDROXY-2-METHYLANTHRAQUINONE
PC231	WITHANOLIDE-D
PC232	3-DIHYDROCADAMBINE
PC233	AC-SHANZ-ME
PC234	MALABARICONE-B
PC235	METHYLPROTODIOSCIN
PC236	METHYLPROTOGRACILLIN
PC237	40957-99-1
PC238	MORACIN M
PC239	SITOINDOSIDE-IX
PC240	SITOINDOSIDE-X
PC241	ARABOGLYCYRRHIZIN
PC242	PINORESINOL
PC243	FUCOSTANOL
PC244	WITHAFERIN-A
PC245	WITHANOLIDE-E
PC246	MEDICARPIN
PC247	CADAMBINE
PC248	NIGELLONE
PC249	L-LIMONEN
PC250	MIMOSINE
PC251	PECTIN
PC252	YAMOGENIN
PC253	PHORBOL
PC254	CENTDAROL
PC255	HISPAGLABRIDIN-A
PC256	HOMOFERREIRIN
PC257	ONONIN
PC258	WITHASOMNINE
PC259	C10822
PC260	(-)-CITRONELLAL
PC261	(S)-(+)-ALPHA-PHELLANDRENE
PC262	(L)-ALPHA-TERPINEOL
PC263	CIS-DIHYDROQUERCETIN
PC264	TROPINE
PC265	ZIZANAL
PC266	CONIFERYL-ALCOHOL
PC267	CHLOROGENIC-ACID
PC268	SPIROSTAN-3-OL, (3BETA,5ALPHA,25S)-
PC269	HEDERASAPONIN-C
PC270	CYNAROSIDE
PC271	RUTIN
PC272	GENISTEIN
PC273	OKANIN
PC274	DELTA-5-AVENASTEROL
PC275	PHORBOL-12-TIGLATE-13-DECANOATE
PC276	HARMANE
PC277	P-OCIMENE
PC278	BETA-ASARONE
PC279	PRATENSEIN
PC280	LICARIN-A
PC281	GLYCYRRHISOFLAVANONE
PC282	GLYCYRRHISOFLAVONE
PC283	INDIGOTIN
PC284	PALLASONE
PC285	LICOCHALCONE-A
PC286	LICOCHALCONE-B
PC287	MEDICAGOL
PC288	ANISOMELIC-ACID
PC289	DEHYDROISOEUGENOL
PC290	SCIRPUSIN A
PC291	LICOISOFLAVONE-B
PC292	BRYOPHYLLIN A
PC293	SITOGLUSIDE
PC294	QUERCETIN-3-O-BETA-D-GLUCOPYRANOSIDE
PC295	BIXIN
PC296	KHUSIMONE
PC297	LICARIN-B
PC298	(E)-1-(4-HYDROXY-3-METHOXYPHENYL)DODEC-4-EN-3-ONE
PC299	ECHINATIN
PC300	OVATODIOLIDE
PC301	ALPHA-CYPERONE
PC302	ENGELITIN
PC303	GALBANIC-ACID
PC304	4-O-CAFFEOYLQUINIC-ACID
PC305	SULFUREIN
PC306	ALLOHIMACHALOL
PC307	GLABROL
PC308	COREOPSIN
PC309	BARBALOIN
PC310	ISOERGINE
PC311	Β-SESQUIPHELLANDRENE
PC312	DELTA-7-AVENASTEROL
PC313	LICOFLAVANONE
PC314	8-GINGERDIONE
PC315	RUBIONCOLIN B
PC316	HISPAGLABRIDIN-B
PC317	JUJUBOGENIN
PC318	ACORIC-ACID
PC319	CALARENE
PC320	RUBIATRIOL
PC321	QUERCETIN-3-RHAMNOGLUCOSIDE
PC322	GLUCOMANNAN
PC323	MONOSPERMOSIDE
PC324	PALASITRIN
PC325	ISOMONOSPERMOSIDE
PC326	QUERCETIN-3-GENTIOBIOSIDE
PC327	QUERCETIN-3'-GLUCOSIDE
PC328	2'-HYDROXYMOLLUGIN
PC329	PSEUDOPROTODIOSCIN
PC330	WITHACNISTIN
PC331	EPIZIZANAL
PC332	PTERYGOSPERMIN
PC333	ALIZARIN-2-METHYLETHER
PC334	KAEMPFERID
PC335	TOMATIDENOL
PC336	BACOSIDE-A
PC337	APIOGLYCYRRHIZIN
PC338	ELLAGITANNIN
PC339	MAACKOLINE
PC340	ISOENGELITIN
PC341	LACCIJALARIC ESTER II
PC342	LUCIDIN OMEGA-METHYL ETHER
PC343	LACCIJALARIC ESTER I
PC344	BACOSIDE-B
PC345	RUBIPRASIN B
PC346	STIGMASTEROL
PC347	BETA-SITOSTEROL/ SITOSTEROL
PC348	NEOCNIDOLIDE
PC349	PUNICACORTEIN-C
PC350	ASCORBIC-ACID
PC351	ESTRIOL
PC352	DELTA-CADINENE
PC353	GRANATIN-A
PC354	ALPHA-COPAENE
PC355	24-METHYLENE-CYCLOARTANOL
PC356	ESTRONE
PC357	SOMNIFERINE
PC358	D-LIMONENE
PC359	TIGOGENIN
PC360	SAPONINS
PC361	GLUCOSAMINE
PC362	QUERCITRIN
PC363	PATCHOULI-ALCOHOL
PC364	BETA-SANTALOL
PC365	CITROSTADIENOL
PC366	SCOPOLAMINE
PC367	BETA-DAMASCENONE
PC368	ALPHA-CARYOPHYLLENE
PC369	CARYOPHYLLENE
PC370	DIALLYL-SULFIDE
PC371	DIALLYL-DISULFIDE
PC372	PYRIDINE
PC373	AZULENE
PC374	CROCETIN
PC375	CRYPTOXANTHIN
PC376	BETA-CAROTENE
PC377	VIOLAXANTHIN
PC378	ELEMOL
PC379	BETA-ELEMENE
PC380	CARVONE
PC381	CARVEOL
PC382	ELEMENE
PC383	LIMONENE
PC384	SELINENE
PC385	LUPEOL
PC386	LUPEOL-ACETATE
PC387	BETA-SELINENE
PC388	BETULINIC-ACID
PC389	BETA-IONONE
PC390	DIACETYL
PC391	P-METHYL-ACETOPHENONE
PC392	ISOPELLETIERINE
PC393	SULCATONE
PC394	BORNYL-ACETATE
PC395	CINNAMYL-ACETATE
PC396	PANTOTHENIC-ACID
PC397	BETA-EUDESMOL
PC398	ZINGIBEROL
PC399	BETA-THUJONE
PC400	SABINOL
PC401	MENTHONE
PC402	GERMACRENE-D
PC403	GERMACRONE
PC404	EPI-PROCURCUMENOL
PC405	TERPINOLENE/ TEREBEN
PC406	CIS-OCIMENE
PC407	ALPHA-FARNESENE
PC408	GAMMA-CAROTENE
PC409	NERAL
PC410	SQUALENE
PC411	TRANS-BETA-FARNESENE
PC412	GERANYL-ACETONE
PC413	FARNESENE
PC414	RUBIXANTHIN
PC415	CITRAL
PC416	FARNESAL
PC417	GAMMA-BISABOLENE
PC418	LICOISOFLAVONE-A
PC419	ISOLICOFLAVONOL
PC420	MYRCENE
PC421	BETA-BISABOLENE
PC422	NEROLIDOL
PC423	BETA-SANTALENE
PC424	ERGOSTEROL
PC425	TERPINEN-4-OL
PC426	THYMOQUINONE
PC427	CARVACROL
PC428	GUAIAZULENE
PC429	SABINENE
PC430	CURDIONE
PC431	ALPHA-PHELLANDRENE
PC432	CURCUMOL
PC433	ALPHA-CADINOL
PC434	CADINENE
PC435	JATAMANSONE
PC436	LEUCINE
PC437	VITAMIN-K
PC438	TOCOPHEROL
PC439	ISOBUTYL-ACETATE
PC440	TURMERONOL-B
PC441	TURMERONOL-A
PC442	AR-TURMERONE
PC443	TURMERONE
PC444	BETA-TURMERONE
PC445	CYCLOEUCALENOL
PC446	ZINGIBERENE
PC447	BETA-SESQUIPHELLANDRENE
PC448	CITRONELLAL
PC449	AR-CURCUMENE
PC450	CITRONELLYL-ACETATE
PC451	SCLAREOL
PC452	P-TOLYL-METHYLCARBINOL
PC453	D-BORNEOL
PC454	ISOBORNEOL
PC455	BORNEOL
PC456	FOETIDIN
PC457	BETA-PINENE
PC458	MYRTENAL
PC459	FENCHONE
PC460	CAMPHENE
PC461	CAMPHOR
PC462	BETA-AMYRIN
PC463	TARAXEROL
PC464	MASLINIC-ACID
PC465	HEDERAGENIN
PC466	LABDA-TRANS-8(17)-12-DIENE-15-16-DIAL
PC467	GLABRENE
PC468	RIBOFLAVIN
PC469	HARMOL
PC470	CRESOL
PC471	O-CRESOL
PC472	CHRYSOPHANIC-ACID
PC473	LIGUSTRAZINE
PC474	CARYOPHYLLENE-OXIDE
PC475	TESTOSTERONE
PC476	FRIEDELIN
PC477	SOLASONINE
PC478	SOLAMARGINE
PC479	SOLASODINE
PC480	DIOSGENIN
PC481	DESGALACTOTIGONIN
PC482	DEHYDROCURDIONE
PC483	DIHYDROCARVEOL
PC484	ALPHA-AMYRENOL
PC485	MADECASSOSIDE
PC486	BRAHMINOSIDE
PC487	ASIATICOSIDE
PC488	ASIATIC-ACID
PC489	GUAIOL
PC490	CURCUMENOL
PC491	AROMADENDRENE
PC492	CYPERENE
PC493	ALPHA-SPINASTEROL
PC494	GERANYL PROPIONATE
PC495	DAUCOSTEROL
PC496	PROPIONIC-ACID
PC497	Z-LIGUSTILIDE
PC498	GAMMA-HEXALACTONE
PC499	METHYL-BUTYRATE
PC500	CONIINE
PC501	VALERIC-ACID
PC502	BUTYL-PHTHALIDE
PC503	6-DEHYDROGINGERDIONE
PC504	6-GINGERDIONE
PC505	6-GINGESULFONIC-ACID
PC506	6-GINGEROL
PC507	6-GINGERDIOL
PC508	8-SHOGAOL
PC509	GAMMA-NONALACTONE
PC510	METHYL-CAPRYLATE
PC511	2-NONANONE
PC512	8-GINGEROL
PC513	ERUCIC-ACID
PC514	10-GINGERDIONE
PC515	10-DEHYDROGINGERDIONE
PC516	DECANOIC-ACID
PC517	10-GINGEROL
PC518	GLABRANIN
PC519	TRIDECANOIC-ACID
PC520	ETHYL-MYRISTATE
PC521	PENTADECANOIC-ACID
PC522	PALMITIC-ACID-ETHYL-ESTER
PC523	LIGNOCERIC-ACID
PC524	N-HEXACOSANE
PC525	N-HENTRIACONTANE
PC526	DECAN-1-AL
PC527	HEXYL-FORMATE
PC528	ETHYL-CINNAMATE
PC529	ETHYL-ISOBUTYRATE
PC530	CATALASE
PC531	ETHYL-BREVIFOLIN-CARBOXYLATE
PC532	ETHYL-PROPIONATE
PC533	ETHYL-PHENYLACETATE
PC534	VITEXDOIN D
PC535	VITEXDOIN E
PC536	VITEXDOIN B
PC537	VITEXDOIN C
PC538	VITEXDOIN A
PC539	ALPHA-ANTIARIN
PC540	TOXICARIOSIDE B
PC541	CONVALLATOXOL
PC542	STROPHATHOJAVOSIDE | STROPHALLOSIDE
PC543	ISOTALATIZIDINE
PC544	QUERCETIN 5-O-BETA-D-GLUCOPYRANOSIDE
PC545	STROPHANTHIDOL
PC546	TARAXASTEROL ACETATE
PC547	CUCURBITACIN K 2-O-BETA-D-GLUCOPYRANOSIDE
PC548	KHEKADAENGOSIDE K
PC549	BOERAVINONE E
PC550	BOERAVINONE A
PC551	(+/-)-QUADRANGULARIN A
PC552	NEGUNDOSIDE
PC553	3-O-BETA-D-QUINOVOPYRANOSYLSTROPHANTHIDIN
PC554	(+/-)-SYRINGARESINOL | (+)-SYRINGARESINOL/ (+)-SYRINGARESINOL
PC555	BOERAVINONE B
PC556	CHEMBL391454
PC557	BOERAVINONE C
PC558	CHEMBL438511
PC559	PARA-CYMENE/ P-CYMENE
PC560	15-HYDROXYCALOTROPIN | 15BETA-HYDROXYCALOTROPIN
PC561	GAMMA-TERPINENE
PC562	CASTICIN | VITEXICARPIN
PC563	(+)-LYONIRESINOL
PC564	CHEMBL469461
PC565	MEARNSETIN
PC566	BOERAVINONE F
PC567	BOERAVINONE D
PC568	CALACTIN
PC569	(-)-CAMPHENE
PC570	GLYCINE
PC571	METHYL-AMINE
PC572	ATROPINE
PC573	METHYL-GALLATE
PC574	METHYL-SALICYLATE
PC575	GLYCYCOUMARIN
PC576	LICOCOUMARONE
PC577	LICORICIDIN
PC578	OSTHOLE
PC579	SCOPOLETIN
PC580	1,5-BIS-(4-HYDROXY-3-METHOXYPHENYL)-1,4-PENTADIEN-3-ONE
PC581	DEMETHOXYCURCUMIN
PC582	CALEBIN-A
PC583	CYCLOCURCUMIN
PC584	VANILLIN
PC585	GINGERENONE-C
PC586	ZINGERONE
PC587	HEXAHYDROCURCUMIN
PC588	ISOMUCRONULATOL
PC589	METHYL-ISOEUGENOL
PC590	EUGENOL-METHYL-ETHER
PC591	LICOPYRANOCOUMARIN
PC592	5-METHOXY-PSORALEN
PC593	ISOPIMPINELLIN
PC594	FERULIC-ACID
PC595	CURCUMIN
PC596	SINAPIC-ACID
PC597	ISOELEMICIN
PC598	VANILLIC-ACID
PC599	ISORHAMNETIN
PC600	ISOEUGENOL
PC601	ISOGINGERENONE-B
PC602	GINGERENONE-B
PC603	GINGERENONE-A
PC604	ELEMICIN
PC605	TETRAHYDROCURCUMIN
PC606	BREVIFOLIN
PC607	PRUNETIN
PC608	ASARONE/ ALPHA-ASARONE
PC609	GAMMA-ASARONE
PC610	TRANS-ANETHOLE
PC611	P-METHOXY-CINNAMIC-ACID
PC612	P-METHOXYCINNAMALDEHYDE
PC613	PAEONOL
PC614	DIHYDROKAEMPFERIDE
PC615	METHYL-CHAVICOL
PC616	GUAIACOL
PC617	PHYSCION
PC618	HARMALINE
PC619	HARMINE
PC620	MELATONIN
PC621	S-METHYL-CYSTEINE-SULFOXIDE
PC622	GLUTATHIONE
PC623	CYSTEINE
PC624	TYROSINE
PC625	SERINE
PC626	RIBONUCLEASE
PC627	SEROTONIN
PC628	GABA
PC629	INULIN
PC630	TAXIFOLIN
PC631	CORILAGIN
PC632	SHIKIMIC-ACID
PC633	PROCYANIDIN-B-2
PC634	TARTARIC-ACID
PC635	PROCYANIDIN-B-1
PC636	PIPERINE
PC637	CINNAMALDEHYDE
PC638	FLAVONE
PC639	COUMARIN
PC640	BENZALDEHYDE
PC641	BORIC-ACID
PC642	CAFFEIC-ACID
PC643	P-COUMARIC-ACID
PC644	CINNAMIC-ACID
PC645	O-COUMARIC-ACID
PC646	NORBIXIN
PC647	GENTISIC-ACID
PC648	PROTOCATECHUIC-ACID
PC649	P-HYDROXY-BENZOIC-ACID
PC650	BENZOIC-ACID
PC651	SALICYLATES
PC652	RHEIN
PC653	BREVIFOLIN-CARBOXYLIC-ACID
PC654	MALONIC-ACID
PC655	SUCCINIC-ACID
PC656	SORBITOL
PC657	VICENIN
PC658	QUERCIMERITRIN
PC659	SINIGRIN
PC660	XANTHOTOXOL
PC661	PUNICAFOLIN
PC662	TELLIMAGRANDIN
PC663	LUTEOLIN
PC664	PINOCEMBRIN
PC665	GALANGIN
PC666	CIS-RESVERATROL
PC667	ISOLIQUIRITIGENIN
PC668	APIGENIN
PC669	CHAVICOL
PC670	DAPHNETIN
PC671	CATECHOL
PC672	QUERCETIN
PC673	UMBELLIFERONE
PC674	AESCULETIN
PC675	1,2,6-TRI-O-GALLOYL-BETA-D-GLUCOSE
PC676	LEUCOPELARGONIDIN
PC677	1,2,4,6-TETRA-O-GALLOYL-BETA-D-GLUCOSE
PC678	STRICTININ
PC679	QUERCETIN-3-O-BETA-D-GLUCURONIDE
PC680	CASUARININ
PC681	HYDROXYPROLINE
PC682	PUNICALIN
PC683	PEDUNCULAGIN
PC684	TELLIMAGRANDIN-I
PC685	4,6-BENZYLIDENE-D-GLUCOSE
PC686	CINNAMIC-ALCOHOL
PC687	2-HYDROXY-METHYL-ANTHRAQUINONE
PC688	FURFURYL-ALCOHOL
PC689	VICENIN-2
PC690	ISOVITEXIN
PC691	ISOORIENTIN
PC692	SCHAFTOSIDE
PC693	VITEXIN
PC694	SUCROSE
PC695	STARCH
PC696	NEOISOLIQUIRITIN
PC697	ISOLIQUIRITIN
PC698	LIQUIRITIN
PC699	NEOLIQUIRITIN
PC700	CELLULOSE
PC701	GLUCONAPIN
PC702	PHENETHYL-ALCOHOL
PC703	PHOSPHORUS
PC704	2-PHENYLETHYL-ISOTHIOCYANATE
PC705	ACONITIC-ACID
PC706	FORMALDEHYDE
PC707	ISOBUTYRALDEHYDE
PC708	LACTIC-ACID
PC709	NEO-CHLOROGENIC-ACID
PC710	PROPIONALDEHYDE
PC711	SCOPOLIN
PC712	ANETHOLE
PC713	ANISALDEHYDE
PC714	ANISIC-ACID
PC715	ANISYL-ALCOHOL
PC716	APIGENIN-7-O-GLUCOSIDE
PC717	CHAMAZULENE
PC718	CINNAMYL-ALCOHOL
PC719	DIHYDROCARVYL-ACETATE
PC720	HYDROQUINONE
PC721	2-HYDROXY MYRISTIC ACID (C14H28O3]
PC722	LAWSONE
PC723	CIS-DECAHYDRONAPHTHALENE
PC724	PIPERONYLIC ACID
PC725	METHYL HYDROCINNAMATE
PC726	PIP
PC727	PISOL
PC728	DODECANAL (CH3(CH2]10CHO]
PC729	1,2-BENZENEDICARBOXYLIC ACID, BIS(2-ETHYLHEXYL] ESTER (C24H38O4]
PC730	PIPERONAL
PC731	PIPERAZINE ADIPATE (C10H20N2O4]
PC732	ISOBUTYLISOVALERATE
PC733	TRD
PC734	MYS
PC735	HEPTADEKAN
PC736	UPL
PC737	TRIDECYLENE
PC738	3-PHENYLUNDECANE
PC739	HEPTADECENE
PC740	PENTADECENE
PC741	NONADECENE
PC742	TETRADECADIENE-1,13
PC743	2-NONYNOIC ACID (C9H14O2]
PC744	LINALOOL (D)
PC745	CYCLOPENTADECANE
PC746	SESAMOL
PC747	2-AMINO-4-HYDROXYPTERIDINE-6-CARBOXYLIC ACID (C7H5N5O3]
PC748	SESAMIN
PC749	N-METHYL-1- OCTADECANAMINE (C19H41N]
PC750	P-AMINO-O-CRESOL
PC751	BETA-CUBEBENE
PC752	2,4-DIMETHOXYTOLUENE
PC753	PISATIN
PC754	ISOLONGIFOLENE EPOXIDE
PC755	2,2-DIMETHOXYBUTANE (C6H14O2]
PC756	CAM
PC757	CIS-2-DECALONE
PC758	PIPERITENONE
PC759	(-)-NOPINENE
PC760	(-)-ALPHA-PINENE
PC761	CHEBI:7
PC762	(R)-LINALOOL
PC763	N-(2,5-DIMETHOXYPHENYL)-4-METHOXYBENZAMIDE
PC764	4-[(1-CARBOXY-2-METHYLBUTYL)AMINO]-2(1H)-PYRIMIDINONE
PC765	TETRADECAHYDRO-1-METHYLPHENANTHRENE
PC766	PIPERLONGUMINE
PC767	[(3S)-3,7-DIMETHYLOCTA-1,6-DIEN-3-YL] PROPANOATE
PC768	(-)-CARYOPHYLLENE OXIDE
PC769	()-TERPINEN-4-OL
PC770	UNDULATONE
PC771	ISOCARYOPHYLLENE
PC772	PELLITORINE
PC773	PIPERANINE
PC774	PIPERLONGUMININE
PC775	8-HEPTADECENE
PC776	9,17-OCTADECADIENAL (Z)
PC777	CYCLODECENE, 1-METHYL-
PC778	1,4,7,-CYCLOUNDECATRIENE, 1,5,9,9-TETRAMETHYL-, Z,Z,Z-
PC779	RETROFRACTAMIDE B
PC780	PIPERCALLOSINE
PC781	(Z)-CARYOPHYLLENE
PC782	(-)-ALPHA-CEDRENE
PC783	-CIS-.BETA.-ELEMENE DIASTEREOMER
PC784	DEHYDROPIPERNONALINE
PC785	N-ISOBUTYL-2,4-ICOSADIENAMIDE
PC786	GUINEENSINE
PC787	N-ISOBUTYL-2E,4E-DODECADIENAMIDE
PC788	(E,E,E)-11-(1,3-BENZODIOXOL-5-YL)-N-(2-METHYLPROPYL)-2,4,10-UNDECATRIENENAMIDE
PC789	ZINC03996196
PC790	CEDRYL ACETATE
PC791	BB_NC-0668
PC792	N-ISOBUTYL-2E,E-OCTADECADIENAMIDE
PC793	PIPERNONATINE
PC794	COUMAPERINE
PC795	(+) -APHANAMOL I
PC796	(1S,5S)-1-ISOPROPYL-4-METHYLENEBICYCLO[3.1.0]HEXANE
PC797	N-[(2E,4E)-DECADIENOYL]-PIPERIDINE
PC798	(5S)-5-[(1R)-1,5-DIMETHYLHEX-4-ENYL]-2-METHYLCYCLOHEXA-1,3-DIENE
PC799	N-[(2E,4E)-TETRADECADIENOYL]PIPERIDINE
PC800	(E)-5-(4-HYDROXY-3-METHOXY-PHENYL)-1-PIPERIDINO-PENT-2-EN-1-ONE
PC801	ZINC03982454
PC802	DELTA-ELEMENE
PC803	(2R,4AR,8AR)-2-METHYLDECALIN
PC804	(1R,5R,7S)-4,7-DIMETHYL-7-(4-METHYLPENT-3-ENYL)BICYCLO[3.1.1]HEPT-3-ENE
PC805	BRACHYAMIDE B
PC806	N-ISOBUTYL-2E,4E-UNDECADIENAMIDE
PC807	ALPHA-CUBEBENE
PC808	PIPERUNDECALIDINE
PC809	1,4-CADINADIENE
PC810	TRICYCLENE
PC811	LONGUMOSIDES B
PC812	BISDEMETHOXYCURCUMIN
PC813	(R)-BETA-BISABOLENE
PC814	TRANS-ISOEUGENOL
PC815	(E)-BETA-FARNESENE
PC816	ALPHA-HUMULENE
PC817	CALARENE
PC818	4CH-02431 (BISDEMETHOXYCURCUMIN)
PC819	COPAENE
PC820	(+)-FARGESIN
PC821	BICYCLO[3. 2. 2]NON-6-EN-3-ONE
PC822	N-ISOBUTYLEICOSA-2(E),4(E),8(Z)-TRIENAMIDE
PC823	SYLVATINE
PC824	CUCURBITACIN J 2-O-BETA-D-GLUCOPYRANOSIDE
PC825	KHEKADAENGOSIDE M
PC826	AOIBACLYIN
PC827	KHEKADAENGOSIDE C
PC828	KHEKADAENGOSIDE D
PC829	KHEKADAENGOSIDE I
PC830	CYCLOTRICUSPIDOSIDE C
PC831	CYCLOTRICUSPIDOSIDE A
PC832	KHEKADAENGOSIDE A
PC833	KHEKADAENGOSIDE B
PC834	KHEKADAENGOSIDE L
PC835	KHEKADAENGOSIDE J
PC836	ANACYCLIN
PC837	QUADRANGULARIN C
PC838	PALLIDOL
PC839	RESVERATROL
PC840	PICEATANNOL
PC841	DENUDATINE
PC842	VILMORRIANONE
PC843	8-ACETYLHETEROPHYLLISINE
PC844	PANCRATISTATIN
PC845	6-HYDROXYTRICETIN 6,4',5'-TRIMETHYL ETER 3'-RHAMNOSIDE
PC846	6-HYDROXYTRICETIN 5-GLUCOSIDE
PC847	INDICAN
PC848	3-O-ALPHA-L-RHAMNOPYRANOSYLCANNOGENOL
PC849	STROPHANTHIDIN
PC850	KUROMANIN
PC851	SHATAVARIN VI
PC852	ASPARANIN A
PC853	RACEMOSIDE C
PC854	SHATAVARIN IX
PC855	SHATAVARIN X
PC856	RACEMOSIDE B
PC857	SHATAVARIN VII
PC858	RACEMOSIDE A
PC859	SHATAVARIN VIII
PC860	SHATAVARIN I
PC861	CHEMBL84174
PC862	ALPHA-AMYRIN
PC863	CALOTROPIN
PC864	CALACTINIC ACID METHYL
PC865	DIGITOXIGENIN
PC866	USCHARIDIN
PC867	8-PRENYLKAEMPFEROL 4'-METHYL ETHER 3-RHAMNOSYL-(1->6)-GALACTOSIDE-7-GALACTOSIDE_x000D_ 3-[[6-O-(6-DEOXY-ALPHA-L-MANNOPYRANOSYL)-BETA-D-GALACTOPYRANOSYL]OXY]-7-(BETA-D-GALACTOPYRANOSYLOXY)-5-HYDROXY-2-(4-METHOXYPHENYL)-8-(3-METHYL-2-BUTENYL)-4H-1-BENZOPYRAN-4-ONE
