# Supplementary material for: Insights about multi-targeting and synergistic neuromodulators in Ayurvedic herbs against epilepsy: integrated computational studies on drug-target and protein-protein interaction networks
Source: Sci Rep. 2019 Jul 22;9:10565. doi: 10.1038/s41598-019-46715-6 (PMC6646331; doi:10.1038/s41598-019-46715-6)
Supplement: Supplementary file 7 — Table S6 [file 41598_2019_46715_MOESM7_ESM.xlsx]

## Sheet: Sheet1
name
PHENYL-PROPIONIC-ACID	Glycyrrhiza-glabra-farmacy.csv	EP33
ACETIC-ACID	Croton-tiglium-farmacy.csv Ficus-carica-farmacy.csv Glycyrrhiza-glabra-farmacy.csv Myristica-fragrans-farmacy.csv Ocimum-gratissimum-farmacy.csv Zingiber-officinale-farmacy.csv	EP26 EP32 EP33 EP39 EP42 EP57
SALICYLIC-ACID	Bixa-orellana-farmacy.csv Glycyrrhiza-glabra-farmacy.csv	EP12 EP33
AROMADEDRIN	Smilax-china-farmacy.csv	EP51
indole-3-acetaldehyde		EP30
INDOLE-ACETIC-ACID	Moringa-oleifera-farmacy.csv	EP38
NIACINAMIDE	Aloe-vera-farmacy.csv	EP3
BENZYL-ISOTHIOCYANATE	Moringa-oleifera-farmacy.csv	EP38
CHRYSAZIN	Aloe-vera-farmacy.csv	EP3
GLYCYRRHETIC-ACID	Glycyrrhiza-glabra-farmacy.csv	EP33
SEBACIC-ACID	Ricinus-communis-farmacy.csv	EP48
ALANINE	Aloe-vera-farmacy.csv Cicer-arietinum-farmacy.csv Ficus-carica-farmacy.csv Moringa-oleifera-farmacy.csv Nigella-sativa-farmacy.csv Portulaca-oleracea-farmacy.csv Zingiber-officinale-farmacy.csv	EP3 EP23 EP32 EP38 EP41 EP46 EP57
GALACTOSE	Aloe-vera-farmacy.csv Ferula-assa-foetida-farmacy.csv Ficus-carica-farmacy.csv Ocimum-gratissimum-farmacy.csv Portulaca-oleracea-farmacy.csv	EP3 EP31 EP32 EP42 EP46
ALIZARIN	Rubia-cordifolia-farmacy.csv	EP49
()-BORNYL ACETATE	Zingiber-officinale-farmacy.csv	EP57
I-BUTANOL	Zingiber-officinale-farmacy.csv	EP57
PURPURIN	Rubia-cordifolia-farmacy.csv	EP49
TECTOCHINON	Rubia-cordifolia-farmacy.csv	EP49
ANTHRAQUINONES	Aloe-vera-farmacy.csv Rubia-cordifolia-farmacy.csv	EP3 EP49
GRAMIN	Smilax-china-farmacy.csv	EP51
MORINGININE	Moringa-oleifera-farmacy.csv	EP38
BETA-RHODINOL	Zingiber-officinale-farmacy.csv	EP57
BEHENIC-ACID	Moringa-oleifera-farmacy.csv Nardostachys-jatamansi-farmacy.csv Portulaca-oleracea-farmacy.csv	EP38 EP40 EP46
OCTADEC-1-ENE	Aloe-vera-farmacy.csv	EP3
P-METHOXY-PHENOL	Glycyrrhiza-glabra-farmacy.csv	EP33
CATECHINS	Myristica-fragrans-farmacy.csv Punica-granatum-farmacy.csv Albizia-lebbeck-farmacy.csv	EP39 EP47 EP2
GLYCYRRHETINIC-ACID	Glycyrrhiza-glabra-farmacy.csv	EP33
ALOE-EMODIN	Aloe-vera-farmacy.csv	EP3
2,3-DIHYDROBENZOFURAN	Centella-asiatica-farmacy.csv Glycyrrhiza-glabra-farmacy.csv	EP22 EP33
HERNIARIN	Glycyrrhiza-glabra-farmacy.csv	EP33
HEPTENE	Zingiber-officinale-farmacy.csv	EP57
TRIDECANONE	Zingiber-officinale-farmacy.csv	EP57
DULCITOL	Withania-somnifera-farmacy.csv	EP56
GLYCYRRHIZIC-ACID	Glycyrrhiza-glabra-farmacy.csv	EP33
FENCHYL-ALCOHOL	Myristica-fragrans-farmacy.csv	EP39
BENZYL-ACETONE	Aloe-vera-farmacy.csv	EP3
NONACOSANOIC ACID		EP16
DAMASCENINE	Nigella-sativa-farmacy.csv	EP41
BIS-DEMETHOXYCURCUMIN	Curcuma-longa-farmacy.csv	EP27
CAMPESTEROL	Aloe-vera-farmacy.csv Anethum-graveolens-farmacy.csv Centella-asiatica-farmacy.csv Curcuma-longa-farmacy.csv Ficus-carica-farmacy.csv Moringa-oleifera-farmacy.csv Myristica-fragrans-farmacy.csv Nigella-sativa-farmacy.csv Punica-granatum-farmacy.csv Withania-somnifera-farmacy.csv Zingiber-officinale-farmacy.csv	EP3 EP5EP22 EP27 EP32 EP38 EP39 EP41 EP47 EP56 EP57
URSOLIC-ACID	Punica-granatum-farmacy.csv Zizyphus-jujuba-farmacy.csv	EP47 EP58
IBERICIN	Rubia-cordifolia-farmacy.csv	EP49
17-BETA-ESTRADIOL	Punica-granatum-farmacy.csv	EP47
LINOLEIC-ACID	Aloe-vera-farmacy.csv Anethum-graveolens-farmacy.csv Brassica-nigra-farmacy.csv Cedrus-deodora-farmacy.csv Centella-asiatica-farmacy.csv Cicer-arietinum-farmacy.csv Croton-tiglium-farmacy.csv Cyperus-rotundus-farmacy.csv Ferula-assa-foetida-farmacy.csv Ficus-carica-farmacy.csv Hyoscyamus-niger-farmacy.csv Mimosa-pudica-farmacy.csv Myristica-fragrans-farmacy.csv Nigella-sativa-farmacy.csv Ocimum-s…	EP3 EP5EP14 EP21 EP22 EP23 EP26 EP28 EP31 EP32 EP35 EP37 EP39 EP41 EP43 EP46 EP47 EP48 EP52 EP56 EP57
TOLUENE	Anethum-graveolens-farmacy.csv Centella-asiatica-farmacy.csv	EP5EP22
TRYPTAMINE	Punica-granatum-farmacy.csv	EP47
ALPHA-LINOLENIC-ACID	Anethum-graveolens-farmacy.csv Brassica-nigra-farmacy.csv Portulaca-oleracea-farmacy.csv Zingiber-officinale-farmacy.csv	EP5EP14 EP46 EP57
ISOAMYL-ACETATE	Ficus-carica-farmacy.csv	EP32
GLUCOSE	Aloe-vera-farmacy.csv Bacopa-monnieri-farmacy.csv Centella-asiatica-farmacy.csv Curcuma-longa-farmacy.csv Ferula-assa-foetida-farmacy.csv Ficus-carica-farmacy.csv Glycyrrhiza-glabra-farmacy.csv Myristica-fragrans-farmacy.csv Nigella-sativa-farmacy.csv Portulaca-oleracea-farmacy.csv Punica-granatum-farmacy.csv Solanum-nigrum-farmacy.csv Vetiveria-zizanioides-farmacy.csv Zingiber-officinale-farmacy…	EP3 EP11 EP22 EP27 EP31 EP32 EP33 EP39 EP41 EP46 EP47 EP52 EP54 EP57 EP58
THREONINE	Albizia-lebbeck-farmacy.csv Aloe-vera-farmacy.csv Anethum-graveolens-farmacy.csv Bixa-orellana-farmacy.csv Brassica-nigra-farmacy.csv Cicer-arietinum-farmacy.csv Ficus-carica-farmacy.csv Moringa-oleifera-farmacy.csv Nigella-sativa-farmacy.csv Portulaca-oleracea-farmacy.csv Zingiber-officinale-farmacy.csv	EP2 EP3 EP5EP12 EP14 EP23 EP32 EP38 EP41 EP46 EP57
ACETALDEHYDE	Ficus-carica-farmacy.csv Zingiber-officinale-farmacy.csv	EP32 EP57
FORMONONETIN	Cicer-arietinum-farmacy.csv Glycyrrhiza-glabra-farmacy.csv	EP23 EP33
SOLANINE	Solanum-nigrum-farmacy.csv	EP52
NONANOIC-ACID	Glycyrrhiza-glabra-farmacy.csv	EP33
HEXANOL	Glycyrrhiza-glabra-farmacy.csv Zingiber-officinale-farmacy.csv	EP33 EP57
DELTA-TOCOPHEROL	Moringa-oleifera-farmacy.csv	EP38
XANTHOPHYLL	Anethum-graveolens-farmacy.csv Ficus-carica-farmacy.csv	EP5EP32
PINITOL	Cedrus-deodora-farmacy.csv	EP21
APIOL	Anethum-graveolens-farmacy.csv	EP5
THUJONE	Glycyrrhiza-glabra-farmacy.csv	EP33
ELLAGIC-ACID	Bixa-orellana-farmacy.csv Punica-granatum-farmacy.csv Ricinus-communis-farmacy.csv	EP12 EP47 EP48
RICINOLEIC-ACID	Ricinus-communis-farmacy.csv	EP48
IMPERATORIN	Anethum-graveolens-farmacy.csv	EP5
ALPHA-TOCOPHEROL	Anethum-graveolens-farmacy.csv Curcuma-longa-farmacy.csv Moringa-oleifera-farmacy.csv Ricinus-communis-farmacy.csv	EP5EP27 EP38 EP48
XYLOSE	Aloe-vera-farmacy.csv Ficus-carica-farmacy.csv Ocimum-sanctum-farmacy.csv	EP3 EP32 EP43
CASTALAGIN	Punica-granatum-farmacy.csv	EP47
ISOVALERALDEHYDE	Zingiber-officinale-farmacy.csv	EP57
GLYCOLIC-ACID	Ricinus-communis-farmacy.csv	EP48
METHYL-BENZOATE	Anethum-graveolens-farmacy.csv Ficus-carica-farmacy.csv	EP5EP32
CHLORINE	Portulaca-oleracea-farmacy.csv Punica-granatum-farmacy.csv	EP46 EP47
DEOXYLUCIDIN	Rubia-cordifolia-farmacy.csv	EP49
NEOXANTHIN	Ficus-carica-farmacy.csv	EP32
TRIMETHYLAMINE	Acorus-calamus-farmacy.csv Hyoscyamus-niger-farmacy.csv	EP1 EP35
PHENYLALANINE	Albizia-lebbeck-farmacy.csv Aloe-vera-farmacy.csv Anethum-graveolens-farmacy.csv Bixa-orellana-farmacy.csv Brassica-nigra-farmacy.csv Cicer-arietinum-farmacy.csv Ficus-carica-farmacy.csv Moringa-oleifera-farmacy.csv Nigella-sativa-farmacy.csv Passiflora-incarnata-farmacy.csv Portulaca-oleracea-farmacy.csv Zingiber-officinale-farmacy.csv	EP2 EP3 EP5EP12 EP14 EP23 EP32 EP38 EP41 EP44 EP46 EP57
CUMENE	Zingiber-officinale-farmacy.csv	EP57
BETA-PHELLANDRENE	Anethum-graveolens-farmacy.csv Myristica-fragrans-farmacy.csv Ocimum-gratissimum-farmacy.csv Zingiber-officinale-farmacy.csv	EP5EP39 EP42 EP57
OLEIC-ACID-ETHYL-ESTER	Aloe-vera-farmacy.csv	EP3
ASPARAGINE	Aloe-vera-farmacy.csv Glycyrrhiza-glabra-farmacy.csv Nigella-sativa-farmacy.csv Zingiber-officinale-farmacy.csv	EP3 EP33 EP41 EP57
BENZYL-ALCOHOL	Albizia-lebbeck-farmacy.csv Ficus-carica-farmacy.csv Glycyrrhiza-glabra-farmacy.csv	EP2 EP32 EP33
HYPEROSIDE	Anethum-graveolens-farmacy.csv Ricinus-communis-farmacy.csv	EP5EP48
JASMONE	Ficus-carica-farmacy.csv	EP32
STEARIC-ACID	Aloe-vera-farmacy.csv Anethum-graveolens-farmacy.csv Bixa-orellana-farmacy.csv Brassica-nigra-farmacy.csv Cedrus-deodora-farmacy.csv Centella-asiatica-farmacy.csv Cicer-arietinum-farmacy.csv Croton-tiglium-farmacy.csv Cyperus-rotundus-farmacy.csv Ficus-carica-farmacy.csv Hyoscyamus-niger-farmacy.csv Mimosa-pudica-farmacy.csv Moringa-oleifera-farmacy.csv Myristica-fragrans-farmacy.csv Nigella-sati…	EP3 EP5EP12 EP14 EP21 EP22 EP23 EP26 EP28 EP32 EP35 EP37 EP38 EP39 EP41 EP43 EP46 EP47 EP52 EP56 EP57
ISOQUERCITRIN	Anethum-graveolens-farmacy.csv Brassica-nigra-farmacy.csv Centella-asiatica-farmacy.csv Ficus-carica-farmacy.csv Glycyrrhiza-glabra-farmacy.csv Punica-granatum-farmacy.csv Ricinus-communis-farmacy.csv	EP5EP14 EP22 EP32 EP33 EP47 EP48
METHIONINE	Albizia-lebbeck-farmacy.csv Anethum-graveolens-farmacy.csv Bixa-orellana-farmacy.csv Brassica-nigra-farmacy.csv Cicer-arietinum-farmacy.csv Ficus-carica-farmacy.csv Moringa-oleifera-farmacy.csv Nigella-sativa-farmacy.csv Portulaca-oleracea-farmacy.csv Punica-granatum-farmacy.csv Zingiber-officinale-farmacy.csv	EP2 EP5EP12 EP14 EP23 EP32 EP38 EP41 EP46 EP47 EP57
GLUTAMINE	Aloe-vera-farmacy.csv Passiflora-incarnata-farmacy.csv	EP3 EP44
EUGENOL	Acorus-calamus-farmacy.csv Anethum-graveolens-farmacy.csv Curcuma-longa-farmacy.csv Ficus-carica-farmacy.csv Glycyrrhiza-glabra-farmacy.csv Myristica-fragrans-farmacy.csv Ocimum-gratissimum-farmacy.csv Ocimum-sanctum-farmacy.csv Zingiber-officinale-farmacy.csv	EP1 EP5EP27 EP32 EP33 EP39 EP42 EP43 EP57
ROSMARINIC-ACID	Anethum-graveolens-farmacy.csv	EP5
ARGININE	Albizia-lebbeck-farmacy.csv Aloe-vera-farmacy.csv Anethum-graveolens-farmacy.csv Bixa-orellana-farmacy.csv Brassica-nigra-farmacy.csv Cicer-arietinum-farmacy.csv Ficus-carica-farmacy.csv Moringa-oleifera-farmacy.csv Nigella-sativa-farmacy.csv Portulaca-oleracea-farmacy.csv Zingiber-officinale-farmacy.csv	EP2 EP3 EP5EP12 EP14 EP23 EP32 EP38 EP41 EP46 EP57
METHYL-NONYL-KETONE	Zingiber-officinale-farmacy.csv	EP57
PROGOITRIN	Brassica-nigra-farmacy.csv	EP14
ISOLEUCINE	Albizia-lebbeck-farmacy.csv Aloe-vera-farmacy.csv Anethum-graveolens-farmacy.csv Bixa-orellana-farmacy.csv Brassica-nigra-farmacy.csv Cicer-arietinum-farmacy.csv Ficus-carica-farmacy.csv Moringa-oleifera-farmacy.csv Nigella-sativa-farmacy.csv Portulaca-oleracea-farmacy.csv Zingiber-officinale-farmacy.csv	EP2 EP3 EP5EP12 EP14 EP23 EP32 EP38 EP41 EP46 EP57
DOPA	Portulaca-oleracea-farmacy.csv	EP46
ASPARTIC-ACID	Aloe-vera-farmacy.csv Bacopa-monnieri-farmacy.csv Centella-asiatica-farmacy.csv Cicer-arietinum-farmacy.csv Ficus-carica-farmacy.csv Moringa-oleifera-farmacy.csv Nigella-sativa-farmacy.csv Portulaca-oleracea-farmacy.csv Zingiber-officinale-farmacy.csv	EP3 EP11 EP22 EP23 EP32 EP38 EP41 EP46 EP57
OXALIC-ACID	Acorus-calamus-farmacy.csv Cicer-arietinum-farmacy.csv Ficus-carica-farmacy.csv Glycyrrhiza-glabra-farmacy.csv Moringa-oleifera-farmacy.csv Portulaca-oleracea-farmacy.csv Punica-granatum-farmacy.csv Zingiber-officinale-farmacy.csv	EP1 EP23 EP32 EP33 EP38 EP46 EP47 EP57
MALTOSE	Glycyrrhiza-glabra-farmacy.csv Punica-granatum-farmacy.csv	EP33 EP47
ETHYL-ACETATE	Ficus-carica-farmacy.csv Zingiber-officinale-farmacy.csv	EP32 EP57
FARNESOL	Centella-asiatica-farmacy.csv Zingiber-officinale-farmacy.csv	EP22 EP57
TRIOLEIN	Aloe-vera-farmacy.csv	EP3
ARACHIDONIC-ACID	Aloe-vera-farmacy.csv Nigella-sativa-farmacy.csv	EP3 EP41
CHOLESTEROL	Aloe-vera-farmacy.csv Curcuma-longa-farmacy.csv Moringa-oleifera-farmacy.csv Nigella-sativa-farmacy.csv Punica-granatum-farmacy.csv Solanum-nigrum-farmacy.csv	EP3 EP27 EP38 EP41 EP47 EP52
MENTHOL	Acorus-calamus-farmacy.csv	EP1
NARINGENIN	Glycyrrhiza-glabra-farmacy.csv	EP33
GERANYL-ACETATE	Ficus-carica-farmacy.csv Myristica-fragrans-farmacy.csv Zingiber-officinale-farmacy.csv	EP32 EP39 EP57
MYRISTICIN	Anethum-graveolens-farmacy.csv Myristica-fragrans-farmacy.csv	EP5EP39
GALLIC-ACID/ 3,4,5-TRIHYDROXYBENZOIC ACID	Punica-granatum-farmacy.csv Ricinus-communis-farmacy.csv Smilax-china-farmacy.csv	EP47 EP48 EP51
ACETOPHENONE	Glycyrrhiza-glabra-farmacy.csv	EP33
EMODIN	Aloe-vera-farmacy.csv	EP3
COUMESTROL	Punica-granatum-farmacy.csv	EP47
LINALYL-ACETATE	Anethum-graveolens-farmacy.csv Ficus-carica-farmacy.csv	EP5EP32
CITRONELLOL	Myristica-fragrans-farmacy.csv Zingiber-officinale-farmacy.csv	EP39 EP57
CAPRYLIC-ACID	Curcuma-longa-farmacy.csv Myristica-fragrans-farmacy.csv Zingiber-officinale-farmacy.csv	EP27 EP39 EP57
TRYPTOPHAN	Bixa-orellana-farmacy.csv Brassica-nigra-farmacy.csv Cicer-arietinum-farmacy.csv Ficus-carica-farmacy.csv Moringa-oleifera-farmacy.csv Nigella-sativa-farmacy.csv Portulaca-oleracea-farmacy.csv Zingiber-officinale-farmacy.csv	EP12 EP14 EP23 EP32 EP38 EP41 EP46 EP57
METHYL-ISOBUTYL-KETONE	Zingiber-officinale-farmacy.csv	EP57
ETHYL-BUTYRATE	Ficus-carica-farmacy.csv	EP32
FOLACIN	Aloe-vera-farmacy.csv Cicer-arietinum-farmacy.csv Portulaca-oleracea-farmacy.csv	EP3 EP23 EP46
GLYCEROL	Aloe-vera-farmacy.csv Croton-tiglium-farmacy.csv Vetiveria-zizanioides-farmacy.csv	EP3 EP26 EP54
MYRICETIN	Punica-granatum-farmacy.csv Zingiber-officinale-farmacy.csv	EP47 EP57
PUNICIC-ACID	Punica-granatum-farmacy.csv	EP47
FUMARIC-ACID	Ficus-carica-farmacy.csv Punica-granatum-farmacy.csv	EP32 EP47
PHENYL-ACETALDEHYDE	Glycyrrhiza-glabra-farmacy.csv	EP33
LYSINE	Albizia-lebbeck-farmacy.csv Aloe-vera-farmacy.csv Anethum-graveolens-farmacy.csv Bixa-orellana-farmacy.csv Brassica-nigra-farmacy.csv Cicer-arietinum-farmacy.csv Ficus-carica-farmacy.csv Moringa-oleifera-farmacy.csv Nigella-sativa-farmacy.csv Portulaca-oleracea-farmacy.csv Zingiber-officinale-farmacy.csv	EP2 EP3 EP5EP12 EP14 EP23 EP32 EP38 EP41 EP46 EP57
THYMOL	Zingiber-officinale-farmacy.csv Anethum-graveolens-farmacy.csv Glycyrrhiza-glabra-farmacy.csv Nigella-sativa-farmacy.csv Ocimum-gratissimum-farmacy.csv	EP57 EP5EP33 EP41 EP42
MYRISTIC-ACID	Aloe-vera-farmacy.csv Anethum-graveolens-farmacy.csv Bixa-orellana-farmacy.csv Cicer-arietinum-farmacy.csv Croton-tiglium-farmacy.csv Cyperus-rotundus-farmacy.csv Ferula-assa-foetida-farmacy.csv Ficus-carica-farmacy.csv Hyoscyamus-niger-farmacy.csv Moringa-oleifera-farmacy.csv Myristica-fragrans-farmacy.csv Nardostachys-jatamansi-farmacy.csv Nigella-sativa-farmacy.csv Passiflora-incarnata-farmacy…	EP3 EP5EP12 EP23 EP26 EP28 EP31 EP32 EP35 EP38 EP39 EP40 EP41 EP44 EP46 EP57
OLEANOLIC-ACID	Albizia-lebbeck-farmacy.csv Cyperus-rotundus-farmacy.csv Ficus-carica-farmacy.csv Myristica-fragrans-farmacy.csv Punica-granatum-farmacy.csv Zizyphus-jujuba-farmacy.csv	EP2 EP28 EP32 EP39 EP47 EP58
DAIDZEIN	Cicer-arietinum-farmacy.csv	EP23
HARMALOL	Passiflora-incarnata-farmacy.csv	EP44
CAPSAICIN	Zingiber-officinale-farmacy.csv	EP57
XANTHOTOXIN	Anethum-graveolens-farmacy.csv Ficus-carica-farmacy.csv Glycyrrhiza-glabra-farmacy.csv	EP5EP32 EP33
ALPHA-PINENE	Acorus-calamus-farmacy.csv Anethum-graveolens-farmacy.csv Centella-asiatica-farmacy.csv Curcuma-longa-farmacy.csv Ferula-assa-foetida-farmacy.csv Ficus-carica-farmacy.csv Myristica-fragrans-farmacy.csv Nardostachys-jatamansi-farmacy.csv Ocimum-gratissimum-farmacy.csv Pinus-roxburghii-farmacy.csv Vetiveria-zizanioides-farmacy.csv Zingiber-officinale-farmacy.csv	EP1 EP5EP22 EP27 EP31 EP32 EP39 EP40 EP42 EP45 EP54 EP57
PSORALEN	Ficus-carica-farmacy.csv	EP32
1,8-CINEOLE	Zingiber-officinale-farmacy.csv Acorus-calamus-farmacy.csv Curcuma-longa-farmacy.csv Cyperus-rotundus-farmacy.csv Myristica-fragrans-farmacy.csv Ocimum-gratissimum-farmacy.csv Vetiveria-zizanioides-farmacy.csv	EP57 EP1 EP27 EP28 EP39 EP42 EP54
LINALOOL	Acorus-calamus-farmacy.csv Anethum-graveolens-farmacy.csv Centella-asiatica-farmacy.csv Curcuma-longa-farmacy.csv Ficus-carica-farmacy.csv Glycyrrhiza-glabra-farmacy.csv Myristica-fragrans-farmacy.csv Vetiveria-zizanioides-farmacy.csv Zingiber-officinale-farmacy.csv	EP1 EP5EP22 EP27 EP32 EP33 EP39 EP54 EP57
DELTA-3-CARENE	Anethum-graveolens-farmacy.csv Nardostachys-jatamansi-farmacy.csv Ocimum-gratissimum-farmacy.csv Pinus-roxburghii-farmacy.csv Vetiveria-zizanioides-farmacy.csv	EP5EP40 EP42 EP45 EP54
GLUTAMIC-ACID	Aloe-vera-farmacy.csv Bacopa-monnieri-farmacy.csv Centella-asiatica-farmacy.csv Cicer-arietinum-farmacy.csv Ficus-carica-farmacy.csv Moringa-oleifera-farmacy.csv Nigella-sativa-farmacy.csv Portulaca-oleracea-farmacy.csv Ricinus-communis-farmacy.csv Zingiber-officinale-farmacy.csv	EP3 EP11 EP22 EP23 EP32 EP38 EP41 EP46 EP48 EP57
ALPHA-TERPINENE	Acorus-calamus-farmacy.csv Anethum-graveolens-farmacy.csv Curcuma-longa-farmacy.csv Myristica-fragrans-farmacy.csv Ocimum-gratissimum-farmacy.csv Zingiber-officinale-farmacy.csv	EP1 EP5EP27 EP39 EP42 EP57
MALTOL	Glycyrrhiza-glabra-farmacy.csv Passiflora-incarnata-farmacy.csv	EP33 EP44
MANNITOL	Glycyrrhiza-glabra-farmacy.csv Punica-granatum-farmacy.csv	EP33 EP47
BIOCHANIN	Cicer-arietinum-farmacy.csv	EP23
ALPHA-TERPINEOL	Acorus-calamus-farmacy.csv Anethum-graveolens-farmacy.csv Centella-asiatica-farmacy.csv Curcuma-longa-farmacy.csv Ferula-assa-foetida-farmacy.csv Ficus-carica-farmacy.csv Glycyrrhiza-glabra-farmacy.csv Myristica-fragrans-farmacy.csv Ocimum-gratissimum-farmacy.csv Vetiveria-zizanioides-farmacy.csv Zingiber-officinale-farmacy.csv	EP1 EP5EP22 EP27 EP31 EP32 EP33 EP39 EP42 EP54 EP57
QUINIC-ACID	Ficus-carica-farmacy.csv Punica-granatum-farmacy.csv Withania-somnifera-farmacy.csv	EP32 EP47 EP56
NARINGIN	Punica-granatum-farmacy.csv	EP47
(+)-CARVONE	Anethum-graveolens-farmacy.csv	EP5
INOSITOL	Centella-asiatica-farmacy.csv	EP22
ALLYL-ISOTHIOCYANATE	Brassica-nigra-farmacy.csv	EP14
GERANIOL	Zingiber-officinale-farmacy.csv Anethum-graveolens-farmacy.csv Centella-asiatica-farmacy.csv Glycyrrhiza-glabra-farmacy.csv Myristica-fragrans-farmacy.csv Ocimum-gratissimum-farmacy.csv	EP57 EP5EP22 EP33 EP39 EP42
CAPROIC-ACID/ HEXANOIC-ACID	Glycyrrhiza-glabra-farmacy.csv Ocimum-gratissimum-farmacy.csv	EP33 EP42
NONACOSANE	Bacopa-monnieri-farmacy.csv Brassica-nigra-farmacy.csv	EP11 EP14
BETA-TERPINEOL	Anethum-graveolens-farmacy.csv Myristica-fragrans-farmacy.csv	EP5EP39
KAEMPFEROL	Albizia-lebbeck-farmacy.csv Anethum-graveolens-farmacy.csv Centella-asiatica-farmacy.csv Ficus-carica-farmacy.csv Glycyrrhiza-glabra-farmacy.csv Moringa-oleifera-farmacy.csv Myristica-fragrans-farmacy.csv Passiflora-incarnata-farmacy.csv Punica-granatum-farmacy.csv Ricinus-communis-farmacy.csv Zingiber-officinale-farmacy.csv	EP2 EP5EP22 EP32 EP33 EP38 EP39 EP44 EP47 EP48 EP57
HISTIDINE	Albizia-lebbeck-farmacy.csv Aloe-vera-farmacy.csv Anethum-graveolens-farmacy.csv Bixa-orellana-farmacy.csv Brassica-nigra-farmacy.csv Cicer-arietinum-farmacy.csv Ficus-carica-farmacy.csv Moringa-oleifera-farmacy.csv Portulaca-oleracea-farmacy.csv Zingiber-officinale-farmacy.csv	EP2 EP3 EP5EP12 EP14 EP23 EP32 EP38 EP46 EP57
TANNIN	Acorus-calamus-farmacy.csv Albizia-lebbeck-farmacy.csv Cedrus-deodora-farmacy.csv Centella-asiatica-farmacy.csv Ficus-carica-farmacy.csv Mimosa-pudica-farmacy.csv Nigella-sativa-farmacy.csv Ocimum-sanctum-farmacy.csv Portulaca-oleracea-farmacy.csv Punica-granatum-farmacy.csv Smilax-china-farmacy.csv Solanum-nigrum-farmacy.csv Zizyphus-jujuba-farmacy.csv	EP1 EP2 EP21 EP22 EP32 EP37 EP41 EP43 EP46 EP47 EP51 EP52 EP58
EICOSAPENTAENOIC-ACID	Portulaca-oleracea-farmacy.csv	EP46
ANGELICIN	Ficus-carica-farmacy.csv Nardostachys-jatamansi-farmacy.csv	EP32 EP40
ORIENTIN	Passiflora-incarnata-farmacy.csv	EP44
CYSTINE	Aloe-vera-farmacy.csv Brassica-nigra-farmacy.csv Cicer-arietinum-farmacy.csv Ficus-carica-farmacy.csv Moringa-oleifera-farmacy.csv Nigella-sativa-farmacy.csv Portulaca-oleracea-farmacy.csv Withania-somnifera-farmacy.csv Zingiber-officinale-farmacy.csv	EP3 EP14 EP23 EP32 EP38 EP41 EP46 EP56 EP57
METHYL-ETHYL-KETONE	Glycyrrhiza-glabra-farmacy.csv	EP33
PALMITIC-ACID	Acorus-calamus-farmacy.csv Aloe-vera-farmacy.csv Anethum-graveolens-farmacy.csv Bixa-orellana-farmacy.csv Brassica-nigra-farmacy.csv Centella-asiatica-farmacy.csv Cicer-arietinum-farmacy.csv Croton-tiglium-farmacy.csv Ficus-carica-farmacy.csv Glycyrrhiza-glabra-farmacy.csv Hyoscyamus-niger-farmacy.csv Mimosa-pudica-farmacy.csv Moringa-oleifera-farmacy.csv Myristica-fragrans-farmacy.csv Nigella-sa…	EP1 EP3 EP5EP12 EP14 EP22 EP23 EP26 EP32 EP33 EP35 EP37 EP38 EP39 EP41 EP43 EP44 EP46 EP47 EP48 EP52 EP54 EP57 EP51
NIACIN	Albizia-lebbeck-farmacy.csv Aloe-vera-farmacy.csv Anethum-graveolens-farmacy.csv Bixa-orellana-farmacy.csv Brassica-nigra-farmacy.csv Centella-asiatica-farmacy.csv Cicer-arietinum-farmacy.csv Curcuma-longa-farmacy.csv Ficus-carica-farmacy.csv Glycyrrhiza-glabra-farmacy.csv Hibiscus-rosa-sinensis-farmacy.csv Moringa-oleifera-farmacy.csv Passiflora-incarnata-farmacy.csv Portulaca-oleracea-farmacy.c…	EP2 EP3 EP5EP12 EP14 EP22 EP23 EP27 EP32 EP33 EP34 EP38 EP44 EP46 EP47 EP48 EP57 EP58
ASTRAGALIN/ KAEMPFEROL-3-O-BETA-D-GLUCOPYRANOSIDE	Brassica-nigra-farmacy.csv Centella-asiatica-farmacy.csv Ficus-carica-farmacy.csv Glycyrrhiza-glabra-farmacy.csv Nigella-sativa-farmacy.csv Ricinus-communis-farmacy.csv	EP14 EP22 EP32 EP33 EP41 EP48
(-)-EPICATECHIN	Myristica-fragrans-farmacy.csv	EP39
ETHANOL	Acorus-calamus-farmacy.csv Ficus-carica-farmacy.csv	EP1 EP32
CYCLOARTENOL	Nigella-sativa-farmacy.csv	EP41
LAURIC-ACID	Aloe-vera-farmacy.csv Anethum-graveolens-farmacy.csv Croton-tiglium-farmacy.csv Myristica-fragrans-farmacy.csv Zingiber-officinale-farmacy.csv	EP3 EP5EP26 EP39 EP57
ACETONE	Zingiber-officinale-farmacy.csv	EP57
TIGLIC-ACID	Croton-tiglium-farmacy.csv	EP26
BENZYL-ACETATE	Ficus-carica-farmacy.csv	EP32
METHYL-CINNAMATE	Ocimum-gratissimum-farmacy.csv	EP42
CITRIC-ACID	Ficus-carica-farmacy.csv Portulaca-oleracea-farmacy.csv Punica-granatum-farmacy.csv Solanum-nigrum-farmacy.csv Zizyphus-jujuba-farmacy.csv	EP32 EP46 EP47 EP52 EP58
GALANOLACTONE	Zingiber-officinale-farmacy.csv	EP57
OLEIC-ACID	Aloe-vera-farmacy.csv Anethum-graveolens-farmacy.csv Bixa-orellana-farmacy.csv Brassica-nigra-farmacy.csv Centella-asiatica-farmacy.csv Cicer-arietinum-farmacy.csv Croton-tiglium-farmacy.csv Cyperus-rotundus-farmacy.csv Ferula-assa-foetida-farmacy.csv Ficus-carica-farmacy.csv Hyoscyamus-niger-farmacy.csv Mimosa-pudica-farmacy.csv Moringa-oleifera-farmacy.csv Myristica-fragrans-farmacy.csv Nigella…	EP3 EP5EP12 EP14 EP22 EP23 EP26 EP28 EP31 EP32 EP35 EP37 EP38 EP39 EP41 EP43 EP44 EP46 EP47 EP48 EP51 EP52 EP57
FORMIC-ACID	Aloe-vera-farmacy.csv Croton-tiglium-farmacy.csv Myristica-fragrans-farmacy.csv Ocimum-gratissimum-farmacy.csv Passiflora-incarnata-farmacy.csv	EP3 EP26 EP39 EP42 EP44
EPIGALLOCATECHIN-3-GALLATE	Punica-granatum-farmacy.csv	EP47
SAFROLE	Anethum-graveolens-farmacy.csv Myristica-fragrans-farmacy.csv	EP5EP39
ZEAXANTHIN	Bixa-orellana-farmacy.csv	EP12
QUINOLINE	Ficus-carica-farmacy.csv	EP32
FURFURAL	Acorus-calamus-farmacy.csv Anethum-graveolens-farmacy.csv Glycyrrhiza-glabra-farmacy.csv Myristica-fragrans-farmacy.csv Zingiber-officinale-farmacy.csv	EP1 EP5EP33 EP39 EP57
SYRINGIC-ACID	Curcuma-longa-farmacy.csv Ficus-carica-farmacy.csv	EP27 EP32
NEROL	Centella-asiatica-farmacy.csv Myristica-fragrans-farmacy.csv Zingiber-officinale-farmacy.csv	EP22 EP39 EP57
BUTYRIC-ACID	Acorus-calamus-farmacy.csv Croton-tiglium-farmacy.csv Ficus-carica-farmacy.csv Myristica-fragrans-farmacy.csv Ocimum-gratissimum-farmacy.csv Passiflora-incarnata-farmacy.csv	EP1 EP26 EP32 EP39 EP42 EP44
PALMITOLEIC-ACID	Aloe-vera-farmacy.csv Anethum-graveolens-farmacy.csv Brassica-nigra-farmacy.csv Cedrus-deodora-farmacy.csv Cicer-arietinum-farmacy.csv Nigella-sativa-farmacy.csv Portulaca-oleracea-farmacy.csv Zingiber-officinale-farmacy.csv	EP3 EP5EP14 EP21 EP23 EP41 EP46 EP57
RAFFINOSE	Centella-asiatica-farmacy.csv Passiflora-incarnata-farmacy.csv Zingiber-officinale-farmacy.csv	EP22 EP44 EP57
METHANOL	Centella-asiatica-farmacy.csv	EP22
METHYL-ACETATE	Ficus-carica-farmacy.csv Zingiber-officinale-farmacy.csv	EP32 EP57
DOPAMINE	Portulaca-oleracea-farmacy.csv	EP46
ETHYL-VALERATE	Ficus-carica-farmacy.csv	EP32
PUNICALAGIN	Punica-granatum-farmacy.csv	EP47
VALINE	Albizia-lebbeck-farmacy.csv Aloe-vera-farmacy.csv Anethum-graveolens-farmacy.csv Bixa-orellana-farmacy.csv Brassica-nigra-farmacy.csv Cicer-arietinum-farmacy.csv Ficus-carica-farmacy.csv Moringa-oleifera-farmacy.csv Nigella-sativa-farmacy.csv Passiflora-incarnata-farmacy.csv Portulaca-oleracea-farmacy.csv Punica-granatum-farmacy.csv Zingiber-officinale-farmacy.csv	EP2 EP3 EP5EP12 EP14 EP23 EP32 EP38 EP41 EP44 EP46 EP47 EP57
PHENOL	Acorus-calamus-farmacy.csv Glycyrrhiza-glabra-farmacy.csv	EP1 EP33
DILLAPIOL	Anethum-graveolens-farmacy.csv	EP5
MALIC-ACID	Ficus-carica-farmacy.csv Glycyrrhiza-glabra-farmacy.csv Portulaca-oleracea-farmacy.csv Punica-granatum-farmacy.csv	EP32 EP33 EP46 EP47
DIMETHYL-AMINE	Acorus-calamus-farmacy.csv	EP1
ISOVALERIC-ACID	Nardostachys-jatamansi-farmacy.csv	EP40
OCIMENE	Acorus-calamus-farmacy.csv Ocimum-gratissimum-farmacy.csv	EP1 EP42
NICOTINE	Bacopa-monnieri-farmacy.csv Withania-somnifera-farmacy.csv	EP11 EP56
GLYOXYLIC-ACID	Ficus-carica-farmacy.csv Ricinus-communis-farmacy.csv	EP32 EP48
HEPTADECANOIC-ACID	Myristica-fragrans-farmacy.csv Zingiber-officinale-farmacy.csv	EP39 EP57
FICIN	Ficus-carica-farmacy.csv	EP32
6-SHOGAOL	Zingiber-officinale-farmacy.csv	EP57
DIMETHYLDIETHOXYSILANE	Zingiber-officinale-farmacy.csv	EP57
HYOSCYAMINE	Hyoscyamus-niger-farmacy.csv	EP35
APOATROPINE	Hyoscyamus-niger-farmacy.csv	EP35
SOLATUBIN	Solanum-nigrum-farmacy.csv	EP52
XYLOIDONE	Rubia-cordifolia-farmacy.csv	EP49
SOLANOCAPSINE	Solanum-nigrum-farmacy.csv	EP52
4-BETA-HYDROXYWITHANOLIDE	Withania-somnifera-farmacy.csv	EP56
GLUCURONIC-ACID	Ferula-assa-foetida-farmacy.csv Glycyrrhiza-glabra-farmacy.csv	EP31 EP33
Maackiain/ (-)-MAACKIAIN	Butea monosperma Cicer-arietinum-farmacy.csv	EP16 EP23
RUBIANIC ACID	Rubia-cordifolia-farmacy.csv	EP49
Butin		EP16
THYMOHYDROQUINONE	Nigella-sativa-farmacy.csv	EP41
1,4-DIHYDROXY-2-METHYLANTHRAQUINONE	Rubia-cordifolia-farmacy.csv	EP49
MALABARICONE-C	Myristica-fragrans-farmacy.csv	EP39
PARAFFIN	Anethum-graveolens-farmacy.csv	EP5
LIQUIRITIC-ACID	Glycyrrhiza-glabra-farmacy.csv	EP33
LIQUIRITIGENIN	Cicer-arietinum-farmacy.csv Glycyrrhiza-glabra-farmacy.csv	EP23 EP33
DIOSCIN	Smilax-china-farmacy.csv	EP51
ASTILBIN	Smilax-china-farmacy.csv	EP51
HIMACHALOL	Cedrus-deodora-farmacy.csv	EP21
SOYASAPONIN	Glycyrrhiza-glabra-farmacy.csv	EP33
GLABRIDIN	Glycyrrhiza-glabra-farmacy.csv	EP33
RUBIADIN	Rubia-cordifolia-farmacy.csv	EP49
MOLLUGIN	Rubia-cordifolia-farmacy.csv	EP49
RUBILACTONE	Rubia-cordifolia-farmacy.csv	EP49
PTEROSIN B GLUCOSIDE	Solanum-nigrum-farmacy.csv	EP52
2-METHYLTRIDEC-1-ENE	Zingiber-officinale-farmacy.csv	EP57
GRACILLIN	Smilax-china-farmacy.csv	EP51
LUCIDIN PRIMEVEROSIDE	Rubia-cordifolia-farmacy.csv	EP49
ALOESIN	Aloe-vera-farmacy.csv	EP3
NOR-DAMNACANTHAL	Rubia-cordifolia-farmacy.csv	EP49
1-HYDROXY-2-METHYLANTHRAQUINONE	Rubia-cordifolia-farmacy.csv	EP49
WITHANOLIDE-D	Withania-somnifera-farmacy.csv	EP56
3-Dihydrocadambine		EP7
AC-SHANZ-ME	Solanum-nigrum-farmacy.csv	EP52
MALABARICONE-B	Myristica-fragrans-farmacy.csv	EP39
METHYLPROTODIOSCIN	Smilax-china-farmacy.csv	EP51
METHYLPROTOGRACILLIN	Smilax-china-farmacy.csv	EP51
40957-99-1	Solanum-nigrum-farmacy.csv	EP52
MORACIN M	Smilax-china-farmacy.csv	EP51
SITOINDOSIDE-IX	Withania-somnifera-farmacy.csv	EP56
SITOINDOSIDE-X	Withania-somnifera-farmacy.csv	EP56
ARABOGLYCYRRHIZIN	Glycyrrhiza-glabra-farmacy.csv	EP33
PINORESINOL	Solanum-nigrum-farmacy.csv	EP52
Fucostanol		EP16
WITHAFERIN-A	Withania-somnifera-farmacy.csv	EP56
WITHANOLIDE-E	Withania-somnifera-farmacy.csv	EP56
MEDICARPIN	Cicer-arietinum-farmacy.csv Butea monosperma	EP23 EP16
Cadambine		EP7
NIGELLONE	Nigella-sativa-farmacy.csv	EP41
L-LIMONEN	Zingiber-officinale-farmacy.csv	EP57
MIMOSINE	Mimosa-pudica-farmacy.csv	EP37
PECTIN	Bixa-orellana-farmacy.csv Centella-asiatica-farmacy.csv Cyperus-rotundus-farmacy.csv Ficus-carica-farmacy.csv Glycyrrhiza-glabra-farmacy.csv Myristica-fragrans-farmacy.csv Punica-granatum-farmacy.csv Zizyphus-jujuba-farmacy.csv	EP12 EP22 EP28 EP32 EP33 EP39 EP47 EP58
YAMOGENIN	Smilax-china-farmacy.csv	EP51
PHORBOL	Croton-tiglium-farmacy.csv	EP26
CENTDAROL	Cedrus-deodora-farmacy.csv	EP21
HISPAGLABRIDIN-A	Glycyrrhiza-glabra-farmacy.csv	EP33
HOMOFERREIRIN	Cicer-arietinum-farmacy.csv	EP23
ONONIN	Cicer-arietinum-farmacy.csv Glycyrrhiza-glabra-farmacy.csv	EP23 EP33
WITHASOMNINE	Withania-somnifera-farmacy.csv	EP56
C10822	Solanum-nigrum-farmacy.csv	EP52
(-)-CITRONELLAL	Zingiber-officinale-farmacy.csv	EP57
(S)-(+)-ALPHA-PHELLANDRENE	Zingiber-officinale-farmacy.csv	EP57
(L)-ALPHA-TERPINEOL	Zingiber-officinale-farmacy.csv	EP57
CIS-DIHYDROQUERCETIN	Smilax-china-farmacy.csv	EP51
TROPINE	Hyoscyamus-niger-farmacy.csv Withania-somnifera-farmacy.csv	EP35 EP56
ZIZANAL	Vetiveria-zizanioides-farmacy.csv	EP54
CONIFERYL-ALCOHOL	Aloe-vera-farmacy.csv	EP3
CHLOROGENIC-ACID	Anethum-graveolens-farmacy.csv Brassica-nigra-farmacy.csv Hyoscyamus-niger-farmacy.csv Punica-granatum-farmacy.csv Ricinus-communis-farmacy.csv Withania-somnifera-farmacy.csv Zingiber-officinale-farmacy.csv	EP5EP14 EP35 EP47 EP48 EP56 EP57
SPIROSTAN-3-OL, (3BETA,5ALPHA,25S)-	Solanum-nigrum-farmacy.csv	EP52
HEDERASAPONIN-C	Glycyrrhiza-glabra-farmacy.csv	EP33
CYNAROSIDE	Ferula-assa-foetida-farmacy.csv	EP31
RUTIN	Anethum-graveolens-farmacy.csv Ficus-carica-farmacy.csv Hyoscyamus-niger-farmacy.csv Nigella-sativa-farmacy.csv Passiflora-incarnata-farmacy.csv Punica-granatum-farmacy.csv Ricinus-communis-farmacy.csv Smilax-china-farmacy.csv Withania-somnifera-farmacy.csv Zizyphus-jujuba-farmacy.csv	EP5EP32 EP35 EP41 EP44 EP47 EP48 EP51 EP56 EP58
Genistein		EP25
OKANIN	Albizia-lebbeck-farmacy.csv	EP2
DELTA-5-AVENASTEROL	Moringa-oleifera-farmacy.csv	EP38
PHORBOL-12-TIGLATE-13-DECANOATE	Croton-tiglium-farmacy.csv	EP26
HARMANE	Passiflora-incarnata-farmacy.csv	EP44
P-OCIMENE	Zingiber-officinale-farmacy.csv	EP57
BETA-ASARONE	Acorus-calamus-farmacy.csv	EP1
PRATENSEIN	Cicer-arietinum-farmacy.csv	EP23
LICARIN-A	Myristica-fragrans-farmacy.csv	EP39
GLYCYRRHISOFLAVANONE	Glycyrrhiza-glabra-farmacy.csv	EP33
GLYCYRRHISOFLAVONE	Glycyrrhiza-glabra-farmacy.csv	EP33
INDIGOTIN	Indigofera-tinctoria-farmacy.csv	EP36
PALLASONE	Rubia-cordifolia-farmacy.csv	EP49
LICOCHALCONE-A	Glycyrrhiza-glabra-farmacy.csv	EP33
LICOCHALCONE-B	Glycyrrhiza-glabra-farmacy.csv	EP33
MEDICAGOL	Cicer-arietinum-farmacy.csv	EP23
ANISOMELIC-ACID	Anisomeles-malabarica-farmacy.csv	EP6
DEHYDROISOEUGENOL	Myristica-fragrans-farmacy.csv	EP39
SCIRPUSIN A	Smilax-china-farmacy.csv	EP51
LICOISOFLAVONE-B	Glycyrrhiza-glabra-farmacy.csv	EP33
Bryophyllin A		EP15
SITOGLUSIDE	Smilax-china-farmacy.csv Rubia-cordifolia-farmacy.csv	EP51 EP49
QUERCETIN-3-O-BETA-D-GLUCOPYRANOSIDE	Ricinus-communis-farmacy.csv	EP48
BIXIN	Bixa-orellana-farmacy.csv	EP12
KHUSIMONE	Vetiveria-zizanioides-farmacy.csv	EP54
LICARIN-B	Myristica-fragrans-farmacy.csv	EP39
(E)-1-(4-HYDROXY-3-METHOXYPHENYL)DODEC-4-EN-3-ONE	Zingiber-officinale-farmacy.csv	EP57
ECHINATIN	Glycyrrhiza-glabra-farmacy.csv	EP33
OVATODIOLIDE	Anisomeles-malabarica-farmacy.csv	EP6
ALPHA-CYPERONE	Cyperus-rotundus-farmacy.csv	EP28
ENGELITIN	Smilax-china-farmacy.csv	EP51
GALBANIC-ACID	Ferula-assa-foetida-farmacy.csv	EP31
4-O-CAFFEOYLQUINIC-ACID	Withania-somnifera-farmacy.csv	EP56
Sulfurein		EP16
ALLOHIMACHALOL	Cedrus-deodora-farmacy.csv	EP21
GLABROL	Glycyrrhiza-glabra-farmacy.csv	EP33
Coreopsin		EP16
BARBALOIN	Aloe-vera-farmacy.csv	EP3
ISOERGINE	Argyreia-speciosa-farmacy.csv	EP9
Β-SESQUIPHELLANDRENE	Centella-asiatica-farmacy.csv	EP22
DELTA-7-AVENASTEROL	Moringa-oleifera-farmacy.csv	EP38
LICOFLAVANONE	Glycyrrhiza-glabra-farmacy.csv	EP33
8-GINGERDIONE	Zingiber-officinale-farmacy.csv	EP57
RUBIONCOLIN B	Rubia-cordifolia-farmacy.csv	EP49
HISPAGLABRIDIN-B	Glycyrrhiza-glabra-farmacy.csv	EP33
JUJUBOGENIN	Bacopa-monnieri-farmacy.csv	EP11
ACORIC-ACID	Acorus-calamus-farmacy.csv	EP1
CALARENE	Zingiber-officinale-farmacy.csv	EP57
RUBIATRIOL	Rubia-cordifolia-farmacy.csv	EP49
QUERCETIN-3-RHAMNOGLUCOSIDE	Anethum-graveolens-farmacy.csv	EP5
GLUCOMANNAN	Aloe-vera-farmacy.csv	EP3
Monospermoside		EP16
Palasitrin		EP16
Isomonospermoside		EP16
QUERCETIN-3-GENTIOBIOSIDE	Solanum-nigrum-farmacy.csv	EP52
QUERCETIN-3'-GLUCOSIDE	Nigella-sativa-farmacy.csv	EP41
2'-HYDROXYMOLLUGIN	Rubia-cordifolia-farmacy.csv	EP49
PSEUDOPROTODIOSCIN	Smilax-china-farmacy.csv	EP51
WITHACNISTIN	Withania-somnifera-farmacy.csv	EP56
EPIZIZANAL	Vetiveria-zizanioides-farmacy.csv	EP54
PTERYGOSPERMIN	Moringa-oleifera-farmacy.csv	EP38
ALIZARIN-2-METHYLETHER	Rubia-cordifolia-farmacy.csv	EP49
KAEMPFERID	Smilax-china-farmacy.csv	EP51
TOMATIDENOL	Solanum-nigrum-farmacy.csv	EP52
BACOSIDE-A	Bacopa-monnieri-farmacy.csv	EP11
APIOGLYCYRRHIZIN	Glycyrrhiza-glabra-farmacy.csv	EP33
ELLAGITANNIN	Punica-granatum-farmacy.csv	EP47
MAACKOLINE	Smilax-china-farmacy.csv	EP51
ISOENGELITIN	Smilax-china-farmacy.csv	EP51
Laccijalaric Ester II		EP16
LUCIDIN OMEGA-METHYL ETHER	Rubia-cordifolia-farmacy.csv	EP49
Laccijalaric Ester I		EP16
BACOSIDE-B	Bacopa-monnieri-farmacy.csv	EP11
RUBIPRASIN B	Rubia-cordifolia-farmacy.csv	EP49
STIGMASTEROL	Aloe-vera-farmacy.csv Anethum-graveolens-farmacy.csv Bacopa-monnieri-farmacy.csv Centella-asiatica-farmacy.csv Curcuma-longa-farmacy.csv Ficus-carica-farmacy.csv Glycyrrhiza-glabra-farmacy.csv Moringa-oleifera-farmacy.csv Myristica-fragrans-farmacy.csv Nigella-sativa-farmacy.csv Passiflora-incarnata-farmacy.csv Punica-granatum-farmacy.csv Ricinus-communis-farmacy.csv Withania-somnifera-farmacy.cs…	EP3 EP5EP11 EP22 EP27 EP32 EP33 EP38 EP39 EP41 EP44 EP47 EP48 EP56 EP57
BETA-SITOSTEROL/ SITOSTEROL	Smilax-china-farmacy.csv Rubia-cordifolia-farmacy.csv Zingiber-officinale-farmacy.csv Albizia-lebbeck-farmacy.csv Aloe-vera-farmacy.csv Anethum-graveolens-farmacy.csv Bacopa-monnieri-farmacy.csv Centella-asiatica-farmacy.csv Curcuma-longa-farmacy.csv Solanum-nigrum-farmacy.csvFicus-carica-farmacy.csv Glycyrrhiza-glabra-farmacy.csv Moringa-oleifera-farmacy.csv Myristica-fragrans-farmacy.csv Nardos…	EP51 EP49 EP57 EP2 EP3 EP5EP11 EP22 EP27 EP32 EP33 EP38 EP39 EP40 EP41 EP42 EP43 EP46 EP47 EP48 EP52 EP56 EP52
NEOCNIDOLIDE	Anethum-graveolens-farmacy.csv	EP5
PUNICACORTEIN-C	Punica-granatum-farmacy.csv	EP47
ASCORBIC-ACID	Acorus-calamus-farmacy.csv Albizia-lebbeck-farmacy.csv Aloe-vera-farmacy.csv Anethum-graveolens-farmacy.csv Bacopa-monnieri-farmacy.csv Bixa-orellana-farmacy.csv Brassica-nigra-farmacy.csv Centella-asiatica-farmacy.csv Cicer-arietinum-farmacy.csv Curcuma-longa-farmacy.csv Cyperus-rotundus-farmacy.csv Ficus-carica-farmacy.csv Glycyrrhiza-glabra-farmacy.csv Hibiscus-rosa-sinensis-farmacy.csv Mimosa…	EP1 EP2 EP3 EP5EP11 EP12 EP14 EP22 EP23 EP27 EP28 EP32 EP33 EP34 EP37 EP38 EP41 EP43 EP44 EP46 EP47 EP52 EP57 EP58
ESTRIOL	Glycyrrhiza-glabra-farmacy.csv Punica-granatum-farmacy.csv	EP33 EP47
DELTA-CADINENE	Acorus-calamus-farmacy.csv Anethum-graveolens-farmacy.csv Centella-asiatica-farmacy.csv Myristica-fragrans-farmacy.csv Zingiber-officinale-farmacy.csv	EP1 EP5EP22 EP39 EP57
GRANATIN-A	Punica-granatum-farmacy.csv	EP47
COPAENE	Cyperus-rotundus-farmacy.csv Myristica-fragrans-farmacy.csv Ocimum-gratissimum-farmacy.csv	EP28 EP39 EP42
24-METHYLENE-CYCLOARTANOL	Ficus-carica-farmacy.csv Nigella-sativa-farmacy.csv	EP32 EP41
ESTRONE	Punica-granatum-farmacy.csv	EP47
SOMNIFERINE	Withania-somnifera-farmacy.csv	EP56
D-LIMONENE	Nigella-sativa-farmacy.csv	EP41
TIGOGENIN	Solanum-nigrum-farmacy.csv	EP52
SAPONINS	Aloe-vera-farmacy.csv Bixa-orellana-farmacy.csv Centella-asiatica-farmacy.csv Cicer-arietinum-farmacy.csv Glycyrrhiza-glabra-farmacy.csv Ocimum-sanctum-farmacy.csv Portulaca-oleracea-farmacy.csv	EP3 EP12 EP22 EP23 EP33 EP43 EP46
GLUCOSAMINE	Aloe-vera-farmacy.csv	EP3
QUERCITRIN	Anethum-graveolens-farmacy.csv Ricinus-communis-farmacy.csv	EP5EP48
PATCHOULI-ALCOHOL	Nardostachys-jatamansi-farmacy.csv Zingiber-officinale-farmacy.csv	EP40 EP57
BETA-SANTALOL	Zingiber-officinale-farmacy.csv	EP57
CITROSTADIENOL	Nigella-sativa-farmacy.csv	EP41
SCOPOLAMINE	Hyoscyamus-niger-farmacy.csv	EP35
BETA-DAMASCENONE	Ficus-carica-farmacy.csv	EP32
ALPHA-HUMULENE	Acorus-calamus-farmacy.csv Centella-asiatica-farmacy.csv Myristica-fragrans-farmacy.csv Ocimum-gratissimum-farmacy.csv	EP1 EP22 EP39 EP42
CARYOPHYLLENE	Curcuma-longa-farmacy.csv Ficus-carica-farmacy.csv Myristica-fragrans-farmacy.csv Ocimum-gratissimum-farmacy.csv Zingiber-officinale-farmacy.csv	EP27 EP32 EP39 EP42 EP57
DIALLYL-SULFIDE	Ferula-assa-foetida-farmacy.csv	EP31
DIALLYL-DISULFIDE	Ferula-assa-foetida-farmacy.csv	EP31
PYRIDINE	Centella-asiatica-farmacy.csv Hyoscyamus-niger-farmacy.csv	EP22 EP35
AZULENE	Acorus-calamus-farmacy.csv Curcuma-longa-farmacy.csv Ferula-assa-foetida-farmacy.csv	EP1 EP27 EP31
CROCETIN	Bixa-orellana-farmacy.csv Mimosa-pudica-farmacy.csv	EP12 EP37
CRYPTOXANTHIN	Bixa-orellana-farmacy.csv Ficus-carica-farmacy.csv	EP12 EP32
BETA-CAROTENE	Solanum-nigrum-farmacy.csv Aloe-vera-farmacy.csv Bixa-orellana-farmacy.csv Brassica-nigra-farmacy.csv Centella-asiatica-farmacy.csv Cicer-arietinum-farmacy.csv Curcuma-longa-farmacy.csv Ficus-carica-farmacy.csv Glycyrrhiza-glabra-farmacy.csv Hibiscus-rosa-sinensis-farmacy.csv Mimosa-pudica-farmacy.csv Moringa-oleifera-farmacy.csv Ocimum-sanctum-farmacy.csv Passiflora-incarnata-farmacy.csv Portula…	EP52 EP3 EP12 EP14 EP22 EP23 EP27 EP32 EP33 EP34 EP37 EP38 EP43 EP44 EP46 EP57 EP58
VIOLAXANTHIN	Ficus-carica-farmacy.csv	EP32
ELEMOL	Zingiber-officinale-farmacy.csv Nardostachys-jatamansi-farmacy.csv Vetiveria-zizanioides-farmacy.csv	EP57 EP40 EP54
BETA-ELEMENE	Zingiber-officinale-farmacy.csv Acorus-calamus-farmacy.csv Anethum-graveolens-farmacy.csv Centella-asiatica-farmacy.csv Ocimum-gratissimum-farmacy.csv	EP57 EP1 EP5EP22 EP42
CARVONE	Anethum-graveolens-farmacy.csv Nigella-sativa-farmacy.csv	EP5EP41
CARVEOL	Anethum-graveolens-farmacy.csv	EP5
ELEMENE	Myristica-fragrans-farmacy.csv	EP39
LIMONENE	Acorus-calamus-farmacy.csv Anethum-graveolens-farmacy.csv Centella-asiatica-farmacy.csv Curcuma-longa-farmacy.csv Cyperus-rotundus-farmacy.csv Ficus-carica-farmacy.csv Myristica-fragrans-farmacy.csv Ocimum-gratissimum-farmacy.csv Vetiveria-zizanioides-farmacy.csv Zingiber-officinale-farmacy.csv	EP1 EP5EP22 EP27 EP28 EP32 EP39 EP42 EP54 EP57
SELINENE	Acorus-calamus-farmacy.csv	EP1
LUPEOL	Albizia-lebbeck-farmacy.csv Aloe-vera-farmacy.csv Ficus-carica-farmacy.csv Glycyrrhiza-glabra-farmacy.csv	EP2 EP3 EP32 EP33
LUPEOL-ACETATE	Ficus-carica-farmacy.csv	EP32
BETA-SELINENE	Cyperus-rotundus-farmacy.csv Ocimum-gratissimum-farmacy.csv Zingiber-officinale-farmacy.csv	EP28 EP42 EP57
BETULINIC-ACID	Anisomeles-malabarica-farmacy.csv Centella-asiatica-farmacy.csv Glycyrrhiza-glabra-farmacy.csv Punica-granatum-farmacy.csv Zizyphus-jujuba-farmacy.csv	EP6 EP22 EP33 EP47 EP58
BETA-IONONE	Ficus-carica-farmacy.csv Nardostachys-jatamansi-farmacy.csv Zingiber-officinale-farmacy.csv	EP32 EP40 EP57
DIACETYL	Vetiveria-zizanioides-farmacy.csv	EP54
P-METHYL-ACETOPHENONE	Cedrus-deodora-farmacy.csv	EP21
ISOPELLETIERINE	Punica-granatum-farmacy.csv Withania-somnifera-farmacy.csv	EP47 EP56
SULCATONE	Zingiber-officinale-farmacy.csv	EP57
BORNYL-ACETATE	Zingiber-officinale-farmacy.csv	EP57
CINNAMYL-ACETATE	Ficus-carica-farmacy.csv	EP32
PANTOTHENIC-ACID	Brassica-nigra-farmacy.csv Cicer-arietinum-farmacy.csv Ficus-carica-farmacy.csv Portulaca-oleracea-farmacy.csv Punica-granatum-farmacy.csv Zingiber-officinale-farmacy.csv	EP14 EP23 EP32 EP46 EP47 EP57
BETA-EUDESMOL	Anethum-graveolens-farmacy.csv Nardostachys-jatamansi-farmacy.csv Zingiber-officinale-farmacy.csv	EP5EP40 EP57
ZINGIBEROL	Zingiber-officinale-farmacy.csv	EP57
BETA-THUJONE	Zingiber-officinale-farmacy.csv	EP57
SABINOL	Anethum-graveolens-farmacy.csv	EP5
MENTHONE	Acorus-calamus-farmacy.csv	EP1
GERMACRENE-D	Anethum-graveolens-farmacy.csv Centella-asiatica-farmacy.csv Ficus-carica-farmacy.csv Myristica-fragrans-farmacy.csv Ocimum-gratissimum-farmacy.csv	EP5EP22 EP32 EP39 EP42
GERMACRONE	Curcuma-longa-farmacy.csv	EP27
EPI-PROCURCUMENOL	Curcuma-longa-farmacy.csv	EP27
TERPINOLENE/ TEREBEN	Acorus-calamus-farmacy.csv Anethum-graveolens-farmacy.csv Curcuma-longa-farmacy.csv Myristica-fragrans-farmacy.csv Ocimum-gratissimum-farmacy.csv Zingiber-officinale-farmacy.csv	EP1 EP5EP27 EP39 EP42 EP57
CIS-OCIMENE	Anethum-graveolens-farmacy.csv Ocimum-gratissimum-farmacy.csv	EP5EP42
ALPHA-FARNESENE	Zingiber-officinale-farmacy.csv	EP57
GAMMA-CAROTENE	Ficus-carica-farmacy.csv	EP32
NERAL	Zingiber-officinale-farmacy.csv Ocimum-gratissimum-farmacy.csv	EP57 EP42
SQUALENE	Ricinus-communis-farmacy.csv	EP48
TRANS-BETA-FARNESENE	Centella-asiatica-farmacy.csv Ficus-carica-farmacy.csv Zingiber-officinale-farmacy.csv	EP22 EP32 EP57
GERANYL-ACETONE	Ficus-carica-farmacy.csv	EP32
FARNESENE	Zingiber-officinale-farmacy.csv	EP57
RUBIXANTHIN	Ficus-carica-farmacy.csv	EP32
CITRAL	Zingiber-officinale-farmacy.csv Anisomeles-malabarica-farmacy.csv Ocimum-gratissimum-farmacy.csv	EP57 EP6 EP42
FARNESAL	Zingiber-officinale-farmacy.csv	EP57
GAMMA-BISABOLENE	Zingiber-officinale-farmacy.csv	EP57
LICOISOFLAVONE-A	Glycyrrhiza-glabra-farmacy.csv	EP33
ISOLICOFLAVONOL	Glycyrrhiza-glabra-farmacy.csv	EP33
MYRCENE	Zingiber-officinale-farmacy.csv Acorus-calamus-farmacy.csv Anethum-graveolens-farmacy.csv Centella-asiatica-farmacy.csv Ficus-carica-farmacy.csv Myristica-fragrans-farmacy.csv Ocimum-gratissimum-farmacy.csv	EP57 EP1 EP5EP22 EP32 EP39 EP42
BETA-BISABOLENE	Centella-asiatica-farmacy.csv Curcuma-longa-farmacy.csv Myristica-fragrans-farmacy.csv Zingiber-officinale-farmacy.csv	EP22 EP27 EP39 EP57
NEROLIDOL	Centella-asiatica-farmacy.csv Zingiber-officinale-farmacy.csv	EP22 EP57
BETA-SANTALENE	Ocimum-gratissimum-farmacy.csv	EP42
ERGOSTEROL	Smilax-china-farmacy.csv Anethum-graveolens-farmacy.csv	EP51 EP5
TERPINEN-4-OL	Acorus-calamus-farmacy.csv Anethum-graveolens-farmacy.csv Glycyrrhiza-glabra-farmacy.csv Myristica-fragrans-farmacy.csv Ocimum-gratissimum-farmacy.csv Vetiveria-zizanioides-farmacy.csv Zingiber-officinale-farmacy.csv	EP1 EP5EP33 EP39 EP42 EP54 EP57
THYMOQUINONE	Nigella-sativa-farmacy.csv	EP41
CARVACROL	Anethum-graveolens-farmacy.csv Glycyrrhiza-glabra-farmacy.csv Ocimum-gratissimum-farmacy.csv Ocimum-sanctum-farmacy.csv	EP5EP33 EP42 EP43
GUAIAZULENE	Ficus-carica-farmacy.csv	EP32
SABINENE	Acorus-calamus-farmacy.csv Anethum-graveolens-farmacy.csv Ficus-carica-farmacy.csv Myristica-fragrans-farmacy.csv Ocimum-gratissimum-farmacy.csv Zingiber-officinale-farmacy.csv	EP1 EP5EP32 EP39 EP42 EP57
CURDIONE	Curcuma-longa-farmacy.csv	EP27
ALPHA-PHELLANDRENE	Anethum-graveolens-farmacy.csv Curcuma-longa-farmacy.csv Ferula-assa-foetida-farmacy.csv Myristica-fragrans-farmacy.csv Ocimum-gratissimum-farmacy.csv Zingiber-officinale-farmacy.csv	EP5EP27 EP31 EP39 EP42 EP57
CURCUMOL	Curcuma-longa-farmacy.csv	EP27
ALPHA-CADINOL	Zingiber-officinale-farmacy.csv	EP57
CADINENE	Ferula-assa-foetida-farmacy.csv Ocimum-gratissimum-farmacy.csv	EP31 EP42
JATAMANSONE	Nardostachys-jatamansi-farmacy.csv	EP40
LEUCINE	Albizia-lebbeck-farmacy.csv Aloe-vera-farmacy.csv Anethum-graveolens-farmacy.csv Bixa-orellana-farmacy.csv Brassica-nigra-farmacy.csv Cicer-arietinum-farmacy.csv Ficus-carica-farmacy.csv Moringa-oleifera-farmacy.csv Nigella-sativa-farmacy.csv Portulaca-oleracea-farmacy.csv Zingiber-officinale-farmacy.csv	EP2 EP3 EP5EP12 EP14 EP23 EP32 EP38 EP41 EP46 EP57
VITAMIN-K	Anethum-graveolens-farmacy.csv	EP5
TOCOPHEROL	Ficus-carica-farmacy.csv Moringa-oleifera-farmacy.csv Portulaca-oleracea-farmacy.csv	EP32 EP38 EP46
ISOBUTYL-ACETATE	Ficus-carica-farmacy.csv	EP32
TURMERONOL-B	Curcuma-longa-farmacy.csv	EP27
TURMERONOL-A	Curcuma-longa-farmacy.csv	EP27
AR-TURMERONE	Curcuma-longa-farmacy.csv	EP27
TURMERONE	Curcuma-longa-farmacy.csv	EP27
BETA-TURMERONE	Curcuma-longa-farmacy.csv	EP27
CYCLOEUCALENOL	Nigella-sativa-farmacy.csv	EP41
ZINGIBERENE	Zingiber-officinale-farmacy.csv Curcuma-longa-farmacy.csv	EP57 EP27
BETA-SESQUIPHELLANDRENE	Centella-asiatica-farmacy.csv Curcuma-longa-farmacy.csv Zingiber-officinale-farmacy.csv	EP22 EP27 EP57
CITRONELLAL	Zingiber-officinale-farmacy.csv	EP57
AR-CURCUMENE	Acorus-calamus-farmacy.csv Zingiber-officinale-farmacy.csv	EP1 EP57
CITRONELLYL-ACETATE	Zingiber-officinale-farmacy.csv	EP57
SCLAREOL	Myristica-fragrans-farmacy.csv	EP39
P-TOLYL-METHYLCARBINOL	Curcuma-longa-farmacy.csv	EP27
D-BORNEOL	Myristica-fragrans-farmacy.csv Zingiber-officinale-farmacy.csv	EP39 EP57
ISOBORNEOL	Curcuma-longa-farmacy.csv Zingiber-officinale-farmacy.csv	EP27 EP57
BORNEOL	Acorus-calamus-farmacy.csv Curcuma-longa-farmacy.csv Myristica-fragrans-farmacy.csv Ocimum-gratissimum-farmacy.csv Zingiber-officinale-farmacy.csv	EP1 EP27 EP39 EP42 EP57
FOETIDIN	Ferula-assa-foetida-farmacy.csv	EP31
BETA-PINENE	Acorus-calamus-farmacy.csv Anethum-graveolens-farmacy.csv Centella-asiatica-farmacy.csv Curcuma-longa-farmacy.csv Cyperus-rotundus-farmacy.csv Ferula-assa-foetida-farmacy.csv Ficus-carica-farmacy.csv Myristica-fragrans-farmacy.csv Nardostachys-jatamansi-farmacy.csv Ocimum-gratissimum-farmacy.csv Pinus-roxburghii-farmacy.csv Vetiveria-zizanioides-farmacy.csv Zingiber-officinale-farmacy.csv	EP1 EP5EP22 EP27 EP28 EP31 EP32 EP39 EP40 EP42 EP45 EP54 EP57
MYRTENAL	Glycyrrhiza-glabra-farmacy.csv Zingiber-officinale-farmacy.csv	EP33 EP57
FENCHONE	Anethum-graveolens-farmacy.csv Glycyrrhiza-glabra-farmacy.csv	EP5EP33
CAMPHENE	Acorus-calamus-farmacy.csv Anethum-graveolens-farmacy.csv Centella-asiatica-farmacy.csv Curcuma-longa-farmacy.csv Cyperus-rotundus-farmacy.csv Myristica-fragrans-farmacy.csv Ocimum-gratissimum-farmacy.csv Pinus-roxburghii-farmacy.csv Zingiber-officinale-farmacy.csv	EP1 EP5EP22 EP27 EP28 EP39 EP42 EP45 EP57
CAMPHOR	Acorus-calamus-farmacy.csv Anethum-graveolens-farmacy.csv Centella-asiatica-farmacy.csv Curcuma-longa-farmacy.csv Glycyrrhiza-glabra-farmacy.csv Myristica-fragrans-farmacy.csv Ocimum-gratissimum-farmacy.csv Zingiber-officinale-farmacy.csv	EP1 EP5EP22 EP27 EP33 EP39 EP42 EP57
BETA-AMYRIN	Albizia-lebbeck-farmacy.csv Ficus-carica-farmacy.csv Glycyrrhiza-glabra-farmacy.csv Nigella-sativa-farmacy.csv Ricinus-communis-farmacy.csv	EP2 EP32 EP33 EP41 EP48
TARAXEROL	Nigella-sativa-farmacy.csv	EP41
MASLINIC-ACID	Punica-granatum-farmacy.csv Zizyphus-jujuba-farmacy.csv	EP47 EP58
HEDERAGENIN	Nigella-sativa-farmacy.csv	EP41
LABDA-TRANS-8(17)-12-DIENE-15-16-DIAL	Zingiber-officinale-farmacy.csv	EP57
GLABRENE	Glycyrrhiza-glabra-farmacy.csv	EP33
RIBOFLAVIN	Aloe-vera-farmacy.csv Anethum-graveolens-farmacy.csv Bixa-orellana-farmacy.csv Brassica-nigra-farmacy.csv Centella-asiatica-farmacy.csv Cicer-arietinum-farmacy.csv Curcuma-longa-farmacy.csv Ficus-carica-farmacy.csv Glycyrrhiza-glabra-farmacy.csv Hibiscus-rosa-sinensis-farmacy.csv Mimosa-pudica-farmacy.csv Moringa-oleifera-farmacy.csv Myristica-fragrans-farmacy.csv Passiflora-incarnata-farmacy.csv…	EP3 EP5EP12 EP14 EP22 EP23 EP27 EP32 EP33 EP34 EP37 EP38 EP39 EP44 EP46 EP47 EP48 EP52 EP57 EP58
HARMOL	Passiflora-incarnata-farmacy.csv	EP44
CRESOL	Glycyrrhiza-glabra-farmacy.csv	EP33
O-CRESOL	Glycyrrhiza-glabra-farmacy.csv	EP33
CHRYSOPHANIC-ACID	Aloe-vera-farmacy.csv	EP3
LIGUSTRAZINE	Glycyrrhiza-glabra-farmacy.csv	EP33
CARYOPHYLLENE-OXIDE	Centella-asiatica-farmacy.csv	EP22
TESTOSTERONE	Punica-granatum-farmacy.csv	EP47
FRIEDELIN	Albizia-lebbeck-farmacy.csv Punica-granatum-farmacy.csv	EP2 EP47
SOLASONINE	Solanum-nigrum-farmacy.csv	EP52
SOLAMARGINE	Solanum-nigrum-farmacy.csv	EP52
SOLASODINE	Solanum-nigrum-farmacy.csv	EP52
DIOSGENIN	Smilax-china-farmacy.csv Solanum-nigrum-farmacy.csv	EP51 EP52
DESGALACTOTIGONIN	Solanum-nigrum-farmacy.csv	EP52
DEHYDROCURDIONE	Curcuma-longa-farmacy.csv	EP27
DIHYDROCARVEOL	Anethum-graveolens-farmacy.csv	EP5
ALPHA-AMYRIN	Albizia-lebbeck-farmacy.csv	EP2
MADECASSOSIDE	Centella-asiatica-farmacy.csv	EP22
BRAHMINOSIDE	Centella-asiatica-farmacy.csv	EP22
ASIATICOSIDE	Centella-asiatica-farmacy.csv	EP22
ASIATIC-ACID	Centella-asiatica-farmacy.csv Punica-granatum-farmacy.csv	EP22 EP47
GUAIOL	Zingiber-officinale-farmacy.csv	EP57
CURCUMENOL	Curcuma-longa-farmacy.csv	EP27
AROMADENDRENE	Zingiber-officinale-farmacy.csv	EP57
CYPERENE	Cyperus-rotundus-farmacy.csv	EP28
ALPHA-SPINASTEROL	Nigella-sativa-farmacy.csv	EP41
GERANYL PROPIONATE	Zingiber-officinale-farmacy.csv	EP57
DAUCOSTEROL	Rubia-cordifolia-farmacy.csv Punica-granatum-farmacy.csv Withania-somnifera-farmacy.csv	EP49 EP47 EP56
PROPIONIC-ACID	Glycyrrhiza-glabra-farmacy.csv Ocimum-gratissimum-farmacy.csv	EP33 EP42
Z-LIGUSTILIDE	Anethum-graveolens-farmacy.csv	EP5
GAMMA-HEXALACTONE	Glycyrrhiza-glabra-farmacy.csv	EP33
METHYL-BUTYRATE	Ficus-carica-farmacy.csv	EP32
CONIINE	Punica-granatum-farmacy.csv	EP47
VALERIC-ACID	Croton-tiglium-farmacy.csv Ferula-assa-foetida-farmacy.csv Ocimum-gratissimum-farmacy.csv	EP26 EP31 EP42
BUTYL-PHTHALIDE	Anethum-graveolens-farmacy.csv	EP5
6-DEHYDROGINGERDIONE	Zingiber-officinale-farmacy.csv	EP57
6-GINGERDIONE	Zingiber-officinale-farmacy.csv	EP57
6-GINGESULFONIC-ACID	Zingiber-officinale-farmacy.csv	EP57
6-GINGEROL	Zingiber-officinale-farmacy.csv	EP57
6-GINGERDIOL	Zingiber-officinale-farmacy.csv	EP57
8-SHOGAOL	Zingiber-officinale-farmacy.csv	EP57
GAMMA-NONALACTONE	Glycyrrhiza-glabra-farmacy.csv	EP33
METHYL-CAPRYLATE	Zingiber-officinale-farmacy.csv	EP57
2-NONANONE	Zingiber-officinale-farmacy.csv	EP57
8-GINGEROL	Zingiber-officinale-farmacy.csv	EP57
ERUCIC-ACID	Brassica-nigra-farmacy.csv	EP14
10-GINGERDIONE	Zingiber-officinale-farmacy.csv	EP57
10-DEHYDROGINGERDIONE	Zingiber-officinale-farmacy.csv	EP57
DECANOIC-ACID	Glycyrrhiza-glabra-farmacy.csv	EP33
10-GINGEROL	Zingiber-officinale-farmacy.csv	EP57
GLABRANIN	Glycyrrhiza-glabra-farmacy.csv	EP33
TRIDECANOIC-ACID	Glycyrrhiza-glabra-farmacy.csv Myristica-fragrans-farmacy.csv	EP33 EP39
ETHYL-MYRISTATE	Zingiber-officinale-farmacy.csv	EP57
PENTADECANOIC-ACID	Aloe-vera-farmacy.csv Glycyrrhiza-glabra-farmacy.csv Myristica-fragrans-farmacy.csv Zingiber-officinale-farmacy.csv	EP3 EP33 EP39 EP57
PALMITIC-ACID-ETHYL-ESTER	Aloe-vera-farmacy.csv Glycyrrhiza-glabra-farmacy.csv	EP3 EP33
LIGNOCERIC-ACID	Centella-asiatica-farmacy.csv Moringa-oleifera-farmacy.csv Solanum-nigrum-farmacy.csv	EP22 EP38 EP52
N-HEXACOSANE	Nardostachys-jatamansi-farmacy.csv	EP40
N-HENTRIACONTANE	Withania-somnifera-farmacy.csv	EP56
DECAN-1-AL	Zingiber-officinale-farmacy.csv	EP57
HEXYL-FORMATE	Glycyrrhiza-glabra-farmacy.csv	EP33
ETHYL-CINNAMATE	Ocimum-gratissimum-farmacy.csv	EP42
ETHYL-ISOBUTYRATE	Ficus-carica-farmacy.csv	EP32
CATALASE	Aloe-vera-farmacy.csv Ricinus-communis-farmacy.csv	EP3 EP48
ETHYL-BREVIFOLIN-CARBOXYLATE	Punica-granatum-farmacy.csv	EP47
ETHYL-PROPIONATE	Ficus-carica-farmacy.csv	EP32
ETHYL-PHENYLACETATE	Glycyrrhiza-glabra-farmacy.csv	EP33
vitexdoin D	Vitex negundoL	EP55
vitexdoin E	Vitex negundoL	EP55
vitexdoin B	Vitex negundoL	EP55
vitexdoin C	Vitex negundoL	EP55
VITEXDOIN A	Vitex negundoL	EP55
Alpha-Antiarin	Antiaris toxicariaLesch.	EP8
Toxicarioside B	Antiaris toxicariaLesch.	EP8
Convallatoxol	Antiaris toxicariaLesch.	EP8
strophathojavoside | strophalloside	Antiaris toxicariaLesch.	EP8
Isotalatizidine	Delphinium denudatumWall.	EP29
Quercetin 5-O-beta-D-glucopyranoside	Anacyclus pyrethrum	EP4
Strophanthidol	Anacyclus pyrethrum	EP4
taraxasterol acetate	Calotropis gigantea(L.) W.T.Aiton	EP18
cucurbitacin K 2-O-beta-D-glucopyranoside	Trichosanthes tricuspidataLour	EP53
Khekadaengoside K	Trichosanthes tricuspidataLour	EP53
Boeravinone E	Boerhavia diffusa	EP13
Boeravinone A	Boerhavia diffusa	EP13
(+/-)-Quadrangularin A	Cissus quadrangularisL.	EP24
Negundoside	Vitex negundoL	EP55
3-O-beta-D-quinovopyranosylstrophanthidin	Antiaris toxicariaLesch.	EP8
(+/-)-Syringaresinol | (+)-Syringaresinol/ (+)-SYRINGARESINOL	Boerhavia diffusa Solanum-nigrum-farmacy.csv	EP13 EP52
Boeravinone B	Boerhavia diffusa	EP13
CHEMBL391454	Vitex negundoL	EP55
Boeravinone C	Boerhavia diffusa	EP13
CHEMBL438511	Asparagus racemosus	EP10
Para-Cymene/ P-CYMENE	Carum copticumBenth. & Hook.f. Acorus-calamus-farmacy.csv Anethum-graveolens-farmacy.csv Curcuma-longa-farmacy.csv Ficus-carica-farmacy.csv Glycyrrhiza-glabra-farmacy.csv Myristica-fragrans-farmacy.csv Ocimum-gratissimum-farmacy.csv Vetiveria-zizanioides-farmacy.csv Zingiber-officinale-farmacy.csv	EP20 EP1 EP5 EP27 EP32 EP33 EP39 EP42 EP54 EP57
15-Hydroxycalotropin | 15Beta-Hydroxycalotropin	Calotropis gigantea(L.) W.T.Aiton	EP18
Gamma-Terpinene	Carum copticumBenth. & Hook.f. Acorus-calamus-farmacy.csv Anethum-graveolens-farmacy.csv Centella-asiatica-farmacy.csv Curcuma-longa-farmacy.csv Myristica-fragrans-farmacy.csv Ocimum-gratissimum-farmacy.csv Zingiber-officinale-farmacy.csv	EP20 EP1 EP5EP22 EP27 EP39 EP42 EP57
Casticin | Vitexicarpin	Vitex negundoL	EP55
(+)-Lyoniresinol	Vitex negundoL	EP55
CHEMBL469461	Asparagus racemosus	EP10
Mearnsetin	Vitex negundoL	EP55
Boeravinone F	Boerhavia diffusa	EP13
Boeravinone D	Boerhavia diffusa	EP13
Calactin	Calotropis gigantea(L.) W.T.Aiton Calotropis proceraW.T.Aiton	EP18 EP19
(-)-Camphene	Vitex negundoL Acorus-calamus-farmacy.csv Anethum-graveolens-farmacy.csv Centella-asiatica-farmacy.csv Curcuma-longa-farmacy.csv Cyperus-rotundus-farmacy.csv Myristica-fragrans-farmacy.csv Ocimum-gratissimum-farmacy.csv Pinus-roxburghii-farmacy.csv Zingiber-officinale-farmacy.csv	EP55 EP1 EP5EP22 EP27 EP28 EP39 EP42 EP45 EP57
GLYCINE	Caesalpinia sappanL Aloe-vera-farmacy.csv Centella-asiatica-farmacy.csv Cicer-arietinum-farmacy.csv Ficus-carica-farmacy.csv Moringa-oleifera-farmacy.csv Nigella-sativa-farmacy.csv Portulaca-oleracea-farmacy.csv Zingiber-officinale-farmacy.csv	EP17 EP3 EP22 EP23 EP32 EP38 EP41 EP46 EP57
METHYL-AMINE	Acorus-calamus-farmacy.csv	EP1
ATROPINE	Hyoscyamus-niger-farmacy.csv	EP35
METHYL-GALLATE	Punica-granatum-farmacy.csv	EP47
METHYL-SALICYLATE	Ficus-carica-farmacy.csv Glycyrrhiza-glabra-farmacy.csv	EP32 EP33
GLYCYCOUMARIN	Glycyrrhiza-glabra-farmacy.csv	EP33
LICOCOUMARONE	Glycyrrhiza-glabra-farmacy.csv	EP33
LICORICIDIN	Glycyrrhiza-glabra-farmacy.csv	EP33
OSTHOLE	Anethum-graveolens-farmacy.csv	EP5
SCOPOLETIN	Anethum-graveolens-farmacy.csv Ficus-carica-farmacy.csv Passiflora-incarnata-farmacy.csv Withania-somnifera-farmacy.csv Zizyphus-jujuba-farmacy.csv	EP5EP32 EP44 EP56 EP58
1,5-BIS-(4-HYDROXY-3-METHOXYPHENYL)-1,4-PENTADIEN-3-ONE	Curcuma-longa-farmacy.csv	EP27
DEMETHOXYCURCUMIN	Curcuma-longa-farmacy.csv	EP27
CALEBIN-A	Curcuma-longa-farmacy.csv	EP27
CYCLOCURCUMIN	Curcuma-longa-farmacy.csv	EP27
VANILLIN	Zingiber-officinale-farmacy.csv Ferula-assa-foetida-farmacy.csv Moringa-oleifera-farmacy.csv Myristica-fragrans-farmacy.csv	EP57 EP31 EP38 EP39
GINGERENONE-C	Zingiber-officinale-farmacy.csv	EP57
ZINGERONE	Zingiber-officinale-farmacy.csv	EP57
HEXAHYDROCURCUMIN	Zingiber-officinale-farmacy.csv	EP57
ISOMUCRONULATOL	Glycyrrhiza-glabra-farmacy.csv	EP33
METHYL-ISOEUGENOL	Acorus-calamus-farmacy.csv Myristica-fragrans-farmacy.csv Ocimum-gratissimum-farmacy.csv	EP1 EP39 EP42
EUGENOL-METHYL-ETHER	Acorus-calamus-farmacy.csv Myristica-fragrans-farmacy.csv Ocimum-sanctum-farmacy.csv	EP1 EP39 EP43
LICOPYRANOCOUMARIN	Glycyrrhiza-glabra-farmacy.csv	EP33
5-METHOXY-PSORALEN	Anethum-graveolens-farmacy.csv	EP5
ISOPIMPINELLIN	Ferula-assa-foetida-farmacy.csv	EP31
FERULIC-ACID	Anethum-graveolens-farmacy.csv Brassica-nigra-farmacy.csv Ferula-assa-foetida-farmacy.csv Ficus-carica-farmacy.csv Glycyrrhiza-glabra-farmacy.csv Portulaca-oleracea-farmacy.csv Punica-granatum-farmacy.csv Ricinus-communis-farmacy.csv Zingiber-officinale-farmacy.csv	EP5EP14 EP31 EP32 EP33 EP46 EP47 EP48 EP57
CURCUMIN	Curcuma-longa-farmacy.csv Zingiber-officinale-farmacy.csv	EP27 EP57
SINAPIC-ACID	Brassica-nigra-farmacy.csv Glycyrrhiza-glabra-farmacy.csv Portulaca-oleracea-farmacy.csv	EP14 EP33 EP46
ISOELEMICIN	Myristica-fragrans-farmacy.csv	EP39
VANILLIC-ACID	Brassica-nigra-farmacy.csv Curcuma-longa-farmacy.csv Ficus-carica-farmacy.csv Zingiber-officinale-farmacy.csv	EP14 EP27 EP32 EP57
ISORHAMNETIN	Anethum-graveolens-farmacy.csv	EP5
ISOEUGENOL	Zingiber-officinale-farmacy.csv Acorus-calamus-farmacy.csv Anethum-graveolens-farmacy.csv Myristica-fragrans-farmacy.csv	EP57 EP1 EP5EP39
ISOGINGERENONE-B	Zingiber-officinale-farmacy.csv	EP57
GINGERENONE-B	Zingiber-officinale-farmacy.csv	EP57
GINGERENONE-A	Zingiber-officinale-farmacy.csv	EP57
ELEMICIN	Acorus-calamus-farmacy.csv Anethum-graveolens-farmacy.csv Myristica-fragrans-farmacy.csv	EP1 EP5EP39
TETRAHYDROCURCUMIN	Curcuma-longa-farmacy.csv	EP27
BREVIFOLIN	Punica-granatum-farmacy.csv	EP47
PRUNETIN	Glycyrrhiza-glabra-farmacy.csv	EP33
ASARONE/ ALPHA-ASARONE	Acorus-calamus-farmacy.csv	EP1
GAMMA-ASARONE	Acorus-calamus-farmacy.csv	EP1
TRANS-ANETHOLE	Acorus-calamus-farmacy.csv Anethum-graveolens-farmacy.csv	EP1 EP5
P-METHOXY-CINNAMIC-ACID	Curcuma-longa-farmacy.csv	EP27
P-METHOXYCINNAMALDEHYDE	Acorus-calamus-farmacy.csv	EP1
PAEONOL	Glycyrrhiza-glabra-farmacy.csv	EP33
DIHYDROKAEMPFERIDE	Smilax-china-farmacy.csv	EP51
METHYL-CHAVICOL	Acorus-calamus-farmacy.csv Anethum-graveolens-farmacy.csv Ocimum-gratissimum-farmacy.csv Ocimum-sanctum-farmacy.csv	EP1 EP5EP42 EP43
GUAIACOL	Curcuma-longa-farmacy.csv Ficus-carica-farmacy.csv Glycyrrhiza-glabra-farmacy.csv	EP27 EP32 EP33
PHYSCION	Rubia-cordifolia-farmacy.csv	EP49
HARMALINE	Passiflora-incarnata-farmacy.csv	EP44
HARMINE	Passiflora-incarnata-farmacy.csv	EP44
MELATONIN	Punica-granatum-farmacy.csv Zingiber-officinale-farmacy.csv	EP47 EP57
S-METHYL-CYSTEINE-SULFOXIDE	Brassica-nigra-farmacy.csv	EP14
GLUTATHIONE	Portulaca-oleracea-farmacy.csv	EP46
CYSTEINE	Aloe-vera-farmacy.csv Withania-somnifera-farmacy.csv Zingiber-officinale-farmacy.csv	EP3 EP56 EP57
TYROSINE	Albizia-lebbeck-farmacy.csv Aloe-vera-farmacy.csv Brassica-nigra-farmacy.csv Cicer-arietinum-farmacy.csv Ficus-carica-farmacy.csv Moringa-oleifera-farmacy.csv Nigella-sativa-farmacy.csv Passiflora-incarnata-farmacy.csv Portulaca-oleracea-farmacy.csv Zingiber-officinale-farmacy.csv	EP2 EP3 EP14 EP23 EP32 EP38 EP41 EP44 EP46 EP57
SERINE	Aloe-vera-farmacy.csv Bacopa-monnieri-farmacy.csv Cicer-arietinum-farmacy.csv Ficus-carica-farmacy.csv Moringa-oleifera-farmacy.csv Nigella-sativa-farmacy.csv Portulaca-oleracea-farmacy.csv Zingiber-officinale-farmacy.csv	EP3 EP11 EP23 EP32 EP38 EP41 EP46 EP57
RIBONUCLEASE	Ricinus-communis-farmacy.csv	EP48
SEROTONIN	Punica-granatum-farmacy.csv	EP47
GABA	Hyoscyamus-niger-farmacy.csv	EP35
INULIN	Punica-granatum-farmacy.csv	EP47
TAXIFOLIN	Smilax-china-farmacy.csv	EP51
CORILAGIN	Punica-granatum-farmacy.csv Ricinus-communis-farmacy.csv	EP47 EP48
SHIKIMIC-ACID	Ficus-carica-farmacy.csv Ricinus-communis-farmacy.csv Zingiber-officinale-farmacy.csv	EP32 EP48 EP57
PROCYANIDIN-B-2	Punica-granatum-farmacy.csv	EP47
TARTARIC-ACID	Ficus-carica-farmacy.csv Punica-granatum-farmacy.csv	EP32 EP47
PROCYANIDIN-B-1	Punica-granatum-farmacy.csv	EP47
PIPERINE	Anethum-graveolens-farmacy.csv	EP5
CINNAMALDEHYDE	Ficus-carica-farmacy.csv	EP32
FLAVONE	Anethum-graveolens-farmacy.csv	EP5
COUMARIN	Smilax-china-farmacy.csv Aloe-vera-farmacy.csv Hyoscyamus-niger-farmacy.csv Zizyphus-jujuba-farmacy.csv	EP51 EP3 EP35 EP58
BENZALDEHYDE	Ficus-carica-farmacy.csv Glycyrrhiza-glabra-farmacy.csv Ocimum-gratissimum-farmacy.csv Zingiber-officinale-farmacy.csv	EP32 EP33 EP42 EP57
BORIC-ACID	Ficus-carica-farmacy.csv Punica-granatum-farmacy.csv	EP32 EP47
CAFFEIC-ACID	Albizia-lebbeck-farmacy.csv Anethum-graveolens-farmacy.csv Brassica-nigra-farmacy.csv Curcuma-longa-farmacy.csv Ficus-carica-farmacy.csv Moringa-oleifera-farmacy.csv Myristica-fragrans-farmacy.csv Portulaca-oleracea-farmacy.csv Punica-granatum-farmacy.csv Zingiber-officinale-farmacy.csv	EP2 EP5EP14 EP27 EP32 EP38 EP39 EP46 EP47 EP57
P-COUMARIC-ACID	Aloe-vera-farmacy.csv Anethum-graveolens-farmacy.csv Brassica-nigra-farmacy.csv Curcuma-longa-farmacy.csv Ficus-carica-farmacy.csv Myristica-fragrans-farmacy.csv Punica-granatum-farmacy.csv Ricinus-communis-farmacy.csv Zingiber-officinale-farmacy.csv	EP3 EP5EP14 EP27 EP32 EP39 EP47 EP48 EP57
CINNAMIC-ACID	Aloe-vera-farmacy.csv Curcuma-longa-farmacy.csv Punica-granatum-farmacy.csv	EP3 EP27 EP47
O-COUMARIC-ACID	Curcuma-longa-farmacy.csv	EP27
NORBIXIN	Bixa-orellana-farmacy.csv	EP12
GENTISIC-ACID	Myristica-fragrans-farmacy.csv	EP39
PROTOCATECHUIC-ACID	Brassica-nigra-farmacy.csv Curcuma-longa-farmacy.csv Punica-granatum-farmacy.csv	EP14 EP27 EP47
P-HYDROXY-BENZOIC-ACID	Glycyrrhiza-glabra-farmacy.csv Zingiber-officinale-farmacy.csv	EP33 EP57
BENZOIC-ACID	Albizia-lebbeck-farmacy.csv Glycyrrhiza-glabra-farmacy.csv Ocimum-gratissimum-farmacy.csv Vetiveria-zizanioides-farmacy.csv	EP2 EP33 EP42 EP54
SALICYLATES	Anethum-graveolens-farmacy.csv Cicer-arietinum-farmacy.csv Curcuma-longa-farmacy.csv Ficus-carica-farmacy.csv Myristica-fragrans-farmacy.csv Punica-granatum-farmacy.csv Zingiber-officinale-farmacy.csv	EP5EP23 EP27 EP32 EP39 EP47 EP57
RHEIN	Aloe-vera-farmacy.csv	EP3
BREVIFOLIN-CARBOXYLIC-ACID	Punica-granatum-farmacy.csv	EP47
MALONIC-ACID	Ficus-carica-farmacy.csv	EP32
SUCCINIC-ACID	Ficus-carica-farmacy.csv Punica-granatum-farmacy.csv Ricinus-communis-farmacy.csv	EP32 EP47 EP48
SORBITOL	Punica-granatum-farmacy.csv	EP47
VICENIN	Anethum-graveolens-farmacy.csv Passiflora-incarnata-farmacy.csv	EP5EP44
QUERCIMERITRIN	Brassica-nigra-farmacy.csv Punica-granatum-farmacy.csv	EP14 EP47
SINIGRIN	Brassica-nigra-farmacy.csv	EP14
XANTHOTOXOL	Ficus-carica-farmacy.csv	EP32
PUNICAFOLIN	Punica-granatum-farmacy.csv	EP47
TELLIMAGRANDIN	Punica-granatum-farmacy.csv	EP47
LUTEOLIN	Ferula-assa-foetida-farmacy.csv Passiflora-incarnata-farmacy.csv Punica-granatum-farmacy.csv	EP31 EP44 EP47
PINOCEMBRIN	Glycyrrhiza-glabra-farmacy.csv	EP33
GALANGIN	Acorus-calamus-farmacy.csv Glycyrrhiza-glabra-farmacy.csv	EP1 EP33
CIS-RESVERATROL	Smilax-china-farmacy.csv	EP51
ISOLIQUIRITIGENIN	Glycyrrhiza-glabra-farmacy.csv	EP33
APIGENIN	Anethum-graveolens-farmacy.csv Glycyrrhiza-glabra-farmacy.csv Passiflora-incarnata-farmacy.csv Punica-granatum-farmacy.csv	EP5EP33 EP44 EP47
CHAVICOL	Zingiber-officinale-farmacy.csv	EP57
DAPHNETIN	Cicer-arietinum-farmacy.csv	EP23
CATECHOL	Portulaca-oleracea-farmacy.csv	EP46
QUERCETIN	Solanum-nigrum-farmacy.csv Albizia-lebbeck-farmacy.csv Anethum-graveolens-farmacy.csv Cedrus-deodora-farmacy.csv Centella-asiatica-farmacy.csv Curcuma-longa-farmacy.csv Ficus-carica-farmacy.csv Glycyrrhiza-glabra-farmacy.csv Hibiscus-rosa-sinensis-farmacy.csv Moringa-oleifera-farmacy.csv Myristica-fragrans-farmacy.csv Passiflora-incarnata-farmacy.csv Punica-granatum-farmacy.csv Ricinus-communis-f…	EP52 EP2 EP5EP21 EP22 EP27 EP32 EP33 EP34 EP38 EP39 EP44 EP47 EP48 EP56 EP57
UMBELLIFERONE	Anethum-graveolens-farmacy.csv Ferula-assa-foetida-farmacy.csv Ficus-carica-farmacy.csv Glycyrrhiza-glabra-farmacy.csv Passiflora-incarnata-farmacy.csv	EP5EP31 EP32 EP33 EP44
AESCULETIN	Anethum-graveolens-farmacy.csv	EP5
1,2,6-TRI-O-GALLOYL-BETA-D-GLUCOSE	Punica-granatum-farmacy.csv	EP47
LEUCOPELARGONIDIN	Albizia-lebbeck-farmacy.csv	EP2
1,2,4,6-TETRA-O-GALLOYL-BETA-D-GLUCOSE	Punica-granatum-farmacy.csv	EP47
STRICTININ	Punica-granatum-farmacy.csv	EP47
QUERCETIN-3-O-BETA-D-GLUCURONIDE	Anethum-graveolens-farmacy.csv	EP5
CASUARININ	Punica-granatum-farmacy.csv	EP47
HYDROXYPROLINE	Aloe-vera-farmacy.csv Withania-somnifera-farmacy.csv	EP3 EP56
PUNICALIN	Punica-granatum-farmacy.csv	EP47
PEDUNCULAGIN	Punica-granatum-farmacy.csv	EP47
TELLIMAGRANDIN-I	Punica-granatum-farmacy.csv	EP47
4,6-BENZYLIDENE-D-GLUCOSE	Ficus-carica-farmacy.csv	EP32
CINNAMIC-ALCOHOL	Ficus-carica-farmacy.csv	EP32
2-HYDROXY-METHYL-ANTHRAQUINONE	Curcuma-longa-farmacy.csv	EP27
FURFURYL-ALCOHOL	Glycyrrhiza-glabra-farmacy.csv	EP33
VICENIN-2	Passiflora-incarnata-farmacy.csv	EP44
ISOVITEXIN	Passiflora-incarnata-farmacy.csv	EP44
ISOORIENTIN	Passiflora-incarnata-farmacy.csv	EP44
SCHAFTOSIDE	Ficus-carica-farmacy.csv Glycyrrhiza-glabra-farmacy.csv Passiflora-incarnata-farmacy.csv	EP32 EP33 EP44
VITEXIN	Glycyrrhiza-glabra-farmacy.csv Passiflora-incarnata-farmacy.csv	EP33 EP44
SUCROSE	Ficus-carica-farmacy.csv Glycyrrhiza-glabra-farmacy.csv Passiflora-incarnata-farmacy.csv Portulaca-oleracea-farmacy.csv Punica-granatum-farmacy.csv Vetiveria-zizanioides-farmacy.csv Withania-somnifera-farmacy.csv Zingiber-officinale-farmacy.csv Zizyphus-jujuba-farmacy.csv	EP32 EP33 EP44 EP46 EP47 EP54 EP56 EP57 EP58
STARCH	Acorus-calamus-farmacy.csv Curcuma-longa-farmacy.csv Cyperus-rotundus-farmacy.csv Glycyrrhiza-glabra-farmacy.csv Myristica-fragrans-farmacy.csv Punica-granatum-farmacy.csv Withania-somnifera-farmacy.csv Zingiber-officinale-farmacy.csv	EP1 EP27 EP28 EP33 EP39 EP47 EP56 EP57
NEOISOLIQUIRITIN	Glycyrrhiza-glabra-farmacy.csv	EP33
ISOLIQUIRITIN	Glycyrrhiza-glabra-farmacy.csv	EP33
LIQUIRITIN	Glycyrrhiza-glabra-farmacy.csv	EP33
NEOLIQUIRITIN	Glycyrrhiza-glabra-farmacy.csv	EP33
CELLULOSE	Albizia-lebbeck-farmacy.csv Bixa-orellana-farmacy.csv Glycyrrhiza-glabra-farmacy.csv Portulaca-oleracea-farmacy.csv	EP2 EP12 EP33 EP46
GLUCONAPIN	Brassica-nigra-farmacy.csv	EP14
PHENETHYL-ALCOHOL	Glycyrrhiza-glabra-farmacy.csv	EP33
PHOSPHORUS	Albizia-lebbeck-farmacy.csv Aloe-vera-farmacy.csv Anethum-graveolens-farmacy.csv Bacopa-monnieri-farmacy.csv Bixa-orellana-farmacy.csv Brassica-nigra-farmacy.csv Centella-asiatica-farmacy.csv Cicer-arietinum-farmacy.csv Curcuma-longa-farmacy.csv Ficus-carica-farmacy.csv Glycyrrhiza-glabra-farmacy.csv Hibiscus-rosa-sinensis-farmacy.csv Mimosa-pudica-farmacy.csv Moringa-oleifera-farmacy.csv Myristi…	EP2 EP3 EP5EP11 EP12 EP14 EP22 EP23 EP27 EP32 EP33 EP34 EP37 EP38 EP39 EP44 EP46 EP47 EP48 EP52 EP54 EP57 EP58
2-PHENYLETHYL-ISOTHIOCYANATE	Brassica-nigra-farmacy.csv	EP14
ACONITIC-ACID	Datura-stramonium-farmacy.csv	EP63
FORMALDEHYDE	Datura-stramonium-farmacy.csv	EP63
ISOBUTYRALDEHYDE	Datura-stramonium-farmacy.csv	EP63
LACTIC-ACID	Datura-stramonium-farmacy.csv	EP63
NEO-CHLOROGENIC-ACID	Datura-stramonium-farmacy.csv	EP63
PROPIONALDEHYDE	Datura-stramonium-farmacy.csv	EP63
SCOPOLIN	Datura-stramonium-farmacy.csv	EP63
ANETHOLE	Pimpinella-anisum-farmacy.csv	EP61
ANISALDEHYDE	Pimpinella-anisum-farmacy.csv	EP61
ANISIC-ACID	Pimpinella-anisum-farmacy.csv Ruta-graveolens-farmacy.csv	EP61 EP62
ANISYL-ALCOHOL	Pimpinella-anisum-farmacy.csv	EP61
APIGENIN-7-O-GLUCOSIDE	Pimpinella-anisum-farmacy.csv	EP61
CHAMAZULENE	Pimpinella-anisum-farmacy.csv	EP61
CINNAMYL-ALCOHOL	Pimpinella-anisum-farmacy.csv	EP61
DIHYDROCARVYL-ACETATE	Pimpinella-anisum-farmacy.csv	EP61
HYDROQUINONE	Pimpinella-anisum-farmacy.csv	EP61
2-Hydroxy myristic acid (C14H28O3]	piper longum	EP59
Lawsone	piper longum	EP59
CIS-DECAHYDRONAPHTHALENE	piper longum	EP59
PIPERONYLIC ACID	piper longum	EP59
Methyl hydrocinnamate	piper longum	EP59
PIP	piper longum	EP59
Pisol	piper longum	EP59
Dodecanal (CH3(CH2]10CHO]	piper longum	EP59
1,2-Benzenedicarboxylic acid, bis(2-ethylhexyl] ester (C24H38O4]	piper longum	EP59
Piperonal	piper longum	EP59
Piperazine adipate (C10H20N2O4]	piper longum	EP59
Isobutylisovalerate	piper longum	EP59
TRD	piper longum	EP59
MYS	piper longum	EP59
Heptadekan	piper longum	EP59
UPL	piper longum	EP59
Tridecylene	piper longum	EP59
3-phenylundecane	piper longum	EP59
HEPTADECENE	piper longum	EP59
Pentadecene	piper longum	EP59
Nonadecene	piper longum	EP59
tetradecadiene-1,13	piper longum	EP59
2-Nonynoic acid (C9H14O2]	piper longum	EP59
LINALOOL (D)	piper longum	EP59
Cyclopentadecane	piper longum	EP59
sesamol	piper longum	EP59
2-Amino-4-hydroxypteridine-6-carboxylic acid (C7H5N5O3]	piper longum	EP59
sesamin	piper longum	EP59
N-methyl-1- octadecanamine (C19H41N]	piper longum	EP59
p-Amino-o-cresol	piper longum	EP59
beta-Cubebene	piper longum	EP59
2,4-Dimethoxytoluene	piper longum	EP59
Pisatin	piper longum	EP59
Isolongifolene epoxide	piper longum	EP59
2,2-Dimethoxybutane (C6H14O2]	piper longum	EP59
CAM	piper longum	EP59
cis-2-Decalone	piper longum	EP59
Piperitenone	piper longum	EP59
(-)-nopinene	piper longum	EP59
(-)-alpha-Pinene	piper longum	EP59
CHEBI:7	piper longum	EP59
(R)-linalool	piper longum	EP59
N-(2,5-dimethoxyphenyl)-4-methoxybenzamide	piper longum	EP59
4-[(1-Carboxy-2-methylbutyl)amino]-2(1H)-pyrimidinone	piper longum	EP59
Tetradecahydro-1-methylphenanthrene	piper longum	EP59
piperlongumine	piper longum	EP59
[(3S)-3,7-dimethylocta-1,6-dien-3-yl] propanoate	piper longum	EP59
(-)-Caryophyllene oxide	piper longum	EP59
()-Terpinen-4-ol	piper longum	EP59
Undulatone	piper longum	EP59
Isocaryophyllene	piper longum	EP59
Pellitorine	piper longum	EP59
Piperanine	piper longum	EP59
Piperlonguminine	piper longum	EP59
8-Heptadecene	piper longum	EP59
9,17-OCTADECADIENAL (Z)	piper longum	EP59
Cyclodecene, 1-methyl-	piper longum	EP59
1,4,7,-Cycloundecatriene, 1,5,9,9-tetramethyl-, Z,Z,Z-	piper longum	EP59
Retrofractamide B	piper longum	EP59
Pipercallosine	piper longum	EP59
(Z)-caryophyllene	piper longum	EP59
(-)-alpha-cedrene	piper longum	EP59
-cis-.beta.-Elemene diastereomer	piper longum	EP59
Dehydropipernonaline	piper longum	EP59
N-Isobutyl-2,4-icosadienamide	piper longum	EP59
N-Isobutyl-2E,4E-hexadecadienamide	piper longum	EP59
Guineensine	piper longum	EP59
N-isobutyl-2E,4E-dodecadienamide	piper longum	EP59
(E,E,E)-11-(1,3-Benzodioxol-5-yl)-N-(2-methylpropyl)-2,4,10-undecatrienenamide	piper longum	EP59
ZINC03996196	piper longum	EP59
cedryl acetate	piper longum	EP59
BB_NC-0668	piper longum	EP59
N-Isobutyl-2E,E-octadecadienamide	piper longum	EP59
Pipernonatine	piper longum	EP59
Piperdardine	piper longum	EP59
coumaperine	piper longum	EP59
1-[(2E,4E)-1-oxo-2,4-hexadecadienyl]-piperidine	piper longum	EP59
Retrofractamide A	piper longum	EP59
(+) -aphanamol I	piper longum	EP59
(1S,5S)-1-isopropyl-4-methylenebicyclo[3.1.0]hexane	piper longum	EP59
N-[(2E,4E)-Decadienoyl]-piperidine	piper longum	EP59
(5S)-5-[(1R)-1,5-dimethylhex-4-enyl]-2-methylcyclohexa-1,3-diene	piper longum	EP59
N-[(2E,4E)-Tetradecadienoyl]piperidine	piper longum	EP59
(E)-5-(4-hydroxy-3-methoxy-phenyl)-1-piperidino-pent-2-en-1-one	piper longum	EP59
ZINC03982454	piper longum	EP59
delta-elemene	piper longum	EP59
Dihydropiperlonguminine	piper longum	EP59
(2R,4aR,8aR)-2-methyldecalin	piper longum	EP59
(1R,5R,7S)-4,7-dimethyl-7-(4-methylpent-3-enyl)bicyclo[3.1.1]hept-3-ene	piper longum	EP59
Brachyamide B	piper longum	EP59
Piperchabamide D	piper longum	EP59
N-Isobutyl-2E,4E-undecadienamide	piper longum	EP59
alpha-Cubebene	piper longum	EP59
piperundecalidine	piper longum	EP59
Piperchabamide B	piper longum	EP59
Piperchabamide C	piper longum	EP59
1,4-cadinadiene	piper longum	EP59
tricyclene	piper longum	EP59
longumosides B	piper longum	EP59
ALUMINUM	Averrhoa-carambola-farmacy.csv	EP65
BORON	Averrhoa-carambola-farmacy.csv Pimpinella-anisum-farmacy.csv	EP65 EP61
CALCIUM	Averrhoa-carambola-farmacy.csv Pimpinella-anisum-farmacy.csv	EP65 EP61
COPPER	Averrhoa-carambola-farmacy.csv Pimpinella-anisum-farmacy.csv	EP65 EP61
CYANIDIN	Averrhoa-carambola-farmacy.csv	EP65
FIBER	Averrhoa-carambola-farmacy.csv Pimpinella-anisum-farmacy.csv	EP65 EP61
IRON	Averrhoa-carambola-farmacy.csv Pimpinella-anisum-farmacy.csv	EP65 EP61
MAGNESIUM	Averrhoa-carambola-farmacy.csv Pimpinella-anisum-farmacy.csv	EP65 EP61
MANGANESE	Averrhoa-carambola-farmacy.csv Pimpinella-anisum-farmacy.csv	EP65 EP61
POTASSIUM	Averrhoa-carambola-farmacy.csv Pimpinella-anisum-farmacy.csv	EP65 EP61
SODIUM	Averrhoa-carambola-farmacy.csv Pimpinella-anisum-farmacy.csv	EP65 EP61
SULFUR	Averrhoa-carambola-farmacy.csv	EP65
THIAMIN	Averrhoa-carambola-farmacy.csv	EP65
ZINC	Averrhoa-carambola-farmacy.csv Pimpinella-anisum-farmacy.csv	EP65 EP61
ACETYL-CHOLINE	Pimpinella-anisum-farmacy.csv	EP61
CHOLINE	Pimpinella-anisum-farmacy.csv	EP61
DIANETHOLE	Pimpinella-anisum-farmacy.csv	EP61
4-HYDROXY-TRITRIACONTANE-16,18-DIONE	Eucalyptus-globulus-farmacy.csv	EP64
CITRIODOROL	Eucalyptus-globulus-farmacy.csv	EP64
ARGININE	Averrhoa-carambola-farmacy.csv Terminalia-chebula-farmacy.csv	EP65 EP60
ASCORBIC-ACID	Averrhoa-carambola-farmacy.csv Datura-stramonium-farmacy.csv Pimpinella-anisum-farmacy.csv Ruta-graveolens-farmacy.csv Terminalia-chebula-farmacy.csv	EP65 EP63 EP61 EP62 EP60
ASPARTIC-ACID	Averrhoa-carambola-farmacy.csv	EP65
BETA-CAROTENE	Averrhoa-carambola-farmacy.csv	EP65
BETA-DAMASCENONE	Averrhoa-carambola-farmacy.csv	EP65
BETA-IONONE	Averrhoa-carambola-farmacy.csv	EP65
CITRIC-ACID	Averrhoa-carambola-farmacy.csv Datura-stramonium-farmacy.csv	EP65 EP63
CRYPTOXANTHIN	Averrhoa-carambola-farmacy.csv	EP65
FUMARIC-ACID	Averrhoa-carambola-farmacy.csv Datura-stramonium-farmacy.csv	EP65 EP63
GLUTAMIC-ACID	Averrhoa-carambola-farmacy.csv	EP65
GLYCINE	Averrhoa-carambola-farmacy.csv	EP65
HISTIDINE	Averrhoa-carambola-farmacy.csv	EP65
ISOLEUCINE	Averrhoa-carambola-farmacy.csv	EP65
LEUCINE	Averrhoa-carambola-farmacy.csv	EP65
LYSINE	Averrhoa-carambola-farmacy.csv	EP65
MALIC-ACID	Averrhoa-carambola-farmacy.csv Datura-stramonium-farmacy.csv Ruta-graveolens-farmacy.csv	EP65 EP63 EP62
METHIONINE	Averrhoa-carambola-farmacy.csv	EP65
NIACIN	Averrhoa-carambola-farmacy.csv	EP65
OXALIC-ACID	Averrhoa-carambola-farmacy.csv Terminalia-chebula-farmacy.csv	EP65 EP60
P-COUMARIC-ACID	Averrhoa-carambola-farmacy.csv Pimpinella-anisum-farmacy.csv Terminalia-chebula-farmacy.csv	EP65 EP61 EP60
PHENYLALANINE	Averrhoa-carambola-farmacy.csv	EP65
PHOSPHORUS	Averrhoa-carambola-farmacy.csv Pimpinella-anisum-farmacy.csv	EP65 EP61
RIBOFLAVIN	Averrhoa-carambola-farmacy.csv	EP65
SERINE	Averrhoa-carambola-farmacy.csv	EP65
SINAPIC-ACID	Averrhoa-carambola-farmacy.csv	EP65
SUCCINIC-ACID	Averrhoa-carambola-farmacy.csv Datura-stramonium-farmacy.csv Terminalia-chebula-farmacy.csv	EP65 EP63 EP60
TARTARIC-ACID	Averrhoa-carambola-farmacy.csv	EP65
THREONINE	Averrhoa-carambola-farmacy.csv	EP65
TRYPTOPHAN	Averrhoa-carambola-farmacy.csv	EP65
TYROSINE	Averrhoa-carambola-farmacy.csv	EP65
VALINE	Averrhoa-carambola-farmacy.csv	EP65
ACETIC-ACID	Datura-stramonium-farmacy.csv	EP63
ACETONE	Datura-stramonium-farmacy.csv	EP63
APOATROPINE	Datura-stramonium-farmacy.csv	EP63
ATROPINE	Datura-stramonium-farmacy.csv	EP63
CAFFEIC-ACID	Datura-stramonium-farmacy.csv Eucalyptus-globulus-farmacy.csv Pimpinella-anisum-farmacy.csv	EP63 EP64 EP61
CHLOROGENIC-ACID	Datura-stramonium-farmacy.csv Eucalyptus-globulus-farmacy.csv Pimpinella-anisum-farmacy.csv	EP63 EP64 EP61
ETHANOL	Datura-stramonium-farmacy.csv Eucalyptus-globulus-farmacy.csv	EP63 EP64
FERULIC-ACID	Datura-stramonium-farmacy.csv Eucalyptus-globulus-farmacy.csv	EP63 EP64
FORMIC-ACID	Datura-stramonium-farmacy.csv	EP63
GALACTOSE	Datura-stramonium-farmacy.csv	EP63
GLUCOSE	Datura-stramonium-farmacy.csv Terminalia-chebula-farmacy.csv	EP63 EP60
GLYCOLIC-ACID	Datura-stramonium-farmacy.csv	EP63
HYOSCYAMINE	Datura-stramonium-farmacy.csv	EP63
LIGNOCERIC-ACID	Datura-stramonium-farmacy.csv	EP63
LINOLEIC-ACID	Datura-stramonium-farmacy.csv Eucalyptus-globulus-farmacy.csv Pimpinella-anisum-farmacy.csv Ruta-graveolens-farmacy.csv Terminalia-chebula-farmacy.csv	EP63 EP64 EP61 EP62 EP60
METHANOL	Datura-stramonium-farmacy.csv	EP63
NICOTINE	Datura-stramonium-farmacy.csv	EP63
OLEIC-ACID	Datura-stramonium-farmacy.csv Eucalyptus-globulus-farmacy.csv Pimpinella-anisum-farmacy.csv Ruta-graveolens-farmacy.csv Terminalia-chebula-farmacy.csv	EP63 EP64 EP61 EP62 EP60
PALMITIC-ACID	Datura-stramonium-farmacy.csv Eucalyptus-globulus-farmacy.csv Pimpinella-anisum-farmacy.csv Ruta-graveolens-farmacy.csv Terminalia-chebula-farmacy.csv	EP63 EP64 EP61 EP62 EP60
RUTIN	Datura-stramonium-farmacy.csv Eucalyptus-globulus-farmacy.csv Pimpinella-anisum-farmacy.csv Ruta-graveolens-farmacy.csv Terminalia-chebula-farmacy.csv	EP63 EP64 EP61 EP62 EP60
SCOPOLAMINE	Datura-stramonium-farmacy.csv	EP63
SCOPOLETIN	Datura-stramonium-farmacy.csv Pimpinella-anisum-farmacy.csv Ruta-graveolens-farmacy.csv	EP63 EP61 EP62
STEARIC-ACID	Datura-stramonium-farmacy.csv Ruta-graveolens-farmacy.csv Terminalia-chebula-farmacy.csv	EP63 EP62 EP60
TANNIN	Datura-stramonium-farmacy.csv Terminalia-chebula-farmacy.csv	EP63 EP60
UMBELLIFERONE	Datura-stramonium-farmacy.csv Pimpinella-anisum-farmacy.csv Ruta-graveolens-farmacy.csv	EP63 EP61 EP62
1,8-CINEOLE	Eucalyptus-globulus-farmacy.csv	EP64
ALPHA-PHELLANDRENE	Eucalyptus-globulus-farmacy.csv	EP64
ALPHA-PINENE	Eucalyptus-globulus-farmacy.csv Pimpinella-anisum-farmacy.csv Ruta-graveolens-farmacy.csv	EP64 EP61 EP62
ALPHA-TERPINENE	Eucalyptus-globulus-farmacy.csv Pimpinella-anisum-farmacy.csv	EP64 EP61
ALPHA-TERPINEOL	Eucalyptus-globulus-farmacy.csv Pimpinella-anisum-farmacy.csv	EP64 EP61
ALPHA-TOCOPHEROL	Eucalyptus-globulus-farmacy.csv Pimpinella-anisum-farmacy.csv	EP64 EP61
APIGENIN	Eucalyptus-globulus-farmacy.csv Pimpinella-anisum-farmacy.csv	EP64 EP61
AROMADENDRENE	Eucalyptus-globulus-farmacy.csv	EP64
BENZALDEHYDE	Eucalyptus-globulus-farmacy.csv	EP64
BETA-AMYRIN	Eucalyptus-globulus-farmacy.csv Pimpinella-anisum-farmacy.csv	EP64 EP61
BETA-ELEMENE	Eucalyptus-globulus-farmacy.csv Pimpinella-anisum-farmacy.csv	EP64 EP61
BETA-EUDESMOL	Eucalyptus-globulus-farmacy.csv	EP64
BETA-PHELLANDRENE	Eucalyptus-globulus-farmacy.csv	EP64
BETA-PINENE	Eucalyptus-globulus-farmacy.csv Pimpinella-anisum-farmacy.csv Ruta-graveolens-farmacy.csv	EP64 EP61 EP62
BETA-THUJONE	Eucalyptus-globulus-farmacy.csv	EP64
BORNEOL	Eucalyptus-globulus-farmacy.csv	EP64
CAMPHENE	Eucalyptus-globulus-farmacy.csv Pimpinella-anisum-farmacy.csv	EP64 EP61
CARVONE	Eucalyptus-globulus-farmacy.csv Pimpinella-anisum-farmacy.csv	EP64 EP61
CARYOPHYLLENE	Eucalyptus-globulus-farmacy.csv	EP64
CARYOPHYLLENE-OXIDE	Eucalyptus-globulus-farmacy.csv	EP64
CITRAL	Eucalyptus-globulus-farmacy.csv	EP64
CITRONELLAL	Eucalyptus-globulus-farmacy.csv	EP64
CITRONELLOL	Eucalyptus-globulus-farmacy.csv	EP64
CITRONELLYL-ACETATE	Eucalyptus-globulus-farmacy.csv	EP64
DAUCOSTEROL	Eucalyptus-globulus-farmacy.csv Terminalia-chebula-farmacy.csv	EP64 EP60
DELTA-CADINENE	Eucalyptus-globulus-farmacy.csv	EP64
ELLAGIC-ACID	Eucalyptus-globulus-farmacy.csv Terminalia-chebula-farmacy.csv	EP64 EP60
ELLAGITANNIN	Eucalyptus-globulus-farmacy.csv	EP64
FENCHONE	Eucalyptus-globulus-farmacy.csv Pimpinella-anisum-farmacy.csv	EP64 EP61
GAMMA-TERPINENE	Eucalyptus-globulus-farmacy.csv	EP64
GENTISIC-ACID	Eucalyptus-globulus-farmacy.csv	EP64
GERANIOL	Eucalyptus-globulus-farmacy.csv	EP64
HYPEROSIDE	Eucalyptus-globulus-farmacy.csv	EP64
ISOQUERCITRIN	Eucalyptus-globulus-farmacy.csv Pimpinella-anisum-farmacy.csv Terminalia-chebula-farmacy.csv	EP64 EP61 EP60
LIMONENE	Eucalyptus-globulus-farmacy.csv Pimpinella-anisum-farmacy.csv Ruta-graveolens-farmacy.csv	EP64 EP61 EP62
LINALOOL	Eucalyptus-globulus-farmacy.csv Pimpinella-anisum-farmacy.csv	EP64 EP61
LUTEOLIN	Eucalyptus-globulus-farmacy.csv Pimpinella-anisum-farmacy.csv	EP64 EP61
MASLINIC-ACID	Eucalyptus-globulus-farmacy.csv Terminalia-chebula-farmacy.csv	EP64 EP60
MYRCENE	Eucalyptus-globulus-farmacy.csv	EP64
MYRISTIC-ACID	Eucalyptus-globulus-farmacy.csv Pimpinella-anisum-farmacy.csv	EP64 EP61
NARINGENIN	Eucalyptus-globulus-farmacy.csv	EP64
OLEANOLIC-ACID	Eucalyptus-globulus-farmacy.csv	EP64
PARAFFIN	Eucalyptus-globulus-farmacy.csv	EP64
PROTOCATECHUIC-ACID	Eucalyptus-globulus-farmacy.csv	EP64
QUERCETIN	Eucalyptus-globulus-farmacy.csv Pimpinella-anisum-farmacy.csv Ruta-graveolens-farmacy.csv Terminalia-chebula-farmacy.csv	EP64 EP61 EP62 EP60
QUERCITRIN	Eucalyptus-globulus-farmacy.csv	EP64
SABINENE	Eucalyptus-globulus-farmacy.csv Pimpinella-anisum-farmacy.csv	EP64 EP61
TAXIFOLIN	Eucalyptus-globulus-farmacy.csv	EP64
TERPINEN-4-OL	Eucalyptus-globulus-farmacy.csv	EP64
THYMOL	Eucalyptus-globulus-farmacy.csv Pimpinella-anisum-farmacy.csv	EP64 EP61
URSOLIC-ACID	Eucalyptus-globulus-farmacy.csv	EP64
5-METHOXY-PSORALEN	Pimpinella-anisum-farmacy.csv	EP61
ACETALDEHYDE	Pimpinella-anisum-farmacy.csv	EP61
AR-CURCUMENE	Pimpinella-anisum-farmacy.csv	EP61
AZULENE	Pimpinella-anisum-farmacy.csv	EP61
BETA-BISABOLENE	Pimpinella-anisum-farmacy.csv	EP61
BUTYRIC-ACID	Pimpinella-anisum-farmacy.csv	EP61
CAMPHOR	Pimpinella-anisum-farmacy.csv	EP61
CINNAMALDEHYDE	Pimpinella-anisum-farmacy.csv	EP61
CIS-OCIMENE	Pimpinella-anisum-farmacy.csv	EP61
CRESOL	Pimpinella-anisum-farmacy.csv	EP61
CYNAROSIDE	Pimpinella-anisum-farmacy.csv	EP61
EUGENOL	Pimpinella-anisum-farmacy.csv	EP61
FURFURAL	Pimpinella-anisum-farmacy.csv	EP61
IMPERATORIN	Pimpinella-anisum-farmacy.csv	EP61

## Sheet: Sheet2
107	PHENYL-PROPIONIC-ACID	EP33	EP33 EP59
176	ACETIC-ACID	EP26 EP32 EP33 EP39 EP42 EP57 EP63	EP26 EP32 EP33 EP39 EP42 EP57 EP63
338	SALICYLIC-ACID	EP12 EP33	EP12 EP33
662	AROMADEDRIN	EP51	EP51
800	indole-3-acetaldehyde	EP30	EP30
802	INDOLE-ACETIC-ACID	EP38	EP38
936	NIACINAMIDE	EP3	EP3
2346	BENZYL-ISOTHIOCYANATE	EP38	EP38
2950	CHRYSAZIN	EP3	EP3
3230	GLYCYRRHETIC-ACID	EP33	EP33
5192	SEBACIC-ACID	EP48	EP48
5950	ALANINE	EP3 EP23 EP32 EP38 EP41 EP46 EP57	EP3 EP23 EP32 EP38 EP41 EP46 EP57
6036	GALACTOSE	EP3 EP31 EP32 EP42 EP46 EP63	EP3 EP31 EP32 EP42 EP46 EP63
6293	ALIZARIN	EP49	EP49
6448	()-BORNYL ACETATE	EP57	EP57
6560	I-BUTANOL	EP57	EP57
6683	PURPURIN	EP49	EP49
6773	TECTOCHINON	EP49	EP49
6780	ANTHRAQUINONES	EP3 EP49	EP3 EP49
6890	GRAMIN	EP51	EP51
7504	MORINGININE	EP38	EP38
7793	BETA-RHODINOL	EP57	EP57
8215	BEHENIC-ACID	EP38 EP40 EP46	EP38 EP40 EP46
8217	OCTADEC-1-ENE	EP3	EP3
9015	P-METHOXY-PHENOL	EP33	EP33
9064	CATECHINS	EP39 EP47 EP2	EP39 EP47 EP2
10114	GLYCYRRHETINIC-ACID	EP33	EP33
10207	ALOE-EMODIN	EP3	EP3
10329	2,3-DIHYDROBENZOFURAN	EP22 EP33	EP22 EP33
10748	HERNIARIN	EP33	EP33
11610	HEPTENE	EP57	EP57
11622	TRIDECANONE	EP57	EP57
11850	DULCITOL	EP56	EP56
14982	GLYCYRRHIZIC-ACID	EP33	EP33
15406	FENCHYL-ALCOHOL	EP39	EP39
17355	BENZYL-ACETONE	EP3	EP3
20245	NONACOSANOIC ACID	EP16	EP16
21368	DAMASCENINE	EP41	EP41
5324473	BIS-DEMETHOXYCURCUMIN	EP27	EP27 EP59
23424736	CAMPESTEROL	EP3 EP5EP22 EP27 EP32 EP38 EP39 EP41 EP47 EP56 EP57	EP3 EP5EP22 EP27 EP32 EP38 EP39 EP41 EP47 EP56 EP57
13073350	URSOLIC-ACID	EP47 EP58 EP64	EP47 EP58 EP64
28578	IBERICIN	EP49	EP49
5757	17-BETA-ESTRADIOL	EP47	EP47
5282798	LINOLEIC-ACID	EP3 EP5EP14 EP21 EP22 EP23 EP26 EP28 EP31 EP32 EP35 EP37 EP39 EP41 EP43 EP46 EP47 EP48 EP52 EP56 EP57 EP63 EP64 EP61 EP62 EP60	EP3 EP5EP14 EP21 EP22 EP23 EP26 EP28 EP31 EP32 EP35 EP37 EP39 EP41 EP43 EP46 EP47 EP48 EP52 EP56 EP57 EP63 EP64 EP61 EP62 EP60
1140	TOLUENE	EP5EP22	EP5EP22
1150	TRYPTAMINE	EP47	EP47
5280934	ALPHA-LINOLENIC-ACID	EP5EP14 EP46 EP57	EP5EP14 EP46 EP57
31276	ISOAMYL-ACETATE	EP32	EP32
64689	GLUCOSE	EP3 EP11 EP22 EP27 EP31 EP32 EP33 EP39 EP41 EP46 EP47 EP52 EP54 EP57 EP58 EP63 EP60	EP3 EP11 EP22 EP27 EP31 EP32 EP33 EP39 EP41 EP46 EP47 EP52 EP54 EP57 EP58 EP63 EP60
6288	THREONINE	EP2 EP3 EP5EP12 EP14 EP23 EP32 EP38 EP41 EP46 EP57 EP65	EP2 EP3 EP5EP12 EP14 EP23 EP32 EP38 EP41 EP46 EP57 EP65
177	ACETALDEHYDE	EP32 EP57 EP61	EP32 EP57 EP61
5280378	FORMONONETIN	EP23 EP33	EP23 EP33
522740	SOLANINE	EP52	EP52
8158	NONANOIC-ACID	EP33	EP33
8103	HEXANOL	EP33 EP57	EP33 EP57
586537	DELTA-TOCOPHEROL	EP38	EP38
5281243	XANTHOPHYLL	EP5EP32	EP5EP32
164619	PINITOL	EP21	EP21
10659	APIOL	EP5	EP5
261491	THUJONE	EP33	EP33
5281855	ELLAGIC-ACID	EP12 EP47 EP48 EP64 EP60	EP12 EP47 EP48 EP64 EP60
5282942	RICINOLEIC-ACID	EP48	EP48
10212	IMPERATORIN	EP5 EP61	EP5 EP61
14985	ALPHA-TOCOPHEROL	EP5EP27 EP38 EP48 EP64 EP61	EP5EP27 EP38 EP48 EP64 EP61
644160	XYLOSE	EP3 EP32 EP43	EP3 EP32 EP43
12302513	CASTALAGIN	EP47	EP47
11552	ISOVALERALDEHYDE	EP57	EP57
757	GLYCOLIC-ACID	EP48 EP63	EP48 EP63
7150	METHYL-BENZOATE	EP5EP32	EP5EP32
24526	CHLORINE	EP46 EP47	EP46 EP47
32209	DEOXYLUCIDIN	EP49	EP49
5281247	NEOXANTHIN	EP32	EP32
1146	TRIMETHYLAMINE	EP1 EP35	EP1 EP35
994	PHENYLALANINE	EP2 EP3 EP5EP12 EP14 EP23 EP32 EP38 EP41 EP44 EP46 EP57 EP65	EP2 EP3 EP5EP12 EP14 EP23 EP32 EP38 EP41 EP44 EP46 EP57 EP65
7406	CUMENE	EP57	EP57
11142	BETA-PHELLANDRENE	EP5EP39 EP42 EP57 EP64	EP5EP39 EP42 EP57 EP64
5364430	OLEIC-ACID-ETHYL-ESTER	EP3	EP3
6267	ASPARAGINE	EP3 EP33 EP41 EP57	EP3 EP33 EP41 EP57
244	BENZYL-ALCOHOL	EP2 EP32 EP33	EP2 EP32 EP33
5281643	HYPEROSIDE	EP5EP48 EP64	EP5EP48 EP64
1549018	JASMONE	EP32	EP32
5281	STEARIC-ACID	EP3 EP5EP12 EP14 EP21 EP22 EP23 EP26 EP28 EP32 EP35 EP37 EP38 EP39 EP41 EP43 EP46 EP47 EP52 EP56 EP57 EP63 EP62 EP60	EP3 EP5EP12 EP14 EP21 EP22 EP23 EP26 EP28 EP32 EP35 EP37 EP38 EP39 EP41 EP43 EP46 EP47 EP52 EP56 EP57 EP63 EP62 EP60
5280804	ISOQUERCITRIN	EP5EP14 EP22 EP32 EP33 EP47 EP48 EP64 EP61 EP60	EP5EP14 EP22 EP32 EP33 EP47 EP48 EP64 EP61 EP60
6137	METHIONINE	EP2 EP5EP12 EP14 EP23 EP32 EP38 EP41 EP46 EP47 EP57 EP65	EP2 EP5EP12 EP14 EP23 EP32 EP38 EP41 EP46 EP47 EP57 EP65
738	GLUTAMINE	EP3 EP44	EP3 EP44
3314	EUGENOL	EP1 EP5EP27 EP32 EP33 EP39 EP42 EP43 EP57 EP61	EP1 EP5EP27 EP32 EP33 EP39 EP42 EP43 EP57 EP61
5315615	ROSMARINIC-ACID	EP5	EP5
6322	ARGININE	EP2 EP3 EP5EP12 EP14 EP23 EP32 EP38 EP41 EP46 EP57 EP65 EP60	EP2 EP3 EP5EP12 EP14 EP23 EP32 EP38 EP41 EP46 EP57 EP65 EP60
8163	METHYL-NONYL-KETONE	EP57	EP57
12309644	PROGOITRIN	EP14	EP14
791	ISOLEUCINE	EP2 EP3 EP5EP12 EP14 EP23 EP32 EP38 EP41 EP46 EP57 EP65	EP2 EP3 EP5EP12 EP14 EP23 EP32 EP38 EP41 EP46 EP57 EP65
6047	DOPA	EP46	EP46
5960	ASPARTIC-ACID	EP3 EP11 EP22 EP23 EP32 EP38 EP41 EP46 EP57 EP65	EP3 EP11 EP22 EP23 EP32 EP38 EP41 EP46 EP57 EP65
971	OXALIC-ACID	EP1 EP23 EP32 EP33 EP38 EP46 EP47 EP57 EP65 EP60	EP1 EP23 EP32 EP33 EP38 EP46 EP47 EP57 EP65 EP60
439186	MALTOSE	EP33 EP47	EP33 EP47
8857	ETHYL-ACETATE	EP32 EP57	EP32 EP57
3327	FARNESOL	EP22 EP57	EP22 EP57
45253964	TRIOLEIN	EP3	EP3
444899	ARACHIDONIC-ACID	EP3 EP41	EP3 EP41
304	CHOLESTEROL	EP3 EP27 EP38 EP41 EP47 EP52	EP3 EP27 EP38 EP41 EP47 EP52
16666	MENTHOL	EP1	EP1
439246	NARINGENIN	EP33 EP64	EP33 EP64
1549025	GERANYL-ACETATE	EP32 EP39 EP57	EP32 EP39 EP57
4276	MYRISTICIN	EP5EP39	EP5EP39
370	GALLIC-ACID/ 3,4,5-TRIHYDROXYBENZOIC ACID	EP47 EP48 EP51	EP47 EP48 EP51
7410	ACETOPHENONE	EP33	EP33 EP59
3220	EMODIN	EP3	EP3
5281707	COUMESTROL	EP47	EP47
8294	LINALYL-ACETATE	EP5EP32	EP5EP32
8842	CITRONELLOL	EP39 EP57 EP64	EP39 EP57 EP64
379	CAPRYLIC-ACID	EP27 EP39 EP57	EP27 EP39 EP57
6305	TRYPTOPHAN	EP12 EP14 EP23 EP32 EP38 EP41 EP46 EP57 EP65	EP12 EP14 EP23 EP32 EP38 EP41 EP46 EP57 EP65
7909	METHYL-ISOBUTYL-KETONE	EP57	EP57
7762	ETHYL-BUTYRATE	EP32	EP32
6037	FOLACIN	EP3 EP23 EP46	EP3 EP23 EP46
753	GLYCEROL	EP3 EP26 EP54	EP3 EP26 EP54
5281672	MYRICETIN	EP47 EP57	EP47 EP57
12309425	PUNICIC-ACID	EP47	EP47
444266	FUMARIC-ACID	EP32 EP47 EP65 EP63	EP32 EP47 EP65 EP63
998	PHENYL-ACETALDEHYDE	EP33	EP33
5962	LYSINE	EP2 EP3 EP5EP12 EP14 EP23 EP32 EP38 EP41 EP46 EP57 EP65	EP2 EP3 EP5EP12 EP14 EP23 EP32 EP38 EP41 EP46 EP57 EP65
6989	THYMOL	EP57 EP5EP33 EP41 EP42 EP64 EP61	EP57 EP5EP33 EP41 EP42 EP64 EP61
11005	MYRISTIC-ACID	EP3 EP5EP12 EP23 EP26 EP28 EP31 EP32 EP35 EP38 EP39 EP40 EP41 EP44 EP46 EP57 EP64 EP61	EP3 EP5EP12 EP23 EP26 EP28 EP31 EP32 EP35 EP38 EP39 EP40 EP41 EP44 EP46 EP57 EP64 EP61
10494	OLEANOLIC-ACID	EP2 EP28 EP32 EP39 EP47 EP58 EP64	EP2 EP28 EP32 EP39 EP47 EP58 EP64
5281708	DAIDZEIN	EP23	EP23
5353656	HARMALOL	EP44	EP44
1548942	CAPSAICIN	EP57	EP57
4114	XANTHOTOXIN	EP5EP32 EP33	EP5EP32 EP33
6654	ALPHA-PINENE	EP1 EP5EP22 EP27 EP31 EP32 EP39 EP40 EP42 EP45 EP54 EP57 EP64 EP61 EP62	EP1 EP5EP22 EP27 EP31 EP32 EP39 EP40 EP42 EP45 EP54 EP57 EP64 EP61 EP62
6199	PSORALEN	EP32	EP32
2758	1,8-CINEOLE	EP57 EP1 EP27 EP28 EP39 EP42 EP54 EP64 EP59	EP57 EP1 EP27 EP28 EP39 EP42 EP54 EP64 EP59
6549	LINALOOL	EP1 EP5EP22 EP27 EP32 EP33 EP39 EP54 EP57 EP64 EP61	EP1 EP5EP22 EP27 EP32 EP33 EP39 EP54 EP57 EP64 EP61 EP59
26049	DELTA-3-CARENE	EP5EP40 EP42 EP45 EP54	EP5EP40 EP42 EP45 EP54
33032	GLUTAMIC-ACID	EP3 EP11 EP22 EP23 EP32 EP38 EP41 EP46 EP48 EP57 EP65	EP3 EP11 EP22 EP23 EP32 EP38 EP41 EP46 EP48 EP57 EP65
7462	ALPHA-TERPINENE	EP1 EP5EP27 EP39 EP42 EP57 EP64 EP61	EP1 EP5EP27 EP39 EP42 EP57 EP64 EP61
8369	MALTOL	EP33 EP44	EP33 EP44
453	MANNITOL	EP33 EP47	EP33 EP47
5280373	BIOCHANIN	EP23	EP23
17100	ALPHA-TERPINEOL	EP1 EP5EP22 EP27 EP31 EP32 EP33 EP39 EP42 EP54 EP57 EP64 EP61	EP1 EP5EP22 EP27 EP31 EP32 EP33 EP39 EP42 EP54 EP57 EP64 EP61
1064	QUINIC-ACID	EP32 EP47 EP56	EP32 EP47 EP56
442428	NARINGIN	EP47	EP47
16724	(+)-CARVONE	EP5	EP5
892	INOSITOL	EP22	EP22
5971	ALLYL-ISOTHIOCYANATE	EP14	EP14
637566	GERANIOL	EP57 EP5EP22 EP33 EP39 EP42 EP64	EP57 EP5EP22 EP33 EP39 EP42 EP64
8892	CAPROIC-ACID/ HEXANOIC-ACID	EP33 EP42	EP33 EP42
12409	NONACOSANE	EP11 EP14	EP11 EP14
8748	BETA-TERPINEOL	EP5EP39	EP5EP39
5280863	KAEMPFEROL	EP2 EP5EP22 EP32 EP33 EP38 EP39 EP44 EP47 EP48 EP57	EP2 EP5EP22 EP32 EP33 EP38 EP39 EP44 EP47 EP48 EP57
773	HISTIDINE	EP2 EP3 EP5EP12 EP14 EP23 EP32 EP38 EP46 EP57 EP65	EP2 EP3 EP5EP12 EP14 EP23 EP32 EP38 EP46 EP57 EP65
16129878	TANNIN	EP1 EP2 EP21 EP22 EP32 EP37 EP41 EP43 EP46 EP47 EP51 EP52 EP58 EP63 EP60	EP1 EP2 EP21 EP22 EP32 EP37 EP41 EP43 EP46 EP47 EP51 EP52 EP58 EP63 EP60
101408068	EICOSAPENTAENOIC-ACID	EP46	EP46
10658	ANGELICIN	EP32 EP40	EP32 EP40
5382105	ORIENTIN	EP44	EP44
595	CYSTINE	EP3 EP14 EP23 EP32 EP38 EP41 EP46 EP56 EP57	EP3 EP14 EP23 EP32 EP38 EP41 EP46 EP56 EP57
6569	METHYL-ETHYL-KETONE	EP33	EP33
985	PALMITIC-ACID	EP1 EP3 EP5EP12 EP14 EP22 EP23 EP26 EP32 EP33 EP35 EP37 EP38 EP39 EP41 EP43 EP44 EP46 EP47 EP48 EP52 EP54 EP57 EP51 EP63 EP64 EP61 EP62 EP60	EP1 EP3 EP5EP12 EP14 EP22 EP23 EP26 EP32 EP33 EP35 EP37 EP38 EP39 EP41 EP43 EP44 EP46 EP47 EP48 EP52 EP54 EP57 EP51 EP63 EP64 EP61 EP62 EP60 EP59
938	NIACIN	EP2 EP3 EP5EP12 EP14 EP22 EP23 EP27 EP32 EP33 EP34 EP38 EP44 EP46 EP47 EP48 EP57 EP58 EP65	EP2 EP3 EP5EP12 EP14 EP22 EP23 EP27 EP32 EP33 EP34 EP38 EP44 EP46 EP47 EP48 EP57 EP58 EP65
5282102	ASTRAGALIN/ KAEMPFEROL-3-O-BETA-D-GLUCOPYRANOSIDE	EP14 EP22 EP32 EP33 EP41 EP48	EP14 EP22 EP32 EP33 EP41 EP48
72276	(-)-EPICATECHIN	EP39	EP39
702	ETHANOL	EP1 EP32 EP63 EP64	EP1 EP32 EP63 EP64
500213	CYCLOARTENOL	EP41	EP41
3893	LAURIC-ACID	EP3 EP5EP26 EP39 EP57	EP3 EP5EP26 EP39 EP57
180	ACETONE	EP57 EP63	EP57 EP63
643915	TIGLIC-ACID	EP26	EP26
8785	BENZYL-ACETATE	EP32	EP32
6428458	METHYL-CINNAMATE	EP42	EP42
311	CITRIC-ACID	EP32 EP46 EP47 EP52 EP58 EP65 EP63	EP32 EP46 EP47 EP52 EP58 EP65 EP63
57457805	GALANOLACTONE	EP57	EP57
637517	OLEIC-ACID	EP3 EP5EP12 EP14 EP22 EP23 EP26 EP28 EP31 EP32 EP35 EP37 EP38 EP39 EP41 EP43 EP44 EP46 EP47 EP48 EP51 EP52 EP57 EP63 EP64 EP61 EP62 EP60	EP3 EP5EP12 EP14 EP22 EP23 EP26 EP28 EP31 EP32 EP35 EP37 EP38 EP39 EP41 EP43 EP44 EP46 EP47 EP48 EP51 EP52 EP57 EP63 EP64 EP61 EP62 EP60
284	FORMIC-ACID	EP3 EP26 EP39 EP42 EP44 EP63	EP3 EP26 EP39 EP42 EP44 EP63
65064	EPIGALLOCATECHIN-3-GALLATE	EP47	EP47
5144	SAFROLE	EP5EP39	EP5EP39
5280899	ZEAXANTHIN	EP12	EP12
7047	QUINOLINE	EP32	EP32
7362	FURFURAL	EP1 EP5EP33 EP39 EP57 EP61	EP1 EP5EP33 EP39 EP57 EP61
10742	SYRINGIC-ACID	EP27 EP32	EP27 EP32
643820	NEROL	EP22 EP39 EP57	EP22 EP39 EP57
264	BUTYRIC-ACID	EP1 EP26 EP32 EP39 EP42 EP44 EP61	EP1 EP26 EP32 EP39 EP42 EP44 EP61
445638	PALMITOLEIC-ACID	EP3 EP5EP14 EP21 EP23 EP41 EP46 EP57	EP3 EP5EP14 EP21 EP23 EP41 EP46 EP57
219993	RAFFINOSE	EP22 EP44 EP57	EP22 EP44 EP57
887	METHANOL	EP22 EP63	EP22 EP63
6584	METHYL-ACETATE	EP32 EP57	EP32 EP57
681	DOPAMINE	EP46	EP46
10882	ETHYL-VALERATE	EP32	EP32
16129869	PUNICALAGIN	EP47	EP47
1182	VALINE	EP2 EP3 EP5EP12 EP14 EP23 EP32 EP38 EP41 EP44 EP46 EP47 EP57 EP65	EP2 EP3 EP5EP12 EP14 EP23 EP32 EP38 EP41 EP44 EP46 EP47 EP57 EP65
996	PHENOL	EP1 EP33	EP1 EP33
10231	DILLAPIOL	EP5	EP5
525	MALIC-ACID	EP32 EP33 EP46 EP47 EP65 EP63 EP62	EP32 EP33 EP46 EP47 EP65 EP63 EP62
674	DIMETHYL-AMINE	EP1	EP1
10430	ISOVALERIC-ACID	EP40	EP40
18756	OCIMENE	EP1 EP42	EP1 EP42
89594	NICOTINE	EP11 EP56 EP63	EP11 EP56 EP63
760	GLYOXYLIC-ACID	EP32 EP48	EP32 EP48
10465	HEPTADECANOIC-ACID	EP39 EP57	EP39 EP57
129630591	FICIN	EP32	EP32
5281794	6-SHOGAOL	EP57	EP57
62322	DIMETHYLDIETHOXYSILANE	EP57	EP57
64692	HYOSCYAMINE	EP35 EP63	EP35 EP63
64695	APOATROPINE	EP35 EP63	EP35 EP63
65727	SOLATUBIN	EP52	EP52
72734	XYLOIDONE	EP49	EP49
73419	SOLANOCAPSINE	EP52	EP52
73621	4-BETA-HYDROXYWITHANOLIDE	EP56	EP56
444791	GLUCURONIC-ACID	EP31 EP33	EP31 EP33
363863	Maackiain/ (-)-MAACKIAIN	EP16 EP23	EP16 EP23
92101	RUBIANIC ACID	EP49	EP49
92775	Butin	EP16	EP16
95779	THYMOHYDROQUINONE	EP41	EP41
99300	1,4-DIHYDROXY-2-METHYLANTHRAQUINONE	EP49	EP49
100313	MALABARICONE-C	EP39	EP39
109453	PARAFFIN	EP5 EP64	EP5 EP64
112111	LIQUIRITIC-ACID	EP33	EP33
114829	LIQUIRITIGENIN	EP23 EP33	EP23 EP33
119245	DIOSCIN	EP51	EP51
119258	ASTILBIN	EP51	EP51
121536	HIMACHALOL	EP21	EP21
122097	SOYASAPONIN	EP33	EP33
124052	GLABRIDIN	EP33	EP33
124062	RUBIADIN	EP49	EP49
124219	MOLLUGIN	EP49	EP49
132415	RUBILACTONE	EP49	EP49
134279	PTEROSIN B GLUCOSIDE	EP52	EP52
140334	2-METHYLTRIDEC-1-ENE	EP57	EP57
159861	GRACILLIN	EP51	EP51
160180	LUCIDIN PRIMEVEROSIDE	EP49	EP49
160190	ALOESIN	EP3	EP3
160712	NOR-DAMNACANTHAL	EP49	EP49
160817	1-HYDROXY-2-METHYLANTHRAQUINONE	EP49	EP49
161671	WITHANOLIDE-D	EP56	EP56
162138	3-Dihydrocadambine	EP7	EP7
162823	AC-SHANZ-ME	EP52	EP52
163001	MALABARICONE-B	EP39	EP39
171347	METHYLPROTODIOSCIN	EP51	EP51
171348	METHYLPROTOGRACILLIN	EP51	EP51
181681	40957-99-1	EP52	EP52
185848	MORACIN M	EP51	EP51
189586	SITOINDOSIDE-IX	EP56	EP56
189702	SITOINDOSIDE-X	EP56	EP56
195342	ARABOGLYCYRRHIZIN	EP33	EP33
234817	PINORESINOL	EP52	EP52
6743	Fucostanol	EP16	EP16
265237	WITHAFERIN-A	EP56	EP56
301751	WITHANOLIDE-E	EP56	EP56
336327	MEDICARPIN	EP23 EP16	EP23 EP16
398038	Cadambine	EP7	EP7
398941	NIGELLONE	EP41	EP41
439250	L-LIMONEN	EP57	EP57
440473	MIMOSINE	EP37	EP37
441476	PECTIN	EP12 EP22 EP28 EP32 EP33 EP39 EP47 EP58	EP12 EP22 EP28 EP32 EP33 EP39 EP47 EP58
441900	YAMOGENIN	EP51	EP51
442070	PHORBOL	EP26	EP26
442349	CENTDAROL	EP21	EP21
442774	HISPAGLABRIDIN-A	EP33	EP33
442788	HOMOFERREIRIN	EP23	EP23
442813	ONONIN	EP23 EP33	EP23 EP33
442877	WITHASOMNINE	EP56	EP56
442985	C10822	EP52	EP52
443157	(-)-CITRONELLAL	EP57	EP57
443160	(S)-(+)-ALPHA-PHELLANDRENE	EP57	EP57
443162	(L)-ALPHA-TERPINEOL	EP57	EP57
443758	CIS-DIHYDROQUERCETIN	EP51	EP51
449293	TROPINE	EP35 EP56	EP35 EP56
527191	ZIZANAL	EP54	EP54
1549095	CONIFERYL-ALCOHOL	EP3	EP3
1794427	CHLOROGENIC-ACID	EP5EP14 EP35 EP47 EP48 EP56 EP57 EP63 EP64 EP61	EP5EP14 EP35 EP47 EP48 EP56 EP57 EP63 EP64 EP61
3035446	SPIROSTAN-3-OL, (3BETA,5ALPHA,25S)-	EP52	EP52
3037108	HEDERASAPONIN-C	EP33	EP33
5280637	CYNAROSIDE	EP31 EP61	EP31 EP61
5280805	RUTIN	EP5EP32 EP35 EP41 EP44 EP47 EP48 EP51 EP56 EP58 EP63 EP64 EP61 EP62 EP60	EP5EP32 EP35 EP41 EP44 EP47 EP48 EP51 EP56 EP58 EP63 EP64 EP61 EP62 EP60
5280961	Genistein	EP25	EP25
5281294	OKANIN	EP2	EP2
5281326	DELTA-5-AVENASTEROL	EP38	EP38
5281391	PHORBOL-12-TIGLATE-13-DECANOATE	EP26	EP26
5281404	HARMANE	EP44	EP44
5281553	P-OCIMENE	EP57	EP57 EP59
5281758	BETA-ASARONE	EP1	EP1
5281803	PRATENSEIN	EP23	EP23
5281836	LICARIN-A	EP39	EP39
5317762	GLYCYRRHISOFLAVANONE	EP33	EP33
5317764	GLYCYRRHISOFLAVONE	EP33	EP33
5318432	INDIGOTIN	EP36	EP36
5318483	PALLASONE	EP49	EP49
5318998	LICOCHALCONE-A	EP33	EP33
5318999	LICOCHALCONE-B	EP33	EP33
5319322	MEDICAGOL	EP23	EP23
5358705	ANISOMELIC-ACID	EP6	EP6
5379033	DEHYDROISOEUGENOL	EP39	EP39
5458896	SCIRPUSIN A	EP51	EP51
5481234	LICOISOFLAVONE-B	EP33	EP33
4482623	Bryophyllin A	EP15	EP15
5742590	SITOGLUSIDE	EP51 EP49	EP51 EP49
5748594	QUERCETIN-3-O-BETA-D-GLUCOPYRANOSIDE	EP48	EP48
6376436	BIXIN	EP12	EP12
6428327	KHUSIMONE	EP54	EP54
6441061	LICARIN-B	EP39	EP39
6442560	(E)-1-(4-HYDROXY-3-METHOXYPHENYL)DODEC-4-EN-3-ONE	EP57	EP57
6442675	ECHINATIN	EP33	EP33
6451060	OVATODIOLIDE	EP6	EP6
6452086	ALPHA-CYPERONE	EP28	EP28
6453452	ENGELITIN	EP51	EP51
7082474	GALBANIC-ACID	EP31	EP31
9798666	4-O-CAFFEOYLQUINIC-ACID	EP56	EP56
10071442	Sulfurein	EP16	EP16
10585158	ALLOHIMACHALOL	EP21	EP21
11596309	GLABROL	EP33	EP33
57168663	Coreopsin	EP16	EP16
12305761	BARBALOIN	EP3	EP3
12309749	ISOERGINE	EP9	EP9
12315492	?-SESQUIPHELLANDRENE	EP22	EP22
12795736	DELTA-7-AVENASTEROL	EP38	EP38
14218028	LICOFLAVANONE	EP33	EP33
14440537	8-GINGERDIONE	EP57	EP57
14777446	RUBIONCOLIN B	EP49	EP49
15228661	HISPAGLABRIDIN-B	EP33	EP33
15515703	JUJUBOGENIN	EP11	EP11
15558301	ACORIC-ACID	EP1	EP1
15560278	CALARENE	EP57	EP57
21582929	RUBIATRIOL	EP49	EP49
24832108	QUERCETIN-3-RHAMNOGLUCOSIDE	EP5	EP5
24892726	GLUCOMANNAN	EP3	EP3
42607524	Monospermoside	EP16	EP16
42607742	Palasitrin	EP16	EP16
42607822	Isomonospermoside	EP16	EP16
44259146	QUERCETIN-3-GENTIOBIOSIDE	EP52	EP52
44259229	QUERCETIN-3'-GLUCOSIDE	EP41	EP41
46187192	2'-HYDROXYMOLLUGIN	EP49	EP49
51346147	PSEUDOPROTODIOSCIN	EP51	EP51
54606507	WITHACNISTIN	EP56	EP56
71359006	EPIZIZANAL	EP54	EP54
72201063	PTERYGOSPERMIN	EP38	EP38
86200291	ALIZARIN-2-METHYLETHER	EP49	EP49
91752918	KAEMPFERID	EP51	EP51
91871142	TOMATIDENOL	EP52	EP52
92043183	BACOSIDE-A	EP11	EP11
101599071	APIOGLYCYRRHIZIN	EP33	EP33
101601927	ELLAGITANNIN	EP47 EP64	EP47 EP64
101835363	MAACKOLINE	EP51	EP51
101937309	ISOENGELITIN	EP51	EP51
101967083	Laccijalaric Ester II	EP16	EP16
102138994	LUCIDIN OMEGA-METHYL ETHER	EP49	EP49
102239794	Laccijalaric Ester I	EP16	EP16
121596009	BACOSIDE-B	EP11	EP11
129317353	RUBIPRASIN B	EP49	EP49
5280794	STIGMASTEROL	EP3 EP5EP11 EP22 EP27 EP32 EP33 EP38 EP39 EP41 EP44 EP47 EP48 EP56 EP57	EP3 EP5EP11 EP22 EP27 EP32 EP33 EP38 EP39 EP41 EP44 EP47 EP48 EP56 EP57
222284	BETA-SITOSTEROL/ SITOSTEROL	EP51 EP49 EP57 EP2 EP3 EP5EP11 EP22 EP27 EP32 EP33 EP38 EP39 EP40 EP41 EP42 EP43 EP46 EP47 EP48 EP52 EP56 EP52	EP51 EP49 EP57 EP2 EP3 EP5EP11 EP22 EP27 EP32 EP33 EP38 EP39 EP40 EP41 EP42 EP43 EP46 EP47 EP48 EP52 EP56 EP52
3083857	NEOCNIDOLIDE	EP5	EP5
16129720	PUNICACORTEIN-C	EP47	EP47
54670067	ASCORBIC-ACID	EP1 EP2 EP3 EP5EP11 EP12 EP14 EP22 EP23 EP27 EP28 EP32 EP33 EP34 EP37 EP38 EP41 EP43 EP44 EP46 EP47 EP52 EP57 EP58 EP65 EP63 EP61 EP62 EP60	EP1 EP2 EP3 EP5EP11 EP12 EP14 EP22 EP23 EP27 EP28 EP32 EP33 EP34 EP37 EP38 EP41 EP43 EP44 EP46 EP47 EP52 EP57 EP58 EP65 EP63 EP61 EP62 EP60
5756	ESTRIOL	EP33 EP47	EP33 EP47
441005	DELTA-CADINENE	EP1 EP5EP22 EP39 EP57 EP64	EP1 EP5EP22 EP39 EP57 EP64
131752596	GRANATIN-A	EP47	EP47
70678558	COPAENE	EP28 EP39 EP42	EP28 EP39 EP42
94204	24-METHYLENE-CYCLOARTANOL	EP32 EP41	EP32 EP41
5870	ESTRONE	EP47	EP47
14106343	SOMNIFERINE	EP56	EP56
440917	D-LIMONENE	EP41	EP41
99516	TIGOGENIN	EP52	EP52
6540709	SAPONINS	EP3 EP12 EP22 EP23 EP33 EP43 EP46	EP3 EP12 EP22 EP23 EP33 EP43 EP46
45933887	GLUCOSAMINE	EP3	EP3
5280459	QUERCITRIN	EP5EP48 EP64	EP5EP48 EP64
10955174	PATCHOULI-ALCOHOL	EP40 EP57	EP40 EP57
6857681	BETA-SANTALOL	EP57	EP57
6284067	CITROSTADIENOL	EP41	EP41
23724574	SCOPOLAMINE	EP35 EP63	EP35 EP63
5366074	BETA-DAMASCENONE	EP32 EP65	EP32 EP65
6508206	ALPHA-HUMULENE	EP1 EP22 EP39 EP42	EP1 EP22 EP39 EP42
5322111	CARYOPHYLLENE	EP27 EP32 EP39 EP42 EP57 EP64	EP27 EP32 EP39 EP42 EP57 EP64
11617	DIALLYL-SULFIDE	EP31	EP31
16590	DIALLYL-DISULFIDE	EP31	EP31
1049	PYRIDINE	EP22 EP35	EP22 EP35
9231	AZULENE	EP1 EP27 EP31 EP61	EP1 EP27 EP31 EP61
124350893	CROCETIN	EP12 EP37	EP12 EP37
6384256	CRYPTOXANTHIN	EP12 EP32 EP65	EP12 EP32 EP65
5280489	BETA-CAROTENE	EP52 EP3 EP12 EP14 EP22 EP23 EP27 EP32 EP33 EP34 EP37 EP38 EP43 EP44 EP46 EP57 EP58 EP65	EP52 EP3 EP12 EP14 EP22 EP23 EP27 EP32 EP33 EP34 EP37 EP38 EP43 EP44 EP46 EP57 EP58 EP65
6384269	VIOLAXANTHIN	EP32	EP32
92138	ELEMOL	EP57 EP40 EP54	EP57 EP40 EP54
6918391	BETA-ELEMENE	EP57 EP1 EP5EP22 EP42 EP64 EP61	EP57 EP1 EP5EP22 EP42 EP64 EP61
7439	CARVONE	EP5EP41 EP64 EP61	EP5EP41 EP64 EP61
7438	CARVEOL	EP5	EP5
10583	ELEMENE	EP39	EP39
22311	LIMONENE	EP1 EP5EP22 EP27 EP28 EP32 EP39 EP42 EP54 EP57 EP64 EP61 EP62	EP1 EP5EP22 EP27 EP28 EP32 EP39 EP42 EP54 EP57 EP64 EP61 EP62
10123	SELINENE	EP1	EP1
521518	LUPEOL	EP2 EP3 EP32 EP33	EP2 EP3 EP32 EP33
323074	LUPEOL-ACETATE	EP32	EP32
519361	BETA-SELINENE	EP28 EP42 EP57	EP28 EP42 EP57
2371	BETULINIC-ACID	EP6 EP22 EP33 EP47 EP58	EP6 EP22 EP33 EP47 EP58
638014	BETA-IONONE	EP32 EP40 EP57 EP65	EP32 EP40 EP57 EP65
650	DIACETYL	EP54	EP54
8500	P-METHYL-ACETOPHENONE	EP21	EP21
92987	ISOPELLETIERINE	EP47 EP56	EP47 EP56
9862	SULCATONE	EP57	EP57
93009	BORNYL-ACETATE	EP57	EP57
5315912	CINNAMYL-ACETATE	EP32	EP32
988	PANTOTHENIC-ACID	EP14 EP23 EP32 EP46 EP47 EP57	EP14 EP23 EP32 EP46 EP47 EP57
91457	BETA-EUDESMOL	EP5EP40 EP57 EP64	EP5EP40 EP57 EP64
6455496	ZINGIBEROL	EP57	EP57
91456	BETA-THUJONE	EP57 EP64	EP57 EP64
20055158	SABINOL	EP5	EP5
26447	MENTHONE	EP1	EP1
91104	GERMACRENE-D	EP5EP22 EP32 EP39 EP42	EP5EP22 EP32 EP39 EP42
6436348	GERMACRONE	EP27	EP27
5320710	EPI-PROCURCUMENOL	EP27	EP27
11463	TERPINOLENE/ TEREBEN	EP1 EP5EP27 EP39 EP42 EP57	EP1 EP5EP27 EP39 EP42 EP57
5320250	CIS-OCIMENE	EP5EP42 EP61	EP5EP42 EP61
5353086	ALPHA-FARNESENE	EP57	EP57 EP59
10121	GAMMA-CAROTENE	EP32	EP32
643779	NERAL	EP57 EP42	EP57 EP42
11975273	SQUALENE	EP48	EP48
5317319	TRANS-BETA-FARNESENE	EP22 EP32 EP57	EP22 EP32 EP57
1713001	GERANYL-ACETONE	EP32	EP32
5281516	FARNESENE	EP57	EP57 EP59
5281252	RUBIXANTHIN	EP32	EP32
638011	CITRAL	EP57 EP6 EP42 EP64	EP57 EP6 EP42 EP64
5280598	FARNESAL	EP57	EP57
5352437	GAMMA-BISABOLENE	EP57	EP57
5281789	LICOISOFLAVONE-A	EP33	EP33
5318585	ISOLICOFLAVONOL	EP33	EP33
31253	MYRCENE	EP57 EP1 EP5EP22 EP32 EP39 EP42 EP64	EP57 EP1 EP5EP22 EP32 EP39 EP42 EP64 EP59
403919	BETA-BISABOLENE	EP22 EP27 EP39 EP57 EP61	EP22 EP27 EP39 EP57 EP61
8888	NEROLIDOL	EP22 EP57	EP22 EP57
10534	BETA-SANTALENE	EP42	EP42
5319551	ERGOSTEROL	EP51 EP5	EP51 EP5
11230	TERPINEN-4-OL	EP1 EP5EP33 EP39 EP42 EP54 EP57 EP64	EP1 EP5EP33 EP39 EP42 EP54 EP57 EP64
10281	THYMOQUINONE	EP41	EP41
10364	CARVACROL	EP5EP33 EP42 EP43	EP5EP33 EP42 EP43
3515	GUAIAZULENE	EP32	EP32
18818	SABINENE	EP1 EP5EP32 EP39 EP42 EP57 EP64 EP61	EP1 EP5EP32 EP39 EP42 EP57 EP64 EP61
5362828	CURDIONE	EP27	EP27
7460	ALPHA-PHELLANDRENE	EP5EP27 EP31 EP39 EP42 EP57 EP64	EP5EP27 EP31 EP39 EP42 EP57 EP64
3559861	CURCUMOL	EP27	EP27
519662	ALPHA-CADINOL	EP57	EP57
34540	CADINENE	EP31 EP42	EP31 EP42
527498	JATAMANSONE	EP40	EP40
857	LEUCINE	EP2 EP3 EP5EP12 EP14 EP23 EP32 EP38 EP41 EP46 EP57 EP65	EP2 EP3 EP5EP12 EP14 EP23 EP32 EP38 EP41 EP46 EP57 EP65
5280483	VITAMIN-K	EP5	EP5
14986	TOCOPHEROL	EP32 EP38 EP46	EP32 EP38 EP46
8038	ISOBUTYL-ACETATE	EP32	EP32
10955433	TURMERONOL-B	EP27	EP27
15858385	TURMERONOL-A	EP27	EP27
558221	AR-TURMERONE	EP27	EP27 EP59
14367556	TURMERONE	EP27	EP27
196216	BETA-TURMERONE	EP27	EP27
543796	CYCLOEUCALENOL	EP41	EP41
521253	ZINGIBERENE	EP57 EP27	EP57 EP27 EP59
519764	BETA-SESQUIPHELLANDRENE	EP22 EP27 EP57	EP22 EP27 EP57
7794	CITRONELLAL	EP57 EP64	EP57 EP64
92139	AR-CURCUMENE	EP1 EP57 EP61	EP1 EP57 EP61
9017	CITRONELLYL-ACETATE	EP57 EP64	EP57 EP64
521332	SCLAREOL	EP39	EP39
10817	P-TOLYL-METHYLCARBINOL	EP27	EP27
6552009	D-BORNEOL	EP39 EP57	EP39 EP57
6321405	ISOBORNEOL	EP27 EP57	EP27 EP57 EP59
1201518	BORNEOL	EP1 EP27 EP39 EP42 EP57 EP64	EP1 EP27 EP39 EP42 EP57 EP64
73202223	FOETIDIN	EP31	EP31
14896	BETA-PINENE	EP1 EP5EP22 EP27 EP28 EP31 EP32 EP39 EP40 EP42 EP45 EP54 EP57 EP64 EP61 EP62	EP1 EP5EP22 EP27 EP28 EP31 EP32 EP39 EP40 EP42 EP45 EP54 EP57 EP64 EP61 EP62
61130	MYRTENAL	EP33 EP57	EP33 EP57
14525	FENCHONE	EP5EP33 EP64 EP61	EP5EP33 EP64 EP61
6616	CAMPHENE	EP1 EP5EP22 EP27 EP28 EP39 EP42 EP45 EP57 EP64 EP61	EP1 EP5EP22 EP27 EP28 EP39 EP42 EP45 EP57 EP64 EP61
2537	CAMPHOR	EP1 EP5EP22 EP27 EP33 EP39 EP42 EP57 EP61	EP1 EP5EP22 EP27 EP33 EP39 EP42 EP57 EP61
73145	BETA-AMYRIN	EP2 EP32 EP33 EP41 EP48 EP64 EP61	EP2 EP32 EP33 EP41 EP48 EP64 EP61
344467	TARAXEROL	EP41	EP41
3694932	MASLINIC-ACID	EP47 EP58 EP64 EP60	EP47 EP58 EP64 EP60
258538	HEDERAGENIN	EP41	EP41
9904510	LABDA-TRANS-8(17)-12-DIENE-15-16-DIAL	EP57	EP57
480774	GLABRENE	EP33	EP33
493570	RIBOFLAVIN	EP3 EP5EP12 EP14 EP22 EP23 EP27 EP32 EP33 EP34 EP37 EP38 EP39 EP44 EP46 EP47 EP48 EP52 EP57 EP58 EP65	EP3 EP5EP12 EP14 EP22 EP23 EP27 EP32 EP33 EP34 EP37 EP38 EP39 EP44 EP46 EP47 EP48 EP52 EP57 EP58 EP65
68094	HARMOL	EP44	EP44
2879	CRESOL	EP33 EP61	EP33 EP61
335	O-CRESOL	EP33	EP33
10208	CHRYSOPHANIC-ACID	EP3	EP3
14296	LIGUSTRAZINE	EP33	EP33
14350	CARYOPHYLLENE-OXIDE	EP22 EP64	EP22 EP64
5408	TESTOSTERONE	EP47	EP47
244297	FRIEDELIN	EP2 EP47	EP2 EP47
537159	SOLASONINE	EP52	EP52
437080	SOLAMARGINE	EP52	EP52
5250	SOLASODINE	EP52	EP52
234096	DIOSGENIN	EP51 EP52	EP51 EP52
496773	DESGALACTOTIGONIN	EP52	EP52
14191392	DEHYDROCURDIONE	EP27	EP27
12072	DIHYDROCARVEOL	EP5	EP5
225688	ALPHA-AMYRIN	EP2	EP2
161823	MADECASSOSIDE	EP22	EP22
258809	BRAHMINOSIDE	EP22	EP22
108062	ASIATICOSIDE	EP22	EP22
296191	ASIATIC-ACID	EP22 EP47	EP22 EP47
521245	GUAIOL	EP57	EP57
387977	CURCUMENOL	EP27	EP27
91354	AROMADENDRENE	EP57 EP64	EP57 EP64
99856	CYPERENE	EP28	EP28
5315190	ALPHA-SPINASTEROL	EP41	EP41
5365982	GERANYL PROPIONATE	EP57	EP57
296119	DAUCOSTEROL	EP49 EP47 EP56 EP64 EP60	EP49 EP47 EP56 EP64 EP60
1032	PROPIONIC-ACID	EP33 EP42	EP33 EP42
158018	Z-LIGUSTILIDE	EP5	EP5
12756	GAMMA-HEXALACTONE	EP33	EP33
12180	METHYL-BUTYRATE	EP32	EP32
9985	CONIINE	EP47	EP47
7991	VALERIC-ACID	EP26 EP31 EP42	EP26 EP31 EP42
61361	BUTYL-PHTHALIDE	EP5	EP5
5316449	6-DEHYDROGINGERDIONE	EP57	EP57
162952	6-GINGERDIONE	EP57	EP57
126890	6-GINGESULFONIC-ACID	EP57	EP57
3473	6-GINGEROL	EP57	EP57
5275727	6-GINGERDIOL	EP57	EP57
11152	8-SHOGAOL	EP57	EP57
7710	GAMMA-NONALACTONE	EP33	EP33
8091	METHYL-CAPRYLATE	EP57	EP57
13187	2-NONANONE	EP57	EP57
5275725	8-GINGEROL	EP57	EP57
8216	ERUCIC-ACID	EP14	EP14
5317591	10-GINGERDIONE	EP57	EP57
5316450	10-DEHYDROGINGERDIONE	EP57	EP57
2969	DECANOIC-ACID	EP33	EP33
5275726	10-GINGEROL	EP57	EP57
131751256	GLABRANIN	EP33	EP33
12530	TRIDECANOIC-ACID	EP33 EP39	EP33 EP39
31283	ETHYL-MYRISTATE	EP57	EP57
13849	PENTADECANOIC-ACID	EP3 EP33 EP39 EP57	EP3 EP33 EP39 EP57
12366	PALMITIC-ACID-ETHYL-ESTER	EP3 EP33	EP3 EP33
11197	LIGNOCERIC-ACID	EP22 EP38 EP52 EP63	EP22 EP38 EP52 EP63
12407	N-HEXACOSANE	EP40	EP40
12410	N-HENTRIACONTANE	EP56	EP56
8174	DECAN-1-AL	EP57	EP57
61177	HEXYL-FORMATE	EP33	EP33
5284656	ETHYL-CINNAMATE	EP42	EP42
7342	ETHYL-ISOBUTYRATE	EP32	EP32
8434	CATALASE	EP3 EP48	EP3 EP48
5487248	ETHYL-BREVIFOLIN-CARBOXYLATE	EP47	EP47
7749	ETHYL-PROPIONATE	EP32	EP32
7590	ETHYL-PHENYLACETATE	EP33	EP33
44479220	vitexdoin D	EP55	EP55
44479221	vitexdoin E	EP55	EP55
44478948	vitexdoin B	EP55	EP55
44478949	vitexdoin C	EP55	EP55
44478946	VITEXDOIN A	EP55	EP55
49799518	Alpha-Antiarin	EP8	EP8
49799520	Toxicarioside B	EP8	EP8
49799113	Convallatoxol	EP8	EP8
49799513	strophathojavoside | strophalloside	EP8	EP8
52942046	Isotalatizidine	EP29	EP29
52946987	Quercetin 5-O-beta-D-glucopyranoside	EP4	EP4
258412	Strophanthidol	EP4	EP4
13889352	taraxasterol acetate	EP18	EP18
6324997	cucurbitacin K 2-O-beta-D-glucopyranoside	EP53	EP53
57399249	Khekadaengoside K	EP53	EP53
11537197	Boeravinone E	EP13	EP13
14018346	Boeravinone A	EP13	EP13
5318096	(+/-)-Quadrangularin A	EP24	EP24
16655052	Negundoside	EP55	EP55
44445805	3-O-beta-D-quinovopyranosylstrophanthidin	EP8	EP8
443023	(+/-)-Syringaresinol | (+)-Syringaresinol/ (+)-SYRINGARESINOL	EP13 EP52	EP13 EP52
14018348	Boeravinone B	EP13	EP13
44439686	CHEMBL391454	EP55	EP55
13940642	Boeravinone C	EP13	EP13
44429648	CHEMBL438511	EP10	EP10
7463	Para-Cymene/ P-CYMENE	EP20 EP1 EP5 EP27 EP32 EP33 EP39 EP42 EP54 EP57	EP20 EP1 EP5 EP27 EP32 EP33 EP39 EP42 EP54 EP57 EP59
15118545	15-Hydroxycalotropin | 15Beta-Hydroxycalotropin	EP18	EP18
7461	Gamma-Terpinene	EP20 EP1 EP5EP22 EP27 EP39 EP42 EP57	EP20 EP1 EP5EP22 EP27 EP39 EP42 EP57 EP59
5315263	Casticin | Vitexicarpin	EP55	EP55
11711453	(+)-Lyoniresinol	EP55	EP55
11803795	CHEMBL469461	EP10	EP10
10359384	Mearnsetin	EP55	EP55
12004175	Boeravinone F	EP13	EP13
15081178	Boeravinone D	EP13	EP13
441849	Calactin	EP18 EP19	EP18 EP19
440966	(-)-Camphene	EP55 EP1 EP5EP22 EP27 EP28 EP39 EP42 EP45 EP57	EP55 EP1 EP5EP22 EP27 EP28 EP39 EP42 EP45 EP57
750	GLYCINE	EP17 EP3 EP22 EP23 EP32 EP38 EP41 EP46 EP57 EP65	EP17 EP3 EP22 EP23 EP32 EP38 EP41 EP46 EP57 EP65
6329	METHYL-AMINE	EP1	EP1
3661	ATROPINE	EP35 EP63	EP35 EP63
7428	METHYL-GALLATE	EP47	EP47
4133	METHYL-SALICYLATE	EP32 EP33	EP32 EP33
5317756	GLYCYCOUMARIN	EP33	EP33
503731	LICOCOUMARONE	EP33	EP33
9845260	LICORICIDIN	EP33	EP33
10228	OSTHOLE	EP5	EP5
5280460	SCOPOLETIN	EP5EP32 EP44 EP56 EP58 EP63 EP61 EP62	EP5EP32 EP44 EP56 EP58 EP63 EP61 EP62
131752986	1,5-BIS-(4-HYDROXY-3-METHOXYPHENYL)-1,4-PENTADIEN-3-ONE	EP27	EP27
5469424	DEMETHOXYCURCUMIN	EP27	EP27 EP59
637429	CALEBIN-A	EP27	EP27
69879809	CYCLOCURCUMIN	EP27	EP27
1183	VANILLIN	EP57 EP31 EP38 EP39	EP57 EP31 EP38 EP39
5317593	GINGERENONE-C	EP57	EP57
31211	ZINGERONE	EP57	EP57
5318039	HEXAHYDROCURCUMIN	EP57	EP57
602152	ISOMUCRONULATOL	EP33	EP33
1549045	METHYL-ISOEUGENOL	EP1 EP39 EP42	EP1 EP39 EP42
7127	EUGENOL-METHYL-ETHER	EP1 EP39 EP43	EP1 EP39 EP43
122851	LICOPYRANOCOUMARIN	EP33	EP33
2355	5-METHOXY-PSORALEN	EP5 EP61	EP5 EP61
68079	ISOPIMPINELLIN	EP31	EP31
1548883	FERULIC-ACID	EP5EP14 EP31 EP32 EP33 EP46 EP47 EP48 EP57 EP63 EP64	EP5EP14 EP31 EP32 EP33 EP46 EP47 EP48 EP57 EP63 EP64
969516	CURCUMIN	EP27 EP57	EP27 EP57
637775	SINAPIC-ACID	EP14 EP33 EP46 EP65	EP14 EP33 EP46 EP65
5318557	ISOELEMICIN	EP39	EP39
8468	VANILLIC-ACID	EP14 EP27 EP32 EP57	EP14 EP27 EP32 EP57
5281654	ISORHAMNETIN	EP5	EP5
7338	ISOEUGENOL	EP57 EP1 EP5EP39	EP57 EP1 EP5EP39
5318568	ISOGINGERENONE-B	EP57	EP57
5317592	GINGERENONE-B	EP57	EP57
5281775	GINGERENONE-A	EP57	EP57
10248	ELEMICIN	EP1 EP5EP39	EP1 EP5EP39
124072	TETRAHYDROCURCUMIN	EP27	EP27
66654	BREVIFOLIN	EP47	EP47
5281804	PRUNETIN	EP33	EP33
636822	ASARONE/ ALPHA-ASARONE	EP1	EP1
636750	GAMMA-ASARONE	EP1	EP1
1549040	TRANS-ANETHOLE	EP1 EP5	EP1 EP5 EP59
699414	P-METHOXY-CINNAMIC-ACID	EP27	EP27
641294	P-METHOXYCINNAMALDEHYDE	EP1	EP1
11092	PAEONOL	EP33	EP33
586387	DIHYDROKAEMPFERIDE	EP51	EP51
8815	METHYL-CHAVICOL	EP1 EP5EP42 EP43	EP1 EP5EP42 EP43
460	GUAIACOL	EP27 EP32 EP33	EP27 EP32 EP33
10639	PHYSCION	EP49	EP49
5280951	HARMALINE	EP44	EP44
5280953	HARMINE	EP44	EP44
896	MELATONIN	EP47 EP57	EP47 EP57
82142	S-METHYL-CYSTEINE-SULFOXIDE	EP14	EP14
124886	GLUTATHIONE	EP46	EP46
5862	CYSTEINE	EP3 EP56 EP57	EP3 EP56 EP57
1153	TYROSINE	EP2 EP3 EP14 EP23 EP32 EP38 EP41 EP44 EP46 EP57 EP65	EP2 EP3 EP14 EP23 EP32 EP38 EP41 EP44 EP46 EP57 EP65
617	SERINE	EP3 EP11 EP23 EP32 EP38 EP41 EP46 EP57 EP65	EP3 EP11 EP23 EP32 EP38 EP41 EP46 EP57 EP65
9369	RIBONUCLEASE	EP48	EP48
5202	SEROTONIN	EP47	EP47
119	GABA	EP35	EP35
5045177	INULIN	EP47	EP47
439533	TAXIFOLIN	EP51 EP64	EP51 EP64
73568	CORILAGIN	EP47 EP48	EP47 EP48
8742	SHIKIMIC-ACID	EP32 EP48 EP57	EP32 EP48 EP57
122738	PROCYANIDIN-B-2	EP47	EP47
444305	TARTARIC-ACID	EP32 EP47 EP65	EP32 EP47 EP65
11250133	PROCYANIDIN-B-1	EP47	EP47
638024	PIPERINE	EP5	EP5 EP59
637511	CINNAMALDEHYDE	EP32 EP61	EP32 EP61
10680	FLAVONE	EP5	EP5
323	COUMARIN	EP51 EP3 EP35 EP58	EP51 EP3 EP35 EP58
240	BENZALDEHYDE	EP32 EP33 EP42 EP57 EP64	EP32 EP33 EP42 EP57 EP64
7628	BORIC-ACID	EP32 EP47	EP32 EP47
689043	CAFFEIC-ACID	EP2 EP5EP14 EP27 EP32 EP38 EP39 EP46 EP47 EP57 EP63 EP64 EP61	EP2 EP5EP14 EP27 EP32 EP38 EP39 EP46 EP47 EP57 EP63 EP64 EP61
322	P-COUMARIC-ACID	EP3 EP5EP14 EP27 EP32 EP39 EP47 EP48 EP57 EP65 EP61 EP60	EP3 EP5EP14 EP27 EP32 EP39 EP47 EP48 EP57 EP65 EP61 EP60
8784	CINNAMIC-ACID	EP3 EP27 EP47	EP3 EP27 EP47
11968	O-COUMARIC-ACID	EP27	EP27
5281249	NORBIXIN	EP12	EP12
3469	GENTISIC-ACID	EP39 EP64	EP39 EP64
72	PROTOCATECHUIC-ACID	EP14 EP27 EP47 EP64	EP14 EP27 EP47 EP64
135	P-HYDROXY-BENZOIC-ACID	EP33 EP57	EP33 EP57
243	BENZOIC-ACID	EP2 EP33 EP42 EP54	EP2 EP33 EP42 EP54
54675850	SALICYLATES	EP5EP23 EP27 EP32 EP39 EP47 EP57	EP5EP23 EP27 EP32 EP39 EP47 EP57
10168	RHEIN	EP3	EP3
9838995	BREVIFOLIN-CARBOXYLIC-ACID	EP47	EP47
867	MALONIC-ACID	EP32	EP32
1110	SUCCINIC-ACID	EP32 EP47 EP48 EP65 EP63 EP60	EP32 EP47 EP48 EP65 EP63 EP60
5780	SORBITOL	EP47	EP47
5315206	VICENIN	EP5EP44	EP5EP44
5282160	QUERCIMERITRIN	EP14 EP47	EP14 EP47
6911854	SINIGRIN	EP14	EP14
65090	XANTHOTOXOL	EP32	EP32
475273	PUNICAFOLIN	EP47	EP47
151590	TELLIMAGRANDIN	EP47	EP47
5280445	LUTEOLIN	EP31 EP44 EP47 EP64 EP61	EP31 EP44 EP47 EP64 EP61
238782	PINOCEMBRIN	EP33	EP33
5281616	GALANGIN	EP1 EP33	EP1 EP33
1548910	CIS-RESVERATROL	EP51	EP51
638278	ISOLIQUIRITIGENIN	EP33	EP33
5280443	APIGENIN	EP5EP33 EP44 EP47 EP64 EP61	EP5EP33 EP44 EP47 EP64 EP61
68148	CHAVICOL	EP57	EP57
5280569	DAPHNETIN	EP23	EP23
289	CATECHOL	EP46	EP46
5280343	QUERCETIN	EP52 EP2 EP5EP21 EP22 EP27 EP32 EP33 EP34 EP38 EP39 EP44 EP47 EP48 EP56 EP57 EP64 EP61 EP62 EP60	EP52 EP2 EP5EP21 EP22 EP27 EP32 EP33 EP34 EP38 EP39 EP44 EP47 EP48 EP56 EP57 EP64 EP61 EP62 EP60
5281426	UMBELLIFERONE	EP5EP31 EP32 EP33 EP44 EP63 EP61 EP62	EP5EP31 EP32 EP33 EP44 EP63 EP61 EP62
5281416	AESCULETIN	EP5	EP5
3357644	1,2,6-TRI-O-GALLOYL-BETA-D-GLUCOSE	EP47	EP47
3286789	LEUCOPELARGONIDIN	EP2	EP2
14464350	1,2,4,6-TETRA-O-GALLOYL-BETA-D-GLUCOSE	EP47	EP47
13917511	STRICTININ	EP47	EP47
12004528	QUERCETIN-3-O-BETA-D-GLUCURONIDE	EP5	EP5
131751061	CASUARININ	EP47	EP47
825	HYDROXYPROLINE	EP3 EP56	EP3 EP56
92131301	PUNICALIN	EP47	EP47
492391	PEDUNCULAGIN	EP47	EP47
5153915	TELLIMAGRANDIN-I	EP47	EP47
100089	4,6-BENZYLIDENE-D-GLUCOSE	EP32	EP32
308	CINNAMIC-ALCOHOL	EP32	EP32
87014	2-HYDROXY-METHYL-ANTHRAQUINONE	EP27	EP27
7361	FURFURYL-ALCOHOL	EP33	EP33
3084407	VICENIN-2	EP44	EP44
4475102	ISOVITEXIN	EP44	EP44
6426860	ISOORIENTIN	EP44	EP44
3550102	SCHAFTOSIDE	EP32 EP33 EP44	EP32 EP33 EP44
5378180	VITEXIN	EP33 EP44	EP33 EP44
1115	SUCROSE	EP32 EP33 EP44 EP46 EP47 EP54 EP56 EP57 EP58	EP32 EP33 EP44 EP46 EP47 EP54 EP56 EP57 EP58
206	STARCH	EP1 EP27 EP28 EP33 EP39 EP47 EP56 EP57	EP1 EP27 EP28 EP33 EP39 EP47 EP56 EP57
14327425	NEOISOLIQUIRITIN	EP33	EP33
14187588	ISOLIQUIRITIN	EP33	EP33
3794292	LIQUIRITIN	EP33	EP33
13473703	NEOLIQUIRITIN	EP33	EP33
294	CELLULOSE	EP2 EP12 EP33 EP46	EP2 EP12 EP33 EP46
14390048	GLUCONAPIN	EP14	EP14
6054	PHENETHYL-ALCOHOL	EP33	EP33 EP59
24404	PHOSPHORUS	EP2 EP3 EP5EP11 EP12 EP14 EP22 EP23 EP27 EP32 EP33 EP34 EP37 EP38 EP39 EP44 EP46 EP47 EP48 EP52 EP54 EP57 EP58 EP65 EP61	EP2 EP3 EP5EP11 EP12 EP14 EP22 EP23 EP27 EP32 EP33 EP34 EP37 EP38 EP39 EP44 EP46 EP47 EP48 EP52 EP54 EP57 EP58 EP65 EP61
16741	2-PHENYLETHYL-ISOTHIOCYANATE	EP14	EP14
309	ACONITIC-ACID	EP63	EP63
712	FORMALDEHYDE	EP63	EP63
6561	ISOBUTYRALDEHYDE	EP63	EP63
612	LACTIC-ACID	EP63	EP63
5280633	NEO-CHLOROGENIC-ACID	EP63	EP63
527	PROPIONALDEHYDE	EP63	EP63
439514	SCOPOLIN	EP63	EP63
637563	ANETHOLE	EP61	EP61 EP59
31244	ANISALDEHYDE	EP61	EP61
7478	ANISIC-ACID	EP61 EP62	EP61 EP62
7738	ANISYL-ALCOHOL	EP61	EP61
44257792	APIGENIN-7-O-GLUCOSIDE	EP61	EP61
10719	CHAMAZULENE	EP61	EP61
5315892	CINNAMYL-ALCOHOL	EP61	EP61
30248	DIHYDROCARVYL-ACETATE	EP61	EP61
785	HYDROQUINONE	EP61	EP61
1563	2-Hydroxy myristic acid (C14H28O3]	EP59	EP59
6755	Lawsone	EP59	EP59
7044	CIS-DECAHYDRONAPHTHALENE	EP59	EP59
7196	PIPERONYLIC ACID	EP59	EP59
7643	Methyl hydrocinnamate	EP59	EP59
8082	PIP	EP59	EP59
8193	Pisol	EP59	EP59
8194	Dodecanal (CH3(CH2]10CHO]	EP59	EP59
8343	1,2-Benzenedicarboxylic acid, bis(2-ethylhexyl] ester (C24H38O4]	EP59	EP59
8438	Piperonal	EP59	EP59
8905	Piperazine adipate (C10H20N2O4]	EP59	EP59
11514	Isobutylisovalerate	EP59	EP59
12388	TRD	EP59	EP59
12391	MYS	EP59	EP59
12398	Heptadekan	EP59	EP59
12401	UPL	EP59	EP59
17095	Tridecylene	EP59	EP59
20655	3-phenylundecane	EP59	EP59
23217	HEPTADECENE	EP59	EP59
25913	Pentadecene	EP59	EP59
29075	Nonadecene	EP59	EP59
30875	tetradecadiene-1,13	EP59	EP59
61451	2-Nonynoic acid (C9H14O2]	EP59	EP59
67179	LINALOOL (D)	EP59	EP59
67525	Cyclopentadecane	EP59	EP59
68289	sesamol	EP59	EP59
70361	2-Amino-4-hydroxypteridine-6-carboxylic acid (C7H5N5O3]	EP59	EP59
72307	sesamin	EP59	EP59
75539	N-methyl-1- octadecanamine (C19H41N]	EP59	EP59
76081	p-Amino-o-cresol	EP59	EP59
93081	beta-Cubebene	EP59	EP59
96403	2,4-Dimethoxytoluene	EP59	EP59
101689	Pisatin	EP59	EP59
107035	Isolongifolene epoxide	EP59	EP59
137941	2,2-Dimethoxybutane (C6H14O2]	EP59	EP59
159055	CAM	EP59	EP59
246289	cis-2-Decalone	EP59	EP59
381152	Piperitenone	EP59	EP59
440967	(-)-nopinene	EP59	EP59
440968	(-)-alpha-Pinene	EP59	EP59
443156	CHEBI:7	EP59	EP59
443158	(R)-linalool	EP59	EP59
532276	N-(2,5-dimethoxyphenyl)-4-methoxybenzamide	EP59	EP59
591989	4-[(1-Carboxy-2-methylbutyl)amino]-2(1H)-pyrimidinone	EP59	EP59
609802	Tetradecahydro-1-methylphenanthrene	EP59	EP59
637858	piperlongumine	EP59	EP59
1616358	[(3S)-3,7-dimethylocta-1,6-dien-3-yl] propanoate	EP59	EP59
1742210	(-)-Caryophyllene oxide	EP59	EP59
2724161	()-Terpinen-4-ol	EP59	EP59
5281311	Undulatone	EP59	EP59
5281522	Isocaryophyllene	EP59	EP59
5318516	Pellitorine	EP59	EP59
5320618	Piperanine	EP59	EP59
5320621	Piperlonguminine	EP59	EP59
5364555	8-Heptadecene	EP59	EP59
5365667	9,17-OCTADECADIENAL (Z)	EP59	EP59
5367581	Cyclodecene, 1-methyl-	EP59	EP59
5368784	1,4,7,-Cycloundecatriene, 1,5,9,9-tetramethyl-, Z,Z,Z-	EP59	EP59
5372162	Retrofractamide B	EP59	EP59
5372201	Pipercallosine	EP59	EP59
6429301	(Z)-caryophyllene	EP59	EP59
6431015	(-)-alpha-cedrene	EP59	EP59
6431152	-cis-.beta.-Elemene diastereomer	EP59	EP59
6439947	Dehydropipernonaline	EP59	EP59
6441067	N-Isobutyl-2,4-icosadienamide	EP59	EP59
6442402	N-Isobutyl-2E,4E-hexadecadienamide	EP59	EP59
6442405	Guineensine	EP59	EP59
6443006	N-isobutyl-2E,4E-dodecadienamide	EP59	EP59
6453083	(E,E,E)-11-(1,3-Benzodioxol-5-yl)-N-(2-methylpropyl)-2,4,10-undecatrienenamide	EP59	EP59
7299790	ZINC03996196	EP59	EP59
9838172	cedryl acetate	EP59	EP59
9855795	BB_NC-0668	EP59	EP59
9974234	N-Isobutyl-2E,E-octadecadienamide	EP59	EP59
9974595	Pipernonatine	EP59	EP59
10086948	Piperdardine	EP59	EP59
10131321	coumaperine	EP59	EP59
10980124	1-[(2E,4E)-1-oxo-2,4-hexadecadienyl]-piperidine	EP59	EP59
11012859	Retrofractamide A	EP59	EP59
11031884	(+) -aphanamol I	EP59	EP59
11051711	(1S,5S)-1-isopropyl-4-methylenebicyclo[3.1.0]hexane	EP59	EP59
11118018	N-[(2E,4E)-Decadienoyl]-piperidine	EP59	EP59
11127403	(5S)-5-[(1R)-1,5-dimethylhex-4-enyl]-2-methylcyclohexa-1,3-diene	EP59	EP59
11130083	N-[(2E,4E)-Tetradecadienoyl]piperidine	EP59	EP59
11630663	(E)-5-(4-hydroxy-3-methoxy-phenyl)-1-piperidino-pent-2-en-1-one	EP59	EP59
11870467	ZINC03982454	EP59	EP59
12309449	delta-elemene	EP59	EP59
12682184	Dihydropiperlonguminine	EP59	EP59
12816526	(2R,4aR,8aR)-2-methyldecalin	EP59	EP59
13889654	(1R,5R,7S)-4,7-dimethyl-7-(4-methylpent-3-enyl)bicyclo[3.1.1]hept-3-ene	EP59	EP59
14162526	Brachyamide B	EP59	EP59
16041827	Piperchabamide D	EP59	EP59
20157325	N-Isobutyl-2E,4E-undecadienamide	EP59	EP59
42608159	alpha-Cubebene	EP59	EP59
44453654	piperundecalidine	EP59	EP59
44453655	Piperchabamide B	EP59	EP59
44454018	Piperchabamide C	EP59	EP59
50986185	1,4-cadinadiene	EP59	EP59
55250308	tricyclene	EP59	EP59
71579641	longumosides B	EP59	EP59

## Sheet: Sheet3
PL157
PL158
PL155
PL159
PL1
PL2
PL4
PL6
PL8
PL12
PL14
PL15
PL16
PL17
PL18
PL19
PL20
PL21
PL22
PL23
PL24
PL34
PL38
PL39
PL41
PL42
PL43
PL44
PL46
PL47
PL48
PL56
PL142
PL145
PL151
PL60
PL72
PL73
PL74
PL78
PL79
PL80
PL65
PL66
PL81
PL63
PL82
PL83
PL84
PL85
PL86
PL87
PL140
PL88
PL89
PL90
PL91
PL64
PL92
PL93
PL95
PL67
PL96
PL62
PL97
PL152
PL98
PL146
PL144
PL59
PL99
PL100
PL101
PL102
PL103
PL104
PL105
PL106
PL141
PL147
PL68
PL109
PL153
PL110
PL148
PL114
PL26
PL30
PL29
PL116
PL117
PL118
PL119
PL40
PL33
PL121
PL154
PL122
PL36
PL123
PL32
PL45
PL54
PL124
PL125
PL143
PL126
PL35
PL37
PL51
PL3
PL58
PL52
PL9
PL127
PL27
PL128
PL31
PL129
PL130
PL131
PL50
PL132
PL133
PL49
PL53
PL28
PL138
PL139
PL55
PL57
PL136
PL137
PL13

## Sheet: ,
Phytochemical ID	Herbs associated	Detailed mapping of 867 PCs to their corresponding herb.
PC001	EP33 EP59
PC002	EP26 EP32 EP33 EP39 EP42 EP57 EP63
PC003	EP12 EP33
PC004	EP51
PC005	EP30
PC006	EP38
PC007	EP3
PC008	EP38
PC009	EP3
PC010	EP33
PC011	EP48
PC012	EP3 EP23 EP32 EP38 EP41 EP46 EP57
PC013	EP3 EP31 EP32 EP42 EP46 EP63
PC014	EP49
PC015	EP57
PC016	EP57
PC017	EP49
PC018	EP49
PC019	EP3 EP49
PC020	EP51
PC021	EP38
PC022	EP57
PC023	EP38 EP40 EP46
PC024	EP3
PC025	EP33
PC026	EP39 EP47 EP2
PC027	EP33
PC028	EP3
PC029	EP22 EP33
PC030	EP33
PC031	EP57
PC032	EP57
PC033	EP56
PC034	EP33
PC035	EP39
PC036	EP3
PC037	EP16
PC038	EP41
PC039	EP27 EP59
PC040	EP3 EP5 EP22 EP27 EP32 EP38 EP39 EP41 EP47 EP56 EP57
PC041	EP47 EP58
PC042	EP49
PC043	EP47
PC044	EP3 EP5 EP14 EP21 EP22 EP23 EP26 EP28 EP31 EP32 EP35 EP37 EP39 EP41 EP43 EP46 EP47 EP48 EP52 EP56 EP57 EP63 EP61 EP62 EP60
PC045	EP5 EP22
PC046	EP47
PC047	EP5 EP14 EP46 EP57
PC048	EP32
PC049	EP3 EP11 EP22 EP27 EP31 EP32 EP33 EP39 EP41 EP46 EP47 EP52 EP54 EP57 EP58 EP63 EP60
PC050	EP2 EP3 EP5 EP12 EP14 EP23 EP32 EP38 EP41 EP46 EP57
PC051	EP32 EP57 EP61
PC052	EP23 EP33
PC053	EP52
PC054	EP33
PC055	EP33 EP57
PC056	EP38
PC057	EP5 EP32
PC058	EP21
PC059	EP5
PC060	EP33
PC061	EP12 EP47 EP48 EP60
PC062	EP48
PC063	EP5 EP61
PC064	EP5 EP27 EP38 EP48 EP61
PC065	EP3 EP32 EP43
PC066	EP47
PC067	EP57
PC068	EP48 EP63
PC069	EP5 EP32
PC070	EP46 EP47
PC071	EP49
PC072	EP32
PC073	EP1 EP35
PC074	EP2 EP3 EP5 EP12 EP14 EP23 EP32 EP38 EP41 EP44 EP46 EP57
PC075	EP57
PC076	EP5 EP39 EP42 EP57
PC077	EP3
PC078	EP3 EP33 EP41 EP57
PC079	EP2 EP32 EP33
PC080	EP5 EP48
PC081	EP32
PC082	EP3 EP5 EP12 EP14 EP21 EP22 EP23 EP26 EP28 EP32 EP35 EP37 EP38 EP39 EP41 EP43 EP46 EP47 EP52 EP56 EP57 EP63 EP62 EP60
PC083	EP5 EP14 EP22 EP32 EP33 EP47 EP48 EP61 EP60
PC084	EP2 EP5 EP12 EP14 EP23 EP32 EP38 EP41 EP46 EP47 EP57
PC085	EP3 EP44
PC086	EP1 EP5 EP27 EP32 EP33 EP39 EP42 EP43 EP57 EP61
PC087	EP5
PC088	EP2 EP3 EP5 EP12 EP14 EP23 EP32 EP38 EP41 EP46 EP57 EP60
PC089	EP57
PC090	EP14
PC091	EP2 EP3 EP5 EP12 EP14 EP23 EP32 EP38 EP41 EP46 EP57
PC092	EP46
PC093	EP3 EP11 EP22 EP23 EP32 EP38 EP41 EP46 EP57
PC094	EP1 EP23 EP32 EP33 EP38 EP46 EP47 EP57 EP60
PC095	EP33 EP47
PC096	EP32 EP57
PC097	EP22 EP57
PC098	EP3
PC099	EP3 EP41
PC100	EP3 EP27 EP38 EP41 EP47 EP52
PC101	EP1
PC102	EP33
PC103	EP32 EP39 EP57
PC104	EP5 EP39
PC105	EP47 EP48 EP51
PC106	EP33 EP59
PC107	EP3
PC108	EP47
PC109	EP5 EP32
PC110	EP39 EP57
PC111	EP27 EP39 EP57
PC112	EP12 EP14 EP23 EP32 EP38 EP41 EP46 EP57
PC113	EP57
PC114	EP32
PC115	EP3 EP23 EP46
PC116	EP3 EP26 EP54
PC117	EP47 EP57
PC118	EP47
PC119	EP32 EP47 EP63
PC120	EP33
PC121	EP2 EP3 EP5 EP12 EP14 EP23 EP32 EP38 EP41 EP46 EP57
PC122	EP57 EP5 EP33 EP41 EP42 EP61
PC123	EP3 EP5 EP12 EP23 EP26 EP28 EP31 EP32 EP35 EP38 EP39 EP40 EP41 EP44 EP46 EP57 EP61
PC124	EP2 EP28 EP32 EP39 EP47 EP58
PC125	EP23
PC126	EP44
PC127	EP57
PC128	EP5 EP32 EP33
PC129	EP1 EP5 EP22 EP27 EP31 EP32 EP39 EP40 EP42 EP45 EP54 EP57 EP61 EP62
PC130	EP32
PC131	EP57 EP1 EP27 EP28 EP39 EP42 EP54 EP59
PC132	EP1 EP5 EP22 EP27 EP32 EP33 EP39 EP54 EP57 EP61 EP59
PC133	EP5 EP40 EP42 EP45 EP54
PC134	EP3 EP11 EP22 EP23 EP32 EP38 EP41 EP46 EP48 EP57
PC135	EP1 EP5 EP27 EP39 EP42 EP57 EP61
PC136	EP33 EP44
PC137	EP33 EP47
PC138	EP23
PC139	EP1 EP5 EP22 EP27 EP31 EP32 EP33 EP39 EP42 EP54 EP57 EP61
PC140	EP32 EP47 EP56
PC141	EP47
PC142	EP5
PC143	EP22
PC144	EP14
PC145	EP57 EP5 EP22 EP33 EP39 EP42
PC146	EP33 EP42
PC147	EP11 EP14
PC148	EP5 EP39
PC149	EP2 EP5 EP22 EP32 EP33 EP38 EP39 EP44 EP47 EP48 EP57
PC150	EP2 EP3 EP5 EP12 EP14 EP23 EP32 EP38 EP46 EP57
PC151	EP1 EP2 EP21 EP22 EP32 EP37 EP41 EP43 EP46 EP47 EP51 EP52 EP58 EP63 EP60
PC152	EP46
PC153	EP32 EP40
PC154	EP44
PC155	EP3 EP14 EP23 EP32 EP38 EP41 EP46 EP56 EP57
PC156	EP33
PC157	EP1 EP3 EP5 EP12 EP14 EP22 EP23 EP26 EP32 EP33 EP35 EP37 EP38 EP39 EP41 EP43 EP44 EP46 EP47 EP48 EP51 EP52 EP54 EP57 EP63 EP61 EP62 EP60 EP59
PC158	EP2 EP3 EP5 EP12 EP14 EP22 EP23 EP27 EP32 EP33 EP34 EP38 EP44 EP46 EP47 EP48 EP57 EP58
PC159	EP14 EP22 EP32 EP33 EP41 EP48
PC160	EP39
PC161	EP1 EP32 EP63
PC162	EP41
PC163	EP3 EP5 EP26 EP39 EP57
PC164	EP57 EP63
PC165	EP26
PC166	EP32
PC167	EP42
PC168	EP32 EP46 EP47 EP52 EP58 EP63
PC169	EP57
PC170	EP3 EP5 EP12 EP14 EP22 EP23 EP26 EP28 EP31 EP32 EP35 EP37 EP38 EP39 EP41 EP43 EP44 EP46 EP47 EP48 EP51 EP52 EP57 EP63 EP61 EP62 EP60
PC171	EP3 EP26 EP39 EP42 EP44 EP63
PC172	EP47
PC173	EP5 EP39
PC174	EP12
PC175	EP32
PC176	EP1 EP5 EP33 EP39 EP57 EP61
PC177	EP27 EP32
PC178	EP22 EP39 EP57
PC179	EP1 EP26 EP32 EP39 EP42 EP44 EP61
PC180	EP3 EP5 EP14 EP21 EP23 EP41 EP46 EP57
PC181	EP22 EP44 EP57
PC182	EP22 EP63
PC183	EP32 EP57
PC184	EP46
PC185	EP32
PC186	EP47
PC187	EP2 EP3 EP5 EP12 EP14 EP23 EP32 EP38 EP41 EP44 EP46 EP47 EP57
PC188	EP1 EP33
PC189	EP5
PC190	EP32 EP33 EP46 EP47 EP63 EP62
PC191	EP1
PC192	EP40
PC193	EP1 EP42
PC194	EP11 EP56 EP63
PC195	EP32 EP48
PC196	EP39 EP57
PC197	EP32
PC198	EP57
PC199	EP57
PC200	EP35 EP63
PC201	EP35 EP63
PC202	EP52
PC203	EP49
PC204	EP52
PC205	EP56
PC206	EP31 EP33
PC207	EP16 EP23
PC208	EP49
PC209	EP16
PC210	EP41
PC211	EP49
PC212	EP39
PC213	EP5
PC214	EP33
PC215	EP23 EP33
PC216	EP51
PC217	EP51
PC218	EP21
PC219	EP33
PC220	EP33
PC221	EP49
PC222	EP49
PC223	EP49
PC224	EP52
PC225	EP57
PC226	EP51
PC227	EP49
PC228	EP3
PC229	EP49
PC230	EP49
PC231	EP56
PC232	EP7
PC233	EP52
PC234	EP39
PC235	EP51
PC236	EP51
PC237	EP52
PC238	EP51
PC239	EP56
PC240	EP56
PC241	EP33
PC242	EP52
PC243	EP16
PC244	EP56
PC245	EP56
PC246	EP23 EP16
PC247	EP7
PC248	EP41
PC249	EP57
PC250	EP37
PC251	EP12 EP22 EP28 EP32 EP33 EP39 EP47 EP58
PC252	EP51
PC253	EP26
PC254	EP21
PC255	EP33
PC256	EP23
PC257	EP23 EP33
PC258	EP56
PC259	EP52
PC260	EP57
PC261	EP57
PC262	EP57
PC263	EP51
PC264	EP35 EP56
PC265	EP54
PC266	EP3
PC267	EP5 EP14 EP35 EP47 EP48 EP56 EP57 EP63 EP61
PC268	EP52
PC269	EP33
PC270	EP31 EP61
PC271	EP5 EP32 EP35 EP41 EP44 EP47 EP48 EP51 EP56 EP58 EP63 EP61 EP62 EP60
PC272	EP25
PC273	EP2
PC274	EP38
PC275	EP26
PC276	EP44
PC277	EP57 EP59
PC278	EP1
PC279	EP23
PC280	EP39
PC281	EP33
PC282	EP33
PC283	EP36
PC284	EP49
PC285	EP33
PC286	EP33
PC287	EP23
PC288	EP6
PC289	EP39
PC290	EP51
PC291	EP33
PC292	EP15
PC293	EP51 EP49
PC294	EP48
PC295	EP12
PC296	EP54
PC297	EP39
PC298	EP57
PC299	EP33
PC300	EP6
PC301	EP28
PC302	EP51
PC303	EP31
PC304	EP56
PC305	EP16
PC306	EP21
PC307	EP33
PC308	EP16
PC309	EP3
PC310	EP9
PC311	EP22
PC312	EP38
PC313	EP33
PC314	EP57
PC315	EP49
PC316	EP33
PC317	EP11
PC318	EP1
PC319	EP57
PC320	EP49
PC321	EP5
PC322	EP3
PC323	EP16
PC324	EP16
PC325	EP16
PC326	EP52
PC327	EP41
PC328	EP49
PC329	EP51
PC330	EP56
PC331	EP54
PC332	EP38
PC333	EP49
PC334	EP51
PC335	EP52
PC336	EP11
PC337	EP33
PC338	EP47
PC339	EP51
PC340	EP51
PC341	EP16
PC342	EP49
PC343	EP16
PC344	EP11
PC345	EP49
PC346	EP3 EP5 EP11 EP22 EP27 EP32 EP33 EP38 EP39 EP41 EP44 EP47 EP48 EP56 EP57
PC347	EP51 EP49 EP57 EP2 EP3 EP5 EP11 EP22 EP27 EP32 EP33 EP38 EP39 EP40 EP41 EP42 EP43 EP46 EP47 EP48 EP52 EP56 EP52
PC348	EP5
PC349	EP47
PC350	EP1 EP2 EP3 EP5 EP11 EP12 EP14 EP22 EP23 EP27 EP28 EP32 EP33 EP34 EP37 EP38 EP41 EP43 EP44 EP46 EP47 EP52 EP57 EP58 EP63 EP61 EP62 EP60
PC351	EP33 EP47
PC352	EP1 EP5 EP22 EP39 EP57
PC353	EP47
PC354	EP28 EP39 EP42
PC355	EP32 EP41
PC356	EP47
PC357	EP56
PC358	EP41
PC359	EP52
PC360	EP3 EP12 EP22 EP23 EP33 EP43 EP46
PC361	EP3
PC362	EP5 EP48
PC363	EP40 EP57
PC364	EP57
PC365	EP41
PC366	EP35 EP63
PC367	EP32
PC368	EP1 EP22 EP39 EP42
PC369	EP27 EP32 EP39 EP42 EP57
PC370	EP31
PC371	EP31
PC372	EP22 EP35
PC373	EP1 EP27 EP31 EP61
PC374	EP12 EP37
PC375	EP12 EP32
PC376	EP52 EP3 EP12 EP14 EP22 EP23 EP27 EP32 EP33 EP34 EP37 EP38 EP43 EP44 EP46 EP57 EP58
PC377	EP32
PC378	EP57 EP40 EP54
PC379	EP57 EP1 EP5 EP22 EP42 EP61
PC380	EP5 EP41 EP61
PC381	EP5
PC382	EP39
PC383	EP1 EP5 EP22 EP27 EP28 EP32 EP39 EP42 EP54 EP57 EP61 EP62
PC384	EP1
PC385	EP2 EP3 EP32 EP33
PC386	EP32
PC387	EP28 EP42 EP57
PC388	EP6 EP22 EP33 EP47 EP58
PC389	EP32 EP40 EP57
PC390	EP54
PC391	EP21
PC392	EP47 EP56
PC393	EP57
PC394	EP57
PC395	EP32
PC396	EP14 EP23 EP32 EP46 EP47 EP57
PC397	EP5 EP40 EP57
PC398	EP57
PC399	EP57
PC400	EP5
PC401	EP1
PC402	EP5 EP22 EP32 EP39 EP42
PC403	EP27
PC404	EP27
PC405	EP1 EP5 EP27 EP39 EP42 EP57
PC406	EP5 EP42 EP61
PC407	EP57 EP59
PC408	EP32
PC409	EP57 EP42
PC410	EP48
PC411	EP22 EP32 EP57
PC412	EP32
PC413	EP57 EP59
PC414	EP32
PC415	EP57 EP6 EP42
PC416	EP57
PC417	EP57
PC418	EP33
PC419	EP33
PC420	EP57 EP1 EP5 EP22 EP32 EP39 EP42 EP59
PC421	EP22 EP27 EP39 EP57 EP61
PC422	EP22 EP57
PC423	EP42
PC424	EP51 EP5
PC425	EP1 EP5 EP33 EP39 EP42 EP54 EP57
PC426	EP41
PC427	EP5 EP33 EP42 EP43
PC428	EP32
PC429	EP1 EP5 EP32 EP39 EP42 EP57 EP61
PC430	EP27
PC431	EP5 EP27 EP31 EP39 EP42 EP57
PC432	EP27
PC433	EP57
PC434	EP31 EP42
PC435	EP40
PC436	EP2 EP3 EP5 EP12 EP14 EP23 EP32 EP38 EP41 EP46 EP57
PC437	EP5
PC438	EP32 EP38 EP46
PC439	EP32
PC440	EP27
PC441	EP27
PC442	EP27 EP59
PC443	EP27
PC444	EP27
PC445	EP41
PC446	EP57 EP27 EP59
PC447	EP22 EP27 EP57
PC448	EP57
PC449	EP1 EP57 EP61
PC450	EP57
PC451	EP39
PC452	EP27
PC453	EP39 EP57
PC454	EP27 EP57 EP59
PC455	EP1 EP27 EP39 EP42 EP57
PC456	EP31
PC457	EP1 EP5 EP22 EP27 EP28 EP31 EP32 EP39 EP40 EP42 EP45 EP54 EP57 EP61 EP62
PC458	EP33 EP57
PC459	EP5 EP33 EP61
PC460	EP1 EP5 EP22 EP27 EP28 EP39 EP42 EP45 EP57 EP61
PC461	EP1 EP5 EP22 EP27 EP33 EP39 EP42 EP57 EP61
PC462	EP2 EP32 EP33 EP41 EP48 EP61 EP18
PC463	EP41
PC464	EP47 EP58 EP60
PC465	EP41
PC466	EP57
PC467	EP33
PC468	EP3 EP5 EP12 EP14 EP22 EP23 EP27 EP32 EP33 EP34 EP37 EP38 EP39 EP44 EP46 EP47 EP48 EP52 EP57 EP58
PC469	EP44
PC470	EP33 EP61
PC471	EP33
PC472	EP3
PC473	EP33
PC474	EP22
PC475	EP47
PC476	EP2 EP47
PC477	EP52
PC478	EP52
PC479	EP52
PC480	EP51 EP52
PC481	EP52
PC482	EP27
PC483	EP5
PC484	EP2
PC485	EP22
PC486	EP22
PC487	EP22
PC488	EP22 EP47
PC489	EP57
PC490	EP27
PC491	EP57
PC492	EP28
PC493	EP41
PC494	EP57
PC495	EP49 EP47 EP56 EP60
PC496	EP33 EP42
PC497	EP5
PC498	EP33
PC499	EP32
PC500	EP47
PC501	EP26 EP31 EP42
PC502	EP5
PC503	EP57
PC504	EP57
PC505	EP57
PC506	EP57
PC507	EP57
PC508	EP57
PC509	EP33
PC510	EP57
PC511	EP57
PC512	EP57
PC513	EP14
PC514	EP57
PC515	EP57
PC516	EP33
PC517	EP57
PC518	EP33
PC519	EP33 EP39
PC520	EP57
PC521	EP3 EP33 EP39 EP57
PC522	EP3 EP33
PC523	EP22 EP38 EP52 EP63
PC524	EP40
PC525	EP56
PC526	EP57
PC527	EP33
PC528	EP42
PC529	EP32
PC530	EP3 EP48
PC531	EP47
PC532	EP32
PC533	EP33
PC534	EP55
PC535	EP55
PC536	EP55
PC537	EP55
PC538	EP55
PC539	EP8
PC540	EP8
PC541	EP8
PC542	EP8
PC543	EP29
PC544	EP4
PC545	EP8
PC546	EP18
PC547	EP53
PC548	EP53
PC549	EP13
PC550	EP13
PC551	EP24
PC552	EP55
PC553	EP8
PC554	EP13 EP52
PC555	EP13
PC556	EP55
PC557	EP13
PC558	EP10
PC559	EP20 EP1 EP5 EP27 EP32 EP33 EP39 EP42 EP54 EP57 EP59
PC560	EP18
PC561	EP20 EP1 EP5 EP22 EP27 EP39 EP42 EP57 EP59
PC562	EP55
PC563	EP55
PC564	EP10
PC565	EP55
PC566	EP13
PC567	EP13
PC568	EP18 EP19
PC569	EP55 EP1 EP5 EP22 EP27 EP28 EP39 EP42 EP45 EP57
PC570	EP17 EP3 EP22 EP23 EP32 EP38 EP41 EP46 EP57
PC571	EP1
PC572	EP35 EP63
PC573	EP47
PC574	EP32 EP33
PC575	EP33
PC576	EP33
PC577	EP33
PC578	EP5
PC579	EP5 EP32 EP44 EP56 EP58 EP63 EP61 EP62
PC580	EP27
PC581	EP27 EP59
PC582	EP27
PC583	EP27
PC584	EP57 EP31 EP38 EP39
PC585	EP57
PC586	EP57
PC587	EP57
PC588	EP33
PC589	EP1 EP39 EP42
PC590	EP1 EP39 EP43
PC591	EP33
PC592	EP5 EP61
PC593	EP31
PC594	EP5 EP14 EP31 EP32 EP33 EP46 EP47 EP48 EP57 EP63
PC595	EP27 EP57
PC596	EP14 EP33 EP46
PC597	EP39
PC598	EP14 EP27 EP32 EP57
PC599	EP5
PC600	EP57 EP1 EP5 EP39
PC601	EP57
PC602	EP57
PC603	EP57
PC604	EP1 EP5 EP39
PC605	EP27
PC606	EP47
PC607	EP33
PC608	EP1
PC609	EP1
PC610	EP1 EP5 EP59
PC611	EP27
PC612	EP1
PC613	EP33
PC614	EP51
PC615	EP1 EP5 EP42 EP43
PC616	EP27 EP32 EP33
PC617	EP49
PC618	EP44
PC619	EP44
PC620	EP47 EP57
PC621	EP14
PC622	EP46
PC623	EP3 EP56 EP57
PC624	EP2 EP3 EP14 EP23 EP32 EP38 EP41 EP44 EP46 EP57
PC625	EP3 EP11 EP23 EP32 EP38 EP41 EP46 EP57
PC626	EP48
PC627	EP47
PC628	EP35
PC629	EP47
PC630	EP51
PC631	EP47 EP48
PC632	EP32 EP48 EP57
PC633	EP47
PC634	EP32 EP47
PC635	EP47
PC636	EP5 EP59
PC637	EP32 EP61
PC638	EP5
PC639	EP51 EP3 EP35 EP58
PC640	EP32 EP33 EP42 EP57
PC641	EP32 EP47
PC642	EP2 EP5 EP14 EP27 EP32 EP38 EP39 EP46 EP47 EP57 EP63 EP61
PC643	EP3 EP5 EP14 EP27 EP32 EP39 EP47 EP48 EP57 EP61 EP60
PC644	EP3 EP27 EP47
PC645	EP27
PC646	EP12
PC647	EP39
PC648	EP14 EP27 EP47
PC649	EP33 EP57
PC650	EP2 EP33 EP42 EP54
PC651	EP5 EP23 EP27 EP32 EP39 EP47 EP57
PC652	EP3
PC653	EP47
PC654	EP32
PC655	EP32 EP47 EP48 EP63 EP60
PC656	EP47
PC657	EP5 EP44
PC658	EP14 EP47
PC659	EP14
PC660	EP32
PC661	EP47
PC662	EP47
PC663	EP31 EP44 EP47 EP61
PC664	EP33
PC665	EP1 EP33
PC666	EP51
PC667	EP33
PC668	EP5 EP33 EP44 EP47 EP61
PC669	EP57
PC670	EP23
PC671	EP46
PC672	EP52 EP2 EP5 EP21 EP22 EP27 EP32 EP33 EP34 EP38 EP39 EP44 EP47 EP48 EP56 EP57 EP61 EP62 EP60
PC673	EP5 EP31 EP32 EP33 EP44 EP63 EP61 EP62
PC674	EP5
PC675	EP47
PC676	EP2
PC677	EP47
PC678	EP47
PC679	EP5
PC680	EP47
PC681	EP3 EP56
PC682	EP47
PC683	EP47
PC684	EP47
PC685	EP32
PC686	EP32
PC687	EP27
PC688	EP33
PC689	EP44
PC690	EP44
PC691	EP44
PC692	EP32 EP33 EP44
PC693	EP33 EP44
PC694	EP32 EP33 EP44 EP46 EP47 EP54 EP56 EP57 EP58
PC695	EP1 EP27 EP28 EP33 EP39 EP47 EP56 EP57
PC696	EP33
PC697	EP33
PC698	EP33
PC699	EP33
PC700	EP2 EP12 EP33 EP46
PC701	EP14
PC702	EP33 EP59
PC703	EP2 EP3 EP5 EP11 EP12 EP14 EP22 EP23 EP27 EP32 EP33 EP34 EP37 EP38 EP39 EP44 EP46 EP47 EP48 EP52 EP54 EP57 EP58 EP61
PC704	EP14
PC705	EP63
PC706	EP63
PC707	EP63
PC708	EP63
PC709	EP63
PC710	EP63
PC711	EP63
PC712	EP61 EP59
PC713	EP61
PC714	EP61 EP62
PC715	EP61
PC716	EP61
PC717	EP61
PC718	EP61
PC719	EP61
PC720	EP61
PC721	EP59
PC722	EP59
PC723	EP59
PC724	EP59
PC725	EP59
PC726	EP59
PC727	EP59
PC728	EP59
PC729	EP59
PC730	EP59
PC731	EP59
PC732	EP59
PC733	EP59
PC734	EP59
PC735	EP59
PC736	EP59
PC737	EP59
PC738	EP59
PC739	EP59
PC740	EP59
PC741	EP59
PC742	EP59
PC743	EP59
PC744	EP59
PC745	EP59
PC746	EP59
PC747	EP59
PC748	EP59
PC749	EP59
PC750	EP59
PC751	EP59
PC752	EP59
PC753	EP59
PC754	EP59
PC755	EP59
PC756	EP59
PC757	EP59
PC758	EP59
PC759	EP59
PC760	EP59
PC761	EP59
PC762	EP59
PC763	EP59
PC764	EP59
PC765	EP59
PC766	EP59
PC767	EP59
PC768	EP59
PC769	EP59
PC770	EP59
PC771	EP59
PC772	EP59
PC773	EP59
PC774	EP59
PC775	EP59
PC776	EP59
PC777	EP59
PC778	EP59
PC779	EP59
PC780	EP59
PC781	EP59
PC782	EP59
PC783	EP59
PC784	EP59
PC785	EP59
PC786	EP59
PC787	EP59
PC788	EP59
PC789	EP59
PC790	EP59
PC791	EP59
PC792	EP59
PC793	EP59
PC794	EP59
PC795	EP59
PC796	EP59
PC797	EP59
PC798	EP59
PC799	EP59
PC800	EP59
PC801	EP59
PC802	EP59
PC803	EP59
PC804	EP59
PC805	EP59
PC806	EP59
PC807	EP59
PC808	EP59
PC809	EP59
PC810	EP59
PC811	EP59
PC812	EP59
PC813	EP59
PC814	EP59
PC815	EP59
PC816	EP59
PC817	EP59
PC818	EP59
PC819	EP59
PC820	EP59
PC821	EP59
PC822	EP59
PC823	EP59
PC824	EP53
PC825	EP53
PC826	EP53
PC827	EP53
PC828	EP53
PC829	EP53
PC830	EP53
PC831	EP53
PC832	EP53
PC833	EP53
PC834	EP53
PC835	EP53
PC836	EP4
PC837	EP24
PC838	EP24
PC839	EP24
PC840	EP24
PC841	EP29
PC842	EP29
PC843	EP29
PC844	EP29
PC845	EP9
PC846	EP9
PC847	EP36
PC848	EP8
PC849	EP8
PC850	EP10
PC851	EP10
PC852	EP10
PC853	EP10
PC854	EP10
PC855	EP10
PC856	EP10
PC857	EP10
PC858	EP10
PC859	EP10
PC860	EP10
PC861	EP18
PC862	EP18
PC863	EP18 EP19
PC864	EP18
PC865	EP18
PC866	EP19
PC867	EP50
