# Supplementary material for: Insights about multi-targeting and synergistic neuromodulators in Ayurvedic herbs against epilepsy: integrated computational studies on drug-target and protein-protein interaction networks
Source: Sci Rep. 2019 Jul 22;9:10565. doi: 10.1038/s41598-019-46715-6 (PMC6646331; doi:10.1038/s41598-019-46715-6)
Supplement: Supplementary file 8 — Table S7 [file 41598_2019_46715_MOESM8_ESM.xlsx]

## Sheet: Sheet1
	Broad chemical classification			Detailed chemical classification
Serial No.	DPC ID	Classyfire chemical ID	Broad chemical class	DPC ID	Classyfire chemical ID	Detailed chemical class
1	PC002	CHEMONTID:0001831	Carbonyl compounds	PC002	CHEMONTID:0001205	Carboxylic acids
2	PC003	CHEMONTID:0004150	Hydrocarbon derivatives	PC003	CHEMONTID:0002514	Salicylic acids
3	PC004	CHEMONTID:0003940	Organic oxides	PC004	CHEMONTID:0001362	Flavanonols
4	PC006	CHEMONTID:0001831	Carbonyl compounds	PC006	CHEMONTID:0001252	Indole-3-acetic acid derivatives
5	PC007	CHEMONTID:0004150	Hydrocarbon derivatives	PC007	CHEMONTID:0002253	Nicotinamides
6	PC008	CHEMONTID:0004150	Hydrocarbon derivatives	PC008	CHEMONTID:0002279	Benzene and substituted derivatives
7	PC015	CHEMONTID:0001831	Carbonyl compounds	PC015	CHEMONTID:0001564	Bicyclic monoterpenoids
8	PC016	CHEMONTID:0004150	Hydrocarbon derivatives	PC016	CHEMONTID:0000286	Primary alcohols
9	PC020	CHEMONTID:0004150	Hydrocarbon derivatives	PC020	CHEMONTID:0004196	3-alkylindoles
10	PC021	CHEMONTID:0004150	Hydrocarbon derivatives	PC021	CHEMONTID:0000185	Phenylmethylamines
11	PC022	CHEMONTID:0004150	Hydrocarbon derivatives	PC022	CHEMONTID:0001127	Acyclic monoterpenoids
12	PC025	CHEMONTID:0004150	Hydrocarbon derivatives	PC025	CHEMONTID:0000190	Methoxyphenols
13	PC030	CHEMONTID:0004150	Hydrocarbon derivatives	PC030	CHEMONTID:0000145	Coumarins and derivatives
14	PC031	CHEMONTID:0002501	Alkenes	PC031	CHEMONTID:0004476	Unsaturated aliphatic hydrocarbons
15	PC032	CHEMONTID:0004150	Hydrocarbon derivatives	PC032	CHEMONTID:0000118	Ketones
16	PC035	CHEMONTID:0004150	Hydrocarbon derivatives	PC035	CHEMONTID:0001564	Bicyclic monoterpenoids
17	PC038	CHEMONTID:0004557	Organopnictogen compounds	PC038	CHEMONTID:0002347	M-methoxybenzoic acids and derivatives
18	PC039	CHEMONTID:0004150	Hydrocarbon derivatives	PC039	CHEMONTID:0000356	Curcuminoids
19	PC042	CHEMONTID:0004150	Hydrocarbon derivatives	PC042	CHEMONTID:0001598	Hydroxyanthraquinones
20	PC043	CHEMONTID:0004150	Hydrocarbon derivatives	PC043	CHEMONTID:0003570	Estrogens and derivatives
21	PC045	CHEMONTID:0004475	Unsaturated hydrocarbons	PC045	CHEMONTID:0001091	Toluenes
22	PC046	CHEMONTID:0004150	Hydrocarbon derivatives	PC046	CHEMONTID:0000183	Tryptamines and derivatives
23	PC048	CHEMONTID:0001831	Carbonyl compounds	PC048	CHEMONTID:0001238	Carboxylic acid esters
24	PC051	CHEMONTID:0004150	Hydrocarbon derivatives	PC051	CHEMONTID:0002230	Short-chain aldehydes
25	PC052	CHEMONTID:0004150	Hydrocarbon derivatives	PC052	CHEMONTID:0002687	4'-O-methylisoflavones
26	PC055	CHEMONTID:0004150	Hydrocarbon derivatives	PC055	CHEMONTID:0001334	Fatty alcohols
27	PC059	CHEMONTID:0004150	Hydrocarbon derivatives	PC059	CHEMONTID:0000296	Benzodioxoles
28	PC060	CHEMONTID:0004150	Hydrocarbon derivatives	PC060	CHEMONTID:0001564	Bicyclic monoterpenoids
29	PC067	CHEMONTID:0004150	Hydrocarbon derivatives	PC067	CHEMONTID:0002434	Alpha-hydrogen aldehydes
30	PC068	CHEMONTID:0001831	Carbonyl compounds	PC068	CHEMONTID:0001359	Alpha hydroxy acids and derivatives
31	PC069	CHEMONTID:0004150	Hydrocarbon derivatives	PC069	CHEMONTID:0001350	Benzoic acid esters
32	PC070	CHEMONTID:0004103	Inorganic chloride salts	PC070	CHEMONTID:0000432	Homogeneous halogens
33	PC073	CHEMONTID:0004150	Hydrocarbon derivatives	PC073	CHEMONTID:0002239	Trialkylamines
34	PC075	CHEMONTID:0004475	Unsaturated hydrocarbons	PC075	CHEMONTID:0000355	Cumenes
35	PC076	CHEMONTID:0004476	Unsaturated aliphatic hydrocarbons	PC076	CHEMONTID:0001401	Menthane monoterpenoids
36	PC079	CHEMONTID:0003073	Aromatic alcohols	PC079	CHEMONTID:0000033	Benzyl alcohols
37	PC081	CHEMONTID:0004150	Hydrocarbon derivatives	PC081	CHEMONTID:0003487	Cyclic ketones
38	PC086	CHEMONTID:0004150	Hydrocarbon derivatives	PC086	CHEMONTID:0000190	Methoxyphenols
39	PC089	CHEMONTID:0004150	Hydrocarbon derivatives	PC089	CHEMONTID:0000118	Ketones
40	PC096	CHEMONTID:0001831	Carbonyl compounds	PC096	CHEMONTID:0001238	Carboxylic acid esters
41	PC097	CHEMONTID:0004150	Hydrocarbon derivatives	PC097	CHEMONTID:0001550	Sesquiterpenoids
42	PC101	CHEMONTID:0004150	Hydrocarbon derivatives	PC101	CHEMONTID:0001401	Menthane monoterpenoids
43	PC102	CHEMONTID:0004150	Hydrocarbon derivatives	PC102	CHEMONTID:0001632	Flavanones
44	PC103	CHEMONTID:0001831	Carbonyl compounds	PC103	CHEMONTID:0001722	Fatty alcohol esters
45	PC104	CHEMONTID:0004150	Hydrocarbon derivatives	PC104	CHEMONTID:0000296	Benzodioxoles
46	PC106	CHEMONTID:0004150	Hydrocarbon derivatives	PC106	CHEMONTID:0004298	Alkyl-phenylketones
47	PC109	CHEMONTID:0001831	Carbonyl compounds	PC109	CHEMONTID:0001127	Acyclic monoterpenoids
48	PC110	CHEMONTID:0004150	Hydrocarbon derivatives	PC110	CHEMONTID:0001127	Acyclic monoterpenoids
49	PC111	CHEMONTID:0001831	Carbonyl compounds	PC111	CHEMONTID:0003086	Medium-chain fatty acids
50	PC113	CHEMONTID:0004150	Hydrocarbon derivatives	PC113	CHEMONTID:0000118	Ketones
51	PC114	CHEMONTID:0001831	Carbonyl compounds	PC114	CHEMONTID:0000324	Fatty acid esters
52	PC116	CHEMONTID:0004150	Hydrocarbon derivatives	PC116	CHEMONTID:0002210	Sugar alcohols
53	PC120	CHEMONTID:0004150	Hydrocarbon derivatives	PC120	CHEMONTID:0001257	Phenylacetaldehydes
54	PC123	CHEMONTID:0001831	Carbonyl compounds	PC123	CHEMONTID:0002949	Long-chain fatty acids
55	PC129	CHEMONTID:0004476	Unsaturated aliphatic hydrocarbons	PC129	CHEMONTID:0001564	Bicyclic monoterpenoids
56	PC130	CHEMONTID:0004150	Hydrocarbon derivatives	PC130	CHEMONTID:0000202	Psoralens
57	PC131	CHEMONTID:0004150	Hydrocarbon derivatives	PC131	CHEMONTID:0002012	Oxanes
58	PC132	CHEMONTID:0004150	Hydrocarbon derivatives	PC132	CHEMONTID:0001127	Acyclic monoterpenoids
59	PC133	CHEMONTID:0004476	Unsaturated aliphatic hydrocarbons	PC133	CHEMONTID:0001564	Bicyclic monoterpenoids
60	PC135	CHEMONTID:0004476	Unsaturated aliphatic hydrocarbons	PC135	CHEMONTID:0001401	Menthane monoterpenoids
61	PC138	CHEMONTID:0004150	Hydrocarbon derivatives	PC138	CHEMONTID:0002687	4'-O-methylisoflavones
62	PC139	CHEMONTID:0004150	Hydrocarbon derivatives	PC139	CHEMONTID:0001401	Menthane monoterpenoids
63	PC142	CHEMONTID:0004150	Hydrocarbon derivatives	PC142	CHEMONTID:0001401	Menthane monoterpenoids
64	PC145	CHEMONTID:0004150	Hydrocarbon derivatives	PC145	CHEMONTID:0001127	Acyclic monoterpenoids
65	PC146	CHEMONTID:0001831	Carbonyl compounds	PC146	CHEMONTID:0003086	Medium-chain fatty acids
66	PC148	CHEMONTID:0004150	Hydrocarbon derivatives	PC148	CHEMONTID:0001401	Menthane monoterpenoids
67	PC149	CHEMONTID:0004150	Hydrocarbon derivatives	PC149	CHEMONTID:0001136	Flavonols
68	PC153	CHEMONTID:0004150	Hydrocarbon derivatives	PC153	CHEMONTID:0002568	Angular furanocoumarins
69	PC156	CHEMONTID:0004150	Hydrocarbon derivatives	PC156	CHEMONTID:0000118	Ketones
70	PC158	CHEMONTID:0004150	Hydrocarbon derivatives	PC158	CHEMONTID:0002414	Pyridinecarboxylic acids
71	PC161	CHEMONTID:0004150	Hydrocarbon derivatives	PC161	CHEMONTID:0000286	Primary alcohols
72	PC163	CHEMONTID:0001831	Carbonyl compounds	PC163	CHEMONTID:0003086	Medium-chain fatty acids
73	PC164	CHEMONTID:0004150	Hydrocarbon derivatives	PC164	CHEMONTID:0000118	Ketones
74	PC165	CHEMONTID:0001831	Carbonyl compounds	PC165	CHEMONTID:0003544	Methyl-branched fatty acids
75	PC166	CHEMONTID:0001831	Carbonyl compounds	PC166	CHEMONTID:0001097	Benzyloxycarbonyls
76	PC167	CHEMONTID:0001831	Carbonyl compounds	PC167	CHEMONTID:0003480	Cinnamic acid esters
77	PC169	CHEMONTID:0001831	Carbonyl compounds	PC169	CHEMONTID:0001245	Gamma butyrolactones
78	PC171	CHEMONTID:0001831	Carbonyl compounds	PC171	CHEMONTID:0001205	Carboxylic acids
79	PC178	CHEMONTID:0004150	Hydrocarbon derivatives	PC178	CHEMONTID:0001127	Acyclic monoterpenoids
80	PC179	CHEMONTID:0001831	Carbonyl compounds	PC179	CHEMONTID:0000333	Straight chain fatty acids
81	PC182	CHEMONTID:0004150	Hydrocarbon derivatives	PC182	CHEMONTID:0000286	Primary alcohols
82	PC183	CHEMONTID:0001831	Carbonyl compounds	PC183	CHEMONTID:0003416	Methyl esters
83	PC185	CHEMONTID:0001831	Carbonyl compounds	PC185	CHEMONTID:0000324	Fatty acid esters
84	PC188	CHEMONTID:0004150	Hydrocarbon derivatives	PC188	CHEMONTID:0004647	1-hydroxy-4-unsubstituted benzenoids
85	PC189	CHEMONTID:0004150	Hydrocarbon derivatives	PC189	CHEMONTID:0000296	Benzodioxoles
86	PC191	CHEMONTID:0004150	Hydrocarbon derivatives	PC191	CHEMONTID:0002228	Dialkylamines
87	PC192	CHEMONTID:0001831	Carbonyl compounds	PC192	CHEMONTID:0003544	Methyl-branched fatty acids
88	PC193	CHEMONTID:0004476	Unsaturated aliphatic hydrocarbons	PC193	CHEMONTID:0001127	Acyclic monoterpenoids
89	PC198	CHEMONTID:0004150	Hydrocarbon derivatives	PC198	CHEMONTID:0001708	Shogaols
90	PC199	CHEMONTID:0004150	Hydrocarbon derivatives	PC199	CHEMONTID:0003265	Alkoxysilanes
91	PC200	CHEMONTID:0001831	Carbonyl compounds	PC200	CHEMONTID:0000492	Tropane alkaloids
92	PC209	CHEMONTID:0004150	Hydrocarbon derivatives	PC209	CHEMONTID:0001632	Flavanones
93	PC215	CHEMONTID:0004150	Hydrocarbon derivatives	PC215	CHEMONTID:0001632	Flavanones
94	PC218	CHEMONTID:0004150	Hydrocarbon derivatives	PC218	CHEMONTID:0003545	Himachalane and lippifoliane sesquiterpenoids
95	PC220	CHEMONTID:0004150	Hydrocarbon derivatives	PC220	CHEMONTID:0003530	Pyranoisoflavonoids
96	PC223	CHEMONTID:0004150	Hydrocarbon derivatives	PC223	CHEMONTID:0001640	Naphthopyrans
97	PC237	CHEMONTID:0004150	Hydrocarbon derivatives	PC237	CHEMONTID:0003686	Furanoid lignans
98	PC238	CHEMONTID:0004150	Hydrocarbon derivatives	PC238	CHEMONTID:0003405	2-arylbenzofuran flavonoids
99	PC242	CHEMONTID:0004150	Hydrocarbon derivatives	PC242	CHEMONTID:0003686	Furanoid lignans
100	PC249	CHEMONTID:0004476	Unsaturated aliphatic hydrocarbons	PC249	CHEMONTID:0001401	Menthane monoterpenoids
101	PC254	CHEMONTID:0004150	Hydrocarbon derivatives	PC254	CHEMONTID:0003545	Himachalane and lippifoliane sesquiterpenoids
102	PC256	CHEMONTID:0003940	Organic oxides	PC256	CHEMONTID:0002606	4'-O-methylated isoflavonoids
103	PC260	CHEMONTID:0004150	Hydrocarbon derivatives	PC260	CHEMONTID:0001127	Acyclic monoterpenoids
104	PC261	CHEMONTID:0004476	Unsaturated aliphatic hydrocarbons	PC261	CHEMONTID:0001401	Menthane monoterpenoids
105	PC262	CHEMONTID:0004150	Hydrocarbon derivatives	PC262	CHEMONTID:0001401	Menthane monoterpenoids
106	PC265	CHEMONTID:0000124	Aldehydes	PC265	CHEMONTID:0001550	Sesquiterpenoids
107	PC266	CHEMONTID:0004150	Hydrocarbon derivatives	PC266	CHEMONTID:0000190	Methoxyphenols
108	PC272	CHEMONTID:0004150	Hydrocarbon derivatives	PC272	CHEMONTID:0000494	Isoflavones
109	PC277	CHEMONTID:0004476	Unsaturated aliphatic hydrocarbons	PC277	CHEMONTID:0001127	Acyclic monoterpenoids
110	PC278	CHEMONTID:0004150	Hydrocarbon derivatives	PC278	CHEMONTID:0000138	Anisoles
111	PC281	CHEMONTID:0004150	Hydrocarbon derivatives	PC281	CHEMONTID:0003525	3'-prenylated isoflavanones
112	PC286	CHEMONTID:0003940	Organic oxides	PC286	CHEMONTID:0003474	Retrochalcones
113	PC296	CHEMONTID:0004150	Hydrocarbon derivatives	PC296	CHEMONTID:0000118	Ketones
114	PC297	CHEMONTID:0004150	Hydrocarbon derivatives	PC297	CHEMONTID:0003405	2-arylbenzofuran flavonoids
115	PC298	CHEMONTID:0004150	Hydrocarbon derivatives	PC298	CHEMONTID:0001708	Shogaols
116	PC299	CHEMONTID:0004150	Hydrocarbon derivatives	PC299	CHEMONTID:0003474	Retrochalcones
117	PC300	CHEMONTID:0001831	Carbonyl compounds	PC300	CHEMONTID:0001538	Diterpene lactones
118	PC301	CHEMONTID:0004150	Hydrocarbon derivatives	PC301	CHEMONTID:0000101	Eudesmane, isoeudesmane or cycloeudesmane sesquiterpenoids
119	PC306	CHEMONTID:0004150	Hydrocarbon derivatives	PC306	CHEMONTID:0001661	Secondary alcohols
120	PC311	CHEMONTID:0004476	Unsaturated aliphatic hydrocarbons	PC311	CHEMONTID:0001550	Sesquiterpenoids
121	PC313	CHEMONTID:0004150	Hydrocarbon derivatives	PC313	CHEMONTID:0003506	3'-prenylated flavanones
122	PC318	CHEMONTID:0004150	Hydrocarbon derivatives	PC318	CHEMONTID:0001401	Menthane monoterpenoids
123	PC319	CHEMONTID:0004476	Unsaturated aliphatic hydrocarbons	PC319	CHEMONTID:0003565	Aristolane sesquiterpenoids
124	PC328	CHEMONTID:0004150	Hydrocarbon derivatives	PC328	CHEMONTID:0001640	Naphthopyrans
125	PC333	CHEMONTID:0004150	Hydrocarbon derivatives	PC333	CHEMONTID:0001598	Hydroxyanthraquinones
126	PC348	CHEMONTID:0001831	Carbonyl compounds	PC348	CHEMONTID:0003408	Isobenzofurans
127	PC351	CHEMONTID:0004150	Hydrocarbon derivatives	PC351	CHEMONTID:0003570	Estrogens and derivatives
128	PC352	CHEMONTID:0004476	Unsaturated aliphatic hydrocarbons	PC352	CHEMONTID:0001550	Sesquiterpenoids
129	PC354	CHEMONTID:0004476	Unsaturated aliphatic hydrocarbons	PC354	CHEMONTID:0001550	Sesquiterpenoids
130	PC356	CHEMONTID:0004150	Hydrocarbon derivatives	PC356	CHEMONTID:0003570	Estrogens and derivatives
131	PC358	CHEMONTID:0004476	Unsaturated aliphatic hydrocarbons	PC358	CHEMONTID:0001401	Menthane monoterpenoids
132	PC363	CHEMONTID:0004150	Hydrocarbon derivatives	PC363	CHEMONTID:0001670	Tertiary alcohols
133	PC367	CHEMONTID:0004150	Hydrocarbon derivatives	PC367	CHEMONTID:0001363	Enones
134	PC369	CHEMONTID:0004476	Unsaturated aliphatic hydrocarbons	PC369	CHEMONTID:0001550	Sesquiterpenoids
135	PC370	CHEMONTID:0004150	Hydrocarbon derivatives	PC370	CHEMONTID:0004195	Allyl sulfur compounds
136	PC371	CHEMONTID:0004150	Hydrocarbon derivatives	PC371	CHEMONTID:0004195	Allyl sulfur compounds
137	PC372	CHEMONTID:0004150	Hydrocarbon derivatives	PC372	CHEMONTID:0000089	Pyridines and derivatives
138	PC373	CHEMONTID:0004149	Polycyclic hydrocarbons	PC373	CHEMONTID:0000290	Azulenes
139	PC378	CHEMONTID:0004150	Hydrocarbon derivatives	PC378	CHEMONTID:0002872	Elemane sesquiterpenoids
140	PC379	CHEMONTID:0004476	Unsaturated aliphatic hydrocarbons	PC379	CHEMONTID:0002872	Elemane sesquiterpenoids
141	PC380	CHEMONTID:0004150	Hydrocarbon derivatives	PC380	CHEMONTID:0001401	Menthane monoterpenoids
142	PC381	CHEMONTID:0004150	Hydrocarbon derivatives	PC381	CHEMONTID:0001401	Menthane monoterpenoids
143	PC382	CHEMONTID:0004476	Unsaturated aliphatic hydrocarbons	PC382	CHEMONTID:0002872	Elemane sesquiterpenoids
144	PC383	CHEMONTID:0004476	Unsaturated aliphatic hydrocarbons	PC383	CHEMONTID:0001401	Menthane monoterpenoids
145	PC384	CHEMONTID:0004476	Unsaturated aliphatic hydrocarbons	PC384	CHEMONTID:0000101	Eudesmane, isoeudesmane or cycloeudesmane sesquiterpenoids
146	PC387	CHEMONTID:0004476	Unsaturated aliphatic hydrocarbons	PC387	CHEMONTID:0000101	Eudesmane, isoeudesmane or cycloeudesmane sesquiterpenoids
147	PC389	CHEMONTID:0004150	Hydrocarbon derivatives	PC389	CHEMONTID:0001550	Sesquiterpenoids
148	PC390	CHEMONTID:0004150	Hydrocarbon derivatives	PC390	CHEMONTID:0001223	Alpha-diketones
149	PC391	CHEMONTID:0004150	Hydrocarbon derivatives	PC391	CHEMONTID:0004298	Alkyl-phenylketones
150	PC393	CHEMONTID:0004150	Hydrocarbon derivatives	PC393	CHEMONTID:0000118	Ketones
151	PC394	CHEMONTID:0001831	Carbonyl compounds	PC394	CHEMONTID:0001564	Bicyclic monoterpenoids
152	PC397	CHEMONTID:0004150	Hydrocarbon derivatives	PC397	CHEMONTID:0000101	Eudesmane, isoeudesmane or cycloeudesmane sesquiterpenoids
153	PC398	CHEMONTID:0004150	Hydrocarbon derivatives	PC398	CHEMONTID:0001670	Tertiary alcohols
154	PC399	CHEMONTID:0004150	Hydrocarbon derivatives	PC399	CHEMONTID:0001564	Bicyclic monoterpenoids
155	PC400	CHEMONTID:0004150	Hydrocarbon derivatives	PC400	CHEMONTID:0001564	Bicyclic monoterpenoids
156	PC402	CHEMONTID:0004476	Unsaturated aliphatic hydrocarbons	PC402	CHEMONTID:0002456	Germacrane sesquiterpenoids
157	PC403	CHEMONTID:0004150	Hydrocarbon derivatives	PC403	CHEMONTID:0002456	Germacrane sesquiterpenoids
158	PC404	CHEMONTID:0004150	Hydrocarbon derivatives	PC404	CHEMONTID:0002874	Guaianes
159	PC405	CHEMONTID:0004476	Unsaturated aliphatic hydrocarbons	PC405	CHEMONTID:0001401	Menthane monoterpenoids
160	PC406	CHEMONTID:0004476	Unsaturated aliphatic hydrocarbons	PC406	CHEMONTID:0001127	Acyclic monoterpenoids
161	PC409	CHEMONTID:0004150	Hydrocarbon derivatives	PC409	CHEMONTID:0001127	Acyclic monoterpenoids
162	PC412	CHEMONTID:0004150	Hydrocarbon derivatives	PC412	CHEMONTID:0001127	Acyclic monoterpenoids
163	PC415	CHEMONTID:0004150	Hydrocarbon derivatives	PC415	CHEMONTID:0001127	Acyclic monoterpenoids
164	PC416	CHEMONTID:0004150	Hydrocarbon derivatives	PC416	CHEMONTID:0001550	Sesquiterpenoids
165	PC419	CHEMONTID:0003940	Organic oxides	PC419	CHEMONTID:0003502	3'-prenylated flavones
166	PC420	CHEMONTID:0004476	Unsaturated aliphatic hydrocarbons	PC420	CHEMONTID:0001127	Acyclic monoterpenoids
167	PC422	CHEMONTID:0004150	Hydrocarbon derivatives	PC422	CHEMONTID:0001550	Sesquiterpenoids
168	PC423	CHEMONTID:0004476	Unsaturated aliphatic hydrocarbons	PC423	CHEMONTID:0001550	Sesquiterpenoids
169	PC425	CHEMONTID:0004150	Hydrocarbon derivatives	PC425	CHEMONTID:0001401	Menthane monoterpenoids
170	PC426	CHEMONTID:0004150	Hydrocarbon derivatives	PC426	CHEMONTID:0002494	P-benzoquinones
171	PC427	CHEMONTID:0004150	Hydrocarbon derivatives	PC427	CHEMONTID:0000051	Aromatic monoterpenoids
172	PC428	CHEMONTID:0004149	Polycyclic hydrocarbons	PC428	CHEMONTID:0002874	Guaianes
173	PC429	CHEMONTID:0004476	Unsaturated aliphatic hydrocarbons	PC429	CHEMONTID:0001564	Bicyclic monoterpenoids
174	PC430	CHEMONTID:0004150	Hydrocarbon derivatives	PC430	CHEMONTID:0002456	Germacrane sesquiterpenoids
175	PC431	CHEMONTID:0004476	Unsaturated aliphatic hydrocarbons	PC431	CHEMONTID:0001401	Menthane monoterpenoids
176	PC432	CHEMONTID:0004150	Hydrocarbon derivatives	PC432	CHEMONTID:0002874	Guaianes
177	PC433	CHEMONTID:0004150	Hydrocarbon derivatives	PC433	CHEMONTID:0001550	Sesquiterpenoids
178	PC435	CHEMONTID:0004150	Hydrocarbon derivatives	PC435	CHEMONTID:0001550	Sesquiterpenoids
179	PC439	CHEMONTID:0001831	Carbonyl compounds	PC439	CHEMONTID:0001238	Carboxylic acid esters
180	PC441	CHEMONTID:0004150	Hydrocarbon derivatives	PC441	CHEMONTID:0001550	Sesquiterpenoids
181	PC442	CHEMONTID:0004150	Hydrocarbon derivatives	PC442	CHEMONTID:0001550	Sesquiterpenoids
182	PC443	CHEMONTID:0004150	Hydrocarbon derivatives	PC443	CHEMONTID:0001550	Sesquiterpenoids
183	PC444	CHEMONTID:0004150	Hydrocarbon derivatives	PC444	CHEMONTID:0001550	Sesquiterpenoids
184	PC446	CHEMONTID:0004476	Unsaturated aliphatic hydrocarbons	PC446	CHEMONTID:0001550	Sesquiterpenoids
185	PC447	CHEMONTID:0004476	Unsaturated aliphatic hydrocarbons	PC447	CHEMONTID:0001550	Sesquiterpenoids
186	PC448	CHEMONTID:0004150	Hydrocarbon derivatives	PC448	CHEMONTID:0001127	Acyclic monoterpenoids
187	PC449	CHEMONTID:0002840	Cyclic olefins	PC449	CHEMONTID:0001550	Sesquiterpenoids
188	PC450	CHEMONTID:0001831	Carbonyl compounds	PC450	CHEMONTID:0001722	Fatty alcohol esters
189	PC451	CHEMONTID:0004150	Hydrocarbon derivatives	PC451	CHEMONTID:0001551	Diterpenoids
190	PC452	CHEMONTID:0003073	Aromatic alcohols	PC452	CHEMONTID:0001091	Toluenes
191	PC453	CHEMONTID:0004150	Hydrocarbon derivatives	PC453	CHEMONTID:0001564	Bicyclic monoterpenoids
192	PC454	CHEMONTID:0004150	Hydrocarbon derivatives	PC454	CHEMONTID:0001564	Bicyclic monoterpenoids
193	PC455	CHEMONTID:0004150	Hydrocarbon derivatives	PC455	CHEMONTID:0001564	Bicyclic monoterpenoids
194	PC456	CHEMONTID:0004150	Hydrocarbon derivatives	PC456	CHEMONTID:0000145	Coumarins and derivatives
195	PC457	CHEMONTID:0004476	Unsaturated aliphatic hydrocarbons	PC457	CHEMONTID:0001564	Bicyclic monoterpenoids
196	PC458	CHEMONTID:0000124	Aldehydes	PC458	CHEMONTID:0001564	Bicyclic monoterpenoids
197	PC459	CHEMONTID:0004150	Hydrocarbon derivatives	PC459	CHEMONTID:0001564	Bicyclic monoterpenoids
198	PC460	CHEMONTID:0004476	Unsaturated aliphatic hydrocarbons	PC460	CHEMONTID:0001564	Bicyclic monoterpenoids
199	PC461	CHEMONTID:0004150	Hydrocarbon derivatives	PC461	CHEMONTID:0001564	Bicyclic monoterpenoids
200	PC470	CHEMONTID:0004150	Hydrocarbon derivatives	PC470	CHEMONTID:0001275	Para cresols
201	PC471	CHEMONTID:0004150	Hydrocarbon derivatives	PC471	CHEMONTID:0001274	Ortho cresols
202	PC473	CHEMONTID:0004150	Hydrocarbon derivatives	PC473	CHEMONTID:0000067	Pyrazines
203	PC474	CHEMONTID:0004150	Hydrocarbon derivatives	PC474	CHEMONTID:0001550	Sesquiterpenoids
204	PC475	CHEMONTID:0004150	Hydrocarbon derivatives	PC475	CHEMONTID:0001467	Androgens and derivatives
205	PC482	CHEMONTID:0004150	Hydrocarbon derivatives	PC482	CHEMONTID:0002456	Germacrane sesquiterpenoids
206	PC483	CHEMONTID:0004150	Hydrocarbon derivatives	PC483	CHEMONTID:0001401	Menthane monoterpenoids
207	PC489	CHEMONTID:0004150	Hydrocarbon derivatives	PC489	CHEMONTID:0001550	Sesquiterpenoids
208	PC490	CHEMONTID:0004150	Hydrocarbon derivatives	PC490	CHEMONTID:0002874	Guaianes
209	PC491	CHEMONTID:0004476	Unsaturated aliphatic hydrocarbons	PC491	CHEMONTID:0003562	5,10-cycloaromadendrane sesquiterpenoids
210	PC492	CHEMONTID:0004476	Unsaturated aliphatic hydrocarbons	PC492	CHEMONTID:0001550	Sesquiterpenoids
211	PC494	CHEMONTID:0001831	Carbonyl compounds	PC494	CHEMONTID:0001722	Fatty alcohol esters
212	PC496	CHEMONTID:0001831	Carbonyl compounds	PC496	CHEMONTID:0001205	Carboxylic acids
213	PC497	CHEMONTID:0001831	Carbonyl compounds	PC497	CHEMONTID:0001244	Delta valerolactones
214	PC498	CHEMONTID:0001831	Carbonyl compounds	PC498	CHEMONTID:0001245	Gamma butyrolactones
215	PC499	CHEMONTID:0001831	Carbonyl compounds	PC499	CHEMONTID:0003417	Fatty acid methyl esters
216	PC500	CHEMONTID:0004150	Hydrocarbon derivatives	PC500	CHEMONTID:0000279	Alkaloids and derivatives
217	PC501	CHEMONTID:0001831	Carbonyl compounds	PC501	CHEMONTID:0000333	Straight chain fatty acids
218	PC504	CHEMONTID:0004150	Hydrocarbon derivatives	PC504	CHEMONTID:0001707	Gingerdiones
219	PC505	CHEMONTID:0004150	Hydrocarbon derivatives	PC505	CHEMONTID:0000190	Methoxyphenols
220	PC506	CHEMONTID:0004150	Hydrocarbon derivatives	PC506	CHEMONTID:0001705	Gingerols
221	PC507	CHEMONTID:0004150	Hydrocarbon derivatives	PC507	CHEMONTID:0001706	Gingerdiols
222	PC508	CHEMONTID:0004150	Hydrocarbon derivatives	PC508	CHEMONTID:0001708	Shogaols
223	PC509	CHEMONTID:0001831	Carbonyl compounds	PC509	CHEMONTID:0001245	Gamma butyrolactones
224	PC510	CHEMONTID:0001831	Carbonyl compounds	PC510	CHEMONTID:0003417	Fatty acid methyl esters
225	PC511	CHEMONTID:0004150	Hydrocarbon derivatives	PC511	CHEMONTID:0000118	Ketones
226	PC519	CHEMONTID:0001831	Carbonyl compounds	PC519	CHEMONTID:0002949	Long-chain fatty acids
227	PC526	CHEMONTID:0004150	Hydrocarbon derivatives	PC526	CHEMONTID:0001334	Fatty alcohols
228	PC527	CHEMONTID:0001831	Carbonyl compounds	PC527	CHEMONTID:0001238	Carboxylic acid esters
229	PC529	CHEMONTID:0001831	Carbonyl compounds	PC529	CHEMONTID:0001238	Carboxylic acid esters
230	PC530	CHEMONTID:0004150	Hydrocarbon derivatives	PC530	CHEMONTID:0004702	p-Hydroxybenzoic acid alkyl esters
231	PC532	CHEMONTID:0001831	Carbonyl compounds	PC532	CHEMONTID:0001238	Carboxylic acid esters
232	PC536	CHEMONTID:0004150	Hydrocarbon derivatives	PC536	CHEMONTID:0002441	Naphthols and derivatives
233	PC537	CHEMONTID:0004150	Hydrocarbon derivatives	PC537	CHEMONTID:0002441	Naphthols and derivatives
234	PC550	CHEMONTID:0004150	Hydrocarbon derivatives	PC550	CHEMONTID:0003528	Rotenones
235	PC559	CHEMONTID:0004475	Unsaturated hydrocarbons	PC559	CHEMONTID:0000051	Aromatic monoterpenoids
236	PC561	CHEMONTID:0004476	Unsaturated aliphatic hydrocarbons	PC561	CHEMONTID:0004622	Branched unsaturated hydrocarbons
237	PC562	CHEMONTID:0003940	Organic oxides	PC562	CHEMONTID:0002592	7-O-methylated flavonoids
238	PC567	CHEMONTID:0004150	Hydrocarbon derivatives	PC567	CHEMONTID:0003528	Rotenones
239	PC569	CHEMONTID:0004476	Unsaturated aliphatic hydrocarbons	PC569	CHEMONTID:0001564	Bicyclic monoterpenoids
240	PC571	CHEMONTID:0004150	Hydrocarbon derivatives	PC571	CHEMONTID:0000469	Monoalkylamines
241	PC572	CHEMONTID:0001831	Carbonyl compounds	PC572	CHEMONTID:0000492	Tropane alkaloids
242	PC573	CHEMONTID:0004150	Hydrocarbon derivatives	PC573	CHEMONTID:0003539	Galloyl esters
243	PC578	CHEMONTID:0004150	Hydrocarbon derivatives	PC578	CHEMONTID:0000145	Coumarins and derivatives
244	PC579	CHEMONTID:0004150	Hydrocarbon derivatives	PC579	CHEMONTID:0002909	7-hydroxycoumarins
245	PC580	CHEMONTID:0004150	Hydrocarbon derivatives	PC580	CHEMONTID:0001391	Hydroxycinnamic acids and derivatives
246	PC584	CHEMONTID:0004150	Hydrocarbon derivatives	PC584	CHEMONTID:0000190	Methoxyphenols
247	PC586	CHEMONTID:0004150	Hydrocarbon derivatives	PC586	CHEMONTID:0000190	Methoxyphenols
248	PC589	CHEMONTID:0004150	Hydrocarbon derivatives	PC589	CHEMONTID:0004111	Dimethoxybenzenes
249	PC590	CHEMONTID:0004150	Hydrocarbon derivatives	PC590	CHEMONTID:0004111	Dimethoxybenzenes
250	PC593	CHEMONTID:0004150	Hydrocarbon derivatives	PC593	CHEMONTID:0002833	8-methoxypsoralens
251	PC600	CHEMONTID:0004150	Hydrocarbon derivatives	PC600	CHEMONTID:0000190	Methoxyphenols
252	PC601	CHEMONTID:0004150	Hydrocarbon derivatives	PC601	CHEMONTID:0002651	Linear diarylheptanoids
253	PC602	CHEMONTID:0004150	Hydrocarbon derivatives	PC602	CHEMONTID:0002651	Linear diarylheptanoids
254	PC603	CHEMONTID:0004150	Hydrocarbon derivatives	PC603	CHEMONTID:0002651	Linear diarylheptanoids
255	PC606	CHEMONTID:0004150	Hydrocarbon derivatives	PC606	CHEMONTID:0004298	Alkyl-phenylketones
256	PC610	CHEMONTID:0004150	Hydrocarbon derivatives	PC610	CHEMONTID:0000138	Anisoles
257	PC611	CHEMONTID:0001831	Carbonyl compounds	PC611	CHEMONTID:0002504	Cinnamic acids
258	PC613	CHEMONTID:0004150	Hydrocarbon derivatives	PC613	CHEMONTID:0004298	Alkyl-phenylketones
259	PC615	CHEMONTID:0004150	Hydrocarbon derivatives	PC615	CHEMONTID:0000138	Anisoles
260	PC616	CHEMONTID:0004150	Hydrocarbon derivatives	PC616	CHEMONTID:0000190	Methoxyphenols
261	PC618	CHEMONTID:0004150	Hydrocarbon derivatives	PC618	CHEMONTID:0001140	Harmala alkaloids
262	PC620	CHEMONTID:0004150	Hydrocarbon derivatives	PC620	CHEMONTID:0004196	3-alkylindoles
263	PC640	CHEMONTID:0004150	Hydrocarbon derivatives	PC640	CHEMONTID:0000321	Benzoyl derivatives
264	PC641	CHEMONTID:0003866	Inorganic salts	PC641	CHEMONTID:0001476	Miscellaneous borates
265	PC643	CHEMONTID:0001831	Carbonyl compounds	PC643	CHEMONTID:0002503	Hydroxycinnamic acids
266	PC644	CHEMONTID:0001831	Carbonyl compounds	PC644	CHEMONTID:0002504	Cinnamic acids
267	PC645	CHEMONTID:0001831	Carbonyl compounds	PC645	CHEMONTID:0002503	Hydroxycinnamic acids
268	PC646	CHEMONTID:0004150	Hydrocarbon derivatives	PC646	CHEMONTID:0002514	Salicylic acids
269	PC649	CHEMONTID:0004150	Hydrocarbon derivatives	PC649	CHEMONTID:0001248	Hydroxybenzoic acid derivatives
270	PC650	CHEMONTID:0004150	Hydrocarbon derivatives	PC650	CHEMONTID:0002565	Benzoic acids
271	PC651	CHEMONTID:0003608	Organic anions	PC651	CHEMONTID:0002514	Salicylic acids
272	PC663	CHEMONTID:0003940	Organic oxides	PC663	CHEMONTID:0001615	Flavones
273	PC664	CHEMONTID:0004150	Hydrocarbon derivatives	PC664	CHEMONTID:0001632	Flavanones
274	PC665	CHEMONTID:0004150	Hydrocarbon derivatives	PC665	CHEMONTID:0001136	Flavonols
275	PC666	CHEMONTID:0004150	Hydrocarbon derivatives	PC666	CHEMONTID:0000253	Stilbenes
276	PC668	CHEMONTID:0004150	Hydrocarbon derivatives	PC668	CHEMONTID:0001615	Flavones
277	PC669	CHEMONTID:0004150	Hydrocarbon derivatives	PC669	CHEMONTID:0004646	1-hydroxy-2-unsubstituted benzenoids
278	PC671	CHEMONTID:0004150	Hydrocarbon derivatives	PC671	CHEMONTID:0000135	Catechols
279	PC673	CHEMONTID:0004150	Hydrocarbon derivatives	PC673	CHEMONTID:0002909	7-hydroxycoumarins
280	PC686	CHEMONTID:0004150	Hydrocarbon derivatives	PC686	CHEMONTID:0002754	Cinnamyl alcohols
281	PC687	CHEMONTID:0003073	Aromatic alcohols	PC687	CHEMONTID:0000151	Anthraquinones
282	PC688	CHEMONTID:0003073	Aromatic alcohols	PC688	CHEMONTID:0004144	Heteroaromatic compounds
283	PC702	CHEMONTID:0004150	Hydrocarbon derivatives	PC702	CHEMONTID:0002279	Benzene and substituted derivatives
284	PC703	CHEMONTID:0000434	Homogeneous other non-metal compounds	PC703	CHEMONTID:0000434	Homogeneous other non-metal compounds
285	PC707	CHEMONTID:0004150	Hydrocarbon derivatives	PC707	CHEMONTID:0002230	Short-chain aldehydes
286	PC708	CHEMONTID:0001831	Carbonyl compounds	PC708	CHEMONTID:0001359	Alpha hydroxy acids and derivatives
287	PC710	CHEMONTID:0004150	Hydrocarbon derivatives	PC710	CHEMONTID:0002434	Alpha-hydrogen aldehydes
288	PC712	CHEMONTID:0004150	Hydrocarbon derivatives	PC712	CHEMONTID:0000138	Anisoles
289	PC713	CHEMONTID:0004150	Hydrocarbon derivatives	PC713	CHEMONTID:0000321	Benzoyl derivatives
290	PC714	CHEMONTID:0004150	Hydrocarbon derivatives	PC714	CHEMONTID:0002346	P-methoxybenzoic acids and derivatives
291	PC715	CHEMONTID:0003073	Aromatic alcohols	PC715	CHEMONTID:0000033	Benzyl alcohols
292	PC717	CHEMONTID:0004149	Polycyclic hydrocarbons	PC717	CHEMONTID:0002874	Guaianes
293	PC718	CHEMONTID:0004150	Hydrocarbon derivatives	PC718	CHEMONTID:0002754	Cinnamyl alcohols
294	PC719	CHEMONTID:0001831	Carbonyl compounds	PC719	CHEMONTID:0001401	Menthane monoterpenoids
295	PC720	CHEMONTID:0004150	Hydrocarbon derivatives	PC720	CHEMONTID:0000136	Hydroquinones
296	PC721	CHEMONTID:0001831	Carbonyl compounds	PC721	CHEMONTID:0002949	Long-chain fatty acids
297	PC722	CHEMONTID:0004150	Hydrocarbon derivatives	PC722	CHEMONTID:0000153	Naphthoquinones
298	PC723	CHEMONTID:0004474	Saturated hydrocarbons	PC723	CHEMONTID:0004149	Polycyclic hydrocarbons
299	PC726	CHEMONTID:0004150	Hydrocarbon derivatives	PC726	CHEMONTID:0000195	Piperidines
300	PC727	CHEMONTID:0004150	Hydrocarbon derivatives	PC727	CHEMONTID:0001334	Fatty alcohols
301	PC728	CHEMONTID:0004150	Hydrocarbon derivatives	PC728	CHEMONTID:0002229	Medium-chain aldehydes
302	PC730	CHEMONTID:0004150	Hydrocarbon derivatives	PC730	CHEMONTID:0000296	Benzodioxoles
303	PC732	CHEMONTID:0001831	Carbonyl compounds	PC732	CHEMONTID:0000324	Fatty acid esters
304	PC743	CHEMONTID:0001831	Carbonyl compounds	PC743	CHEMONTID:0000324	Fatty acid esters
305	PC744	CHEMONTID:0004150	Hydrocarbon derivatives	PC744	CHEMONTID:0001127	Acyclic monoterpenoids
306	PC746	CHEMONTID:0004150	Hydrocarbon derivatives	PC746	CHEMONTID:0000296	Benzodioxoles
307	PC751	CHEMONTID:0004476	Unsaturated aliphatic hydrocarbons	PC751	CHEMONTID:0001550	Sesquiterpenoids
308	PC752	CHEMONTID:0004150	Hydrocarbon derivatives	PC752	CHEMONTID:0004111	Dimethoxybenzenes
309	PC754	CHEMONTID:0004150	Hydrocarbon derivatives	PC754	CHEMONTID:0001549	Monoterpenoids
310	PC755	CHEMONTID:0004150	Hydrocarbon derivatives	PC755	CHEMONTID:0004472	Ketals
311	PC756	CHEMONTID:0004150	Hydrocarbon derivatives	PC756	CHEMONTID:0001564	Bicyclic monoterpenoids
312	PC757	CHEMONTID:0004150	Hydrocarbon derivatives	PC757	CHEMONTID:0003487	Cyclic ketones
313	PC758	CHEMONTID:0004150	Hydrocarbon derivatives	PC758	CHEMONTID:0001401	Menthane monoterpenoids
314	PC759	CHEMONTID:0004476	Unsaturated aliphatic hydrocarbons	PC759	CHEMONTID:0001564	Bicyclic monoterpenoids
315	PC760	CHEMONTID:0004476	Unsaturated aliphatic hydrocarbons	PC760	CHEMONTID:0001564	Bicyclic monoterpenoids
316	PC761	CHEMONTID:0004476	Unsaturated aliphatic hydrocarbons	PC761	CHEMONTID:0001564	Bicyclic monoterpenoids
317	PC762	CHEMONTID:0004150	Hydrocarbon derivatives	PC762	CHEMONTID:0001127	Acyclic monoterpenoids
318	PC765	CHEMONTID:0004474	Saturated hydrocarbons	PC765	CHEMONTID:0000223	Hydrophenanthrenes
319	PC767	CHEMONTID:0001831	Carbonyl compounds	PC767	CHEMONTID:0001127	Acyclic monoterpenoids
320	PC768	CHEMONTID:0004150	Hydrocarbon derivatives	PC768	CHEMONTID:0001550	Sesquiterpenoids
321	PC769	CHEMONTID:0004150	Hydrocarbon derivatives	PC769	CHEMONTID:0001401	Menthane monoterpenoids
322	PC771	CHEMONTID:0004476	Unsaturated aliphatic hydrocarbons	PC771	CHEMONTID:0001550	Sesquiterpenoids
323	PC772	CHEMONTID:0001831	Carbonyl compounds	PC772	CHEMONTID:0001096	N-acyl amines
324	PC777	CHEMONTID:0004476	Unsaturated aliphatic hydrocarbons	PC777	CHEMONTID:0004622	Branched unsaturated hydrocarbons
325	PC781	CHEMONTID:0004476	Unsaturated aliphatic hydrocarbons	PC781	CHEMONTID:0001550	Sesquiterpenoids
326	PC782	CHEMONTID:0004476	Unsaturated aliphatic hydrocarbons	PC782	CHEMONTID:0003752	Cedrane and isocedrane sesquiterpenoids
327	PC783	CHEMONTID:0004476	Unsaturated aliphatic hydrocarbons	PC783	CHEMONTID:0002872	Elemane sesquiterpenoids
328	PC787	CHEMONTID:0001831	Carbonyl compounds	PC787	CHEMONTID:0001096	N-acyl amines
329	PC789	CHEMONTID:0004150	Hydrocarbon derivatives	PC789	CHEMONTID:0003686	Furanoid lignans
330	PC790	CHEMONTID:0001831	Carbonyl compounds	PC790	CHEMONTID:0003752	Cedrane and isocedrane sesquiterpenoids
331	PC791	CHEMONTID:0004476	Unsaturated aliphatic hydrocarbons	PC791	CHEMONTID:0003655	Eremophilane, 8,9-secoeremophilane and furoeremophilane sesquiterpenoids
332	PC794	CHEMONTID:0001831	Carbonyl compounds	PC794	CHEMONTID:0000335	N-acylpiperidines
333	PC795	CHEMONTID:0004150	Hydrocarbon derivatives	PC795	CHEMONTID:0002456	Germacrane sesquiterpenoids
334	PC796	CHEMONTID:0004476	Unsaturated aliphatic hydrocarbons	PC796	CHEMONTID:0001564	Bicyclic monoterpenoids
335	PC797	CHEMONTID:0001831	Carbonyl compounds	PC797	CHEMONTID:0000335	N-acylpiperidines
336	PC798	CHEMONTID:0004476	Unsaturated aliphatic hydrocarbons	PC798	CHEMONTID:0001550	Sesquiterpenoids
337	PC802	CHEMONTID:0004476	Unsaturated aliphatic hydrocarbons	PC802	CHEMONTID:0001550	Sesquiterpenoids
338	PC803	CHEMONTID:0004474	Saturated hydrocarbons	PC803	CHEMONTID:0004149	Polycyclic hydrocarbons
339	PC804	CHEMONTID:0004476	Unsaturated aliphatic hydrocarbons	PC804	CHEMONTID:0001564	Bicyclic monoterpenoids
340	PC807	CHEMONTID:0004476	Unsaturated aliphatic hydrocarbons	PC807	CHEMONTID:0001550	Sesquiterpenoids
341	PC809	CHEMONTID:0004476	Unsaturated aliphatic hydrocarbons	PC809	CHEMONTID:0001550	Sesquiterpenoids
342	PC810	CHEMONTID:0004474	Saturated hydrocarbons	PC810	CHEMONTID:0001564	Bicyclic monoterpenoids
343	PC812	CHEMONTID:0004150	Hydrocarbon derivatives	PC812	CHEMONTID:0000356	Curcuminoids
344	PC817	CHEMONTID:0004476	Unsaturated aliphatic hydrocarbons	PC817	CHEMONTID:0003565	Aristolane sesquiterpenoids
345	PC818	CHEMONTID:0004150	Hydrocarbon derivatives	PC818	CHEMONTID:0000356	Curcuminoids
346	PC819	CHEMONTID:0004476	Unsaturated aliphatic hydrocarbons	PC819	CHEMONTID:0001550	Sesquiterpenoids
347	PC836	CHEMONTID:0001831	Carbonyl compounds	PC836	CHEMONTID:0001096	N-acyl amines
348	PC843	CHEMONTID:0003940	Organic oxides	PC843	CHEMONTID:0003787	Quinolidines
349	PC865	CHEMONTID:0001831	Carbonyl compounds	PC865	CHEMONTID:0001555	Cardenolides and derivatives
