# Supplementary material for: Insights about multi-targeting and synergistic neuromodulators in Ayurvedic herbs against epilepsy: integrated computational studies on drug-target and protein-protein interaction networks
Source: Sci Rep. 2019 Jul 22;9:10565. doi: 10.1038/s41598-019-46715-6 (PMC6646331; doi:10.1038/s41598-019-46715-6)
Supplement: Supplementary file 9 — Table S8 [file 41598_2019_46715_MOESM9_ESM.xlsx]

## Sheet: High-confidence-DPC-PT
Phytochemical-Protein pair	confidence score	Predicted by which target prediction algorithm
PC007.P09874	3	bdb	stitch	swiss
PC007.Q8IXJ6	3	bdb	stitch	swiss
PC007.Q9NTG7	3	bdb	stitch	swiss
PC008.O75762	3	bdb	stitch	swiss		High confidence DPC-PT pairs
PC043.O95718	3	bdb	stitch	swiss
PC043.P03372	3	bdb	stitch	swiss
PC043.P04278	3	bdb	stitch	swiss
PC043.P10275	3	bdb	stitch	swiss
PC043.P11474	3	bdb	stitch	swiss
PC043.P14061	3	bdb	stitch	swiss
PC043.Q99527	3	bdb	stitch	swiss
PC045.P22303	3	bdb	stitch	swiss
PC102.P11511	3	bdb	stitch	swiss
PC123.P05413	3	bdb	stitch	swiss
PC123.P12104	3	bdb	stitch	swiss
PC123.P15090	3	bdb	stitch	swiss
PC123.Q01469	3	bdb	stitch	swiss
PC138.P11511	3	bdb	stitch	swiss
PC146.P15121	3	bdb	stitch	swiss
PC149.P05177	3	bdb	stitch	swiss
PC149.P18054	3	bdb	stitch	swiss
PC149.P35869	3	bdb	stitch	swiss
PC149.Q16678	3	bdb	stitch	swiss
PC179.O15379	3	bdb	stitch	swiss
PC179.Q13547	3	bdb	stitch	swiss
PC272.P00533	3	bdb	stitch	swiss
PC272.P03372	3	bdb	stitch	swiss
PC272.P11474	3	bdb	stitch	swiss
PC272.P14061	3	bdb	stitch	swiss
PC272.Q9UNQ0	3	bdb	stitch	swiss
PC351.P03372	3	bdb	stitch	swiss
PC351.P14061	3	bdb	stitch	swiss
PC356.P03372	3	bdb	stitch	swiss
PC356.P14061	3	bdb	stitch	swiss
PC371.O75762	3	bdb	stitch	swiss
PC419.P11511	3	bdb	stitch	swiss
PC470.P22303	3	bdb	stitch	swiss
PC475.P04150	3	bdb	stitch	swiss
PC475.P04278	3	bdb	stitch	swiss
PC475.P05093	3	bdb	stitch	swiss
PC475.P06401	3	bdb	stitch	swiss
PC475.P08235	3	bdb	stitch	swiss
PC475.P10275	3	bdb	stitch	swiss
PC475.P11511	3	bdb	stitch	swiss
PC572.P08172	3	bdb	stitch	swiss
PC572.P08912	3	bdb	stitch	swiss
PC572.P11229	3	bdb	stitch	swiss
PC600.P35354	3	bdb	stitch	swiss
PC616.P00918	3	bdb	stitch	swiss
PC620.P16083	3	bdb	stitch	swiss
PC620.P48039	3	bdb	stitch	swiss
PC643.P15121	3	bdb	stitch	swiss
PC649.P00918	3	bdb	stitch	swiss
PC663.P14780	3	bdb	stitch	swiss
PC663.P15121	3	bdb	stitch	swiss
PC663.P47989	3	bdb	stitch	swiss
PC665.P04798	3	bdb	stitch	swiss
PC665.P05177	3	bdb	stitch	swiss
PC665.P22303	3	bdb	stitch	swiss
PC665.Q16678	3	bdb	stitch	swiss
PC668.P03372	3	bdb	stitch	swiss
PC668.P05177	3	bdb	stitch	swiss
PC668.P11511	3	bdb	stitch	swiss
PC720.P00918	3	bdb	stitch	swiss
PC787.P34972	3	bdb	stitch	swiss
PC865.P54707	3	bdb	stitch	swiss
PC003.O43570	2	bdb		swiss
PC003.O95342	2	bdb	stitch
PC003.P00918	2	bdb		swiss
PC003.P05067	2	bdb		swiss
PC003.P07451	2	bdb		swiss
PC003.P35218	2	bdb		swiss
PC003.P35354	2	bdb	stitch
PC003.P42330	2		stitch	swiss
PC003.P43166	2	bdb		swiss
PC003.P52895	2		stitch	swiss
PC003.Q04828	2		stitch	swiss
PC003.Q9ULX7	2	bdb		swiss
PC003.Q9Y2D0	2	bdb		swiss
PC004.P35354	2	bdb		swiss
PC007.Q8N6T7	2	bdb	stitch
PC007.Q96EB6	2	bdb	stitch
PC007.Q9NXA8	2	bdb	stitch
PC021.P07477	2	bdb	stitch	swiss
PC021.P28223	2		stitch	swiss
PC021.P35030	2		stitch	swiss
PC025.O43570	2	bdb		swiss
PC025.P00918	2	bdb		swiss
PC025.P43166	2	bdb		swiss
PC025.Q16790	2	bdb		swiss
PC025.Q9ULX7	2	bdb		swiss
PC030.O43570	2	bdb		swiss
PC030.P00918	2	bdb		swiss
PC030.P07451	2	bdb		swiss
PC030.P22748	2	bdb		swiss
PC030.P23280	2	bdb		swiss
PC030.P35218	2	bdb		swiss
PC030.P43166	2	bdb		swiss
PC030.Q16790	2	bdb		swiss
PC030.Q8N1Q1	2	bdb		swiss
PC030.Q9ULX7	2	bdb		swiss
PC030.Q9Y2D0	2	bdb		swiss
PC032.O00748	2	bdb		swiss
PC032.P23141	2	bdb		swiss
PC035.O75762	2	bdb	stitch
PC035.P00918	2	bdb		swiss
PC035.P22748	2	bdb		swiss
PC043.O75751	2	bdb	stitch
PC043.P04150	2	bdb	stitch
PC043.P08684	2	bdb	stitch
PC043.P08842	2	bdb	stitch
PC043.P11413	2	bdb	stitch
PC043.P11511	2	bdb	stitch
PC043.P20813	2	bdb	stitch
PC043.P50225	2	bdb	stitch
PC043.P62508	2		stitch	swiss
PC043.Q01959	2		stitch	swiss
PC043.Q06278	2	bdb	stitch
PC043.Q14994	2	bdb	stitch
PC043.Q92731	2		stitch	swiss
PC043.Q9HAW8	2	bdb	stitch
PC046.P08908	2		stitch	swiss
PC046.P11509	2	bdb	stitch
PC046.P28221	2		stitch	swiss
PC046.P28222	2		stitch	swiss
PC046.P28223	2		stitch	swiss
PC046.P28335	2		stitch	swiss
PC046.P28566	2		stitch	swiss
PC046.P30939	2		stitch	swiss
PC046.P31645	2	bdb		swiss
PC046.P41145	2	bdb	stitch
PC046.P41595	2		stitch	swiss
PC046.P50406	2		stitch	swiss
PC046.Q96RJ0	2	bdb	stitch
PC052.P00533	2	bdb		swiss
PC052.P03372	2	bdb		swiss
PC052.P11511	2	bdb		swiss
PC052.P14061	2	bdb		swiss
PC052.P16152	2	bdb		swiss
PC052.P37059	2	bdb		swiss
PC052.P42574	2	bdb	stitch
PC067.P00325	2		stitch	swiss
PC068.P22748	2	bdb		swiss
PC086.P35354	2	bdb		swiss
PC089.O00748	2	bdb		swiss
PC089.P23141	2	bdb		swiss
PC097.Q14534	2	bdb		swiss
PC101.O75762	2	bdb	stitch
PC101.P00918	2	bdb		swiss
PC101.P22748	2	bdb		swiss
PC101.Q7Z2W7	2	bdb	stitch
PC102.P03372	2	bdb		swiss
PC102.P04798	2	bdb		swiss
PC102.P05177	2	bdb		swiss
PC102.P14061	2	bdb		swiss
PC102.P16152	2	bdb		swiss
PC102.Q16678	2	bdb		swiss
PC106.P49840	2	bdb		swiss
PC111.P05413	2	bdb		swiss
PC111.P15121	2	bdb		swiss
PC116.O60218	2		stitch	swiss
PC116.P04062	2		stitch	swiss
PC116.P04066	2		stitch	swiss
PC116.P06241	2		stitch	swiss
PC116.P07947	2		stitch	swiss
PC116.P09769	2		stitch	swiss
PC116.P12931	2		stitch	swiss
PC116.P14550	2		stitch	swiss
PC116.P15121	2		stitch	swiss
PC116.P27708	2		stitch	swiss
PC116.P42685	2		stitch	swiss
PC116.Q9BTY2	2		stitch	swiss
PC116.Q9NUW8	2		stitch	swiss
PC123.A6NFH5	2		stitch	swiss
PC123.O15540	2		stitch	swiss
PC123.P02689	2		stitch	swiss
PC123.Q0Z7S8	2		stitch	swiss
PC130.P19838	2	bdb		swiss
PC130.P21397	2		stitch	swiss
PC138.P05091	2	bdb		swiss
PC138.P16152	2	bdb		swiss
PC138.P37059	2	bdb		swiss
PC146.O14842	2	bdb	stitch
PC149.P03372	2	bdb	stitch
PC149.P04798	2	bdb	stitch
PC149.P06493	2	bdb	stitch
PC149.P08069	2	bdb	stitch
PC149.P08183	2		stitch	swiss
PC149.P08684	2	bdb	stitch
PC149.P09917	2	bdb		swiss
PC149.P12931	2	bdb	stitch
PC149.P14061	2	bdb		swiss
PC149.P15121	2	bdb		swiss
PC149.P20813	2	bdb	stitch
PC149.P33527	2		stitch	swiss
PC149.P37059	2	bdb		swiss
PC149.P47989	2	bdb		swiss
PC149.Q9NPH5	2	bdb		swiss
PC153.P19838	2	bdb		swiss
PC153.Q00653	2		stitch	swiss
PC158.Q8TDS4	2	bdb		swiss
PC163.O14842	2	bdb	stitch
PC163.O60603	2	bdb	stitch
PC163.P05413	2	bdb		swiss
PC163.P15090	2	bdb		swiss
PC163.P15121	2	bdb		swiss
PC163.Q01469	2	bdb		swiss
PC179.O14843	2	bdb	stitch
PC179.P00918	2	bdb		swiss
PC179.Q9UBN7	2	bdb	stitch
PC188.O43570	2	bdb		swiss
PC188.O75897	2		stitch	swiss
PC188.P00918	2	bdb		swiss
PC188.P07451	2	bdb		swiss
PC188.P22748	2	bdb		swiss
PC188.P35218	2	bdb		swiss
PC188.P43166	2	bdb		swiss
PC188.P49888	2		stitch	swiss
PC188.Q16790	2	bdb		swiss
PC188.Q8N1Q1	2	bdb		swiss
PC188.Q9ULX7	2	bdb		swiss
PC188.Q9Y2D0	2	bdb		swiss
PC209.P03372	2	bdb		swiss
PC209.P04798	2	bdb		swiss
PC209.P05177	2	bdb		swiss
PC209.P11511	2	bdb		swiss
PC209.P14061	2	bdb		swiss
PC209.P16152	2	bdb		swiss
PC209.Q16678	2	bdb		swiss
PC215.P03372	2	bdb		swiss
PC215.P04798	2	bdb		swiss
PC215.P05177	2	bdb		swiss
PC215.P11511	2	bdb		swiss
PC215.P14061	2	bdb		swiss
PC215.P16152	2	bdb		swiss
PC215.Q16678	2	bdb		swiss
PC215.Q92731	2		stitch	swiss
PC215.Q9UNQ0	2	bdb		swiss
PC220.P18031	2	bdb		swiss
PC237.P09917	2	bdb		swiss
PC238.P23219	2		stitch	swiss
PC238.P35354	2	bdb		swiss
PC238.Q07343	2	bdb		swiss
PC238.Q08499	2	bdb		swiss
PC242.P09917	2	bdb		swiss
PC256.P11511	2	bdb		swiss
PC256.P18031	2	bdb		swiss
PC266.O43570	2	bdb		swiss
PC266.P00918	2	bdb		swiss
PC266.P07451	2	bdb		swiss
PC266.P23280	2	bdb		swiss
PC266.P35218	2	bdb		swiss
PC266.P43166	2	bdb		swiss
PC266.Q16790	2	bdb		swiss
PC266.Q9ULX7	2	bdb		swiss
PC266.Q9Y2D0	2	bdb		swiss
PC272.O95718	2	bdb		swiss
PC272.P00918	2	bdb	stitch
PC272.P04278	2	bdb	stitch
PC272.P04626	2		stitch	swiss
PC272.P06493	2	bdb	stitch
PC272.P10275	2	bdb	stitch
PC272.P11511	2	bdb	stitch
PC272.P11802	2	bdb	stitch
PC272.P12931	2	bdb	stitch
PC272.P21860	2		stitch	swiss
PC272.P26358	2	bdb	stitch
PC272.P37231	2	bdb	stitch
PC272.P60568	2	bdb	stitch
PC272.Q07869	2	bdb	stitch
PC272.Q15303	2		stitch	swiss
PC272.Q92731	2		stitch	swiss
PC278.P11511	2	bdb		swiss
PC278.P15559	2	bdb		swiss
PC278.P16083	2	bdb		swiss
PC278.Q9H4B7	2	bdb		swiss
PC286.P09917	2	bdb		swiss
PC286.Q9UNQ0	2	bdb		swiss
PC298.P09917	2	bdb		swiss
PC299.P18031	2	bdb		swiss
PC299.Q9UNQ0	2	bdb		swiss
PC313.P03372	2	bdb		swiss
PC313.P04054	2	bdb		swiss
PC313.P11511	2	bdb		swiss
PC313.P14061	2	bdb		swiss
PC313.Q9UNQ0	2	bdb		swiss
PC333.P08246	2	bdb		swiss
PC333.Q07820	2	bdb		swiss
PC351.P04150	2	bdb		swiss
PC351.P08684	2	bdb	stitch
PC351.P08842	2	bdb	stitch
PC351.P09884	2	bdb		swiss
PC351.P10275	2	bdb		swiss
PC351.P11511	2	bdb	stitch
PC351.P20813	2	bdb	stitch
PC351.Q92731	2		stitch	swiss
PC351.Q99527	2	bdb	stitch
PC351.Q9HAW8	2	bdb	stitch
PC356.P04278	2	bdb	stitch
PC356.P06401	2	bdb	stitch
PC356.P08842	2	bdb	stitch
PC356.P10275	2	bdb		swiss
PC356.P11511	2	bdb	stitch
PC356.Q92731	2		stitch	swiss
PC383.P29474	2		stitch	swiss
PC383.P29475	2		stitch	swiss
PC383.P35228	2		stitch	swiss
PC389.P11511	2		stitch	swiss
PC390.O00748	2	bdb		swiss
PC390.P23141	2	bdb		swiss
PC391.P49840	2	bdb		swiss
PC415.O75762	2		stitch	swiss
PC419.O76074	2	bdb		swiss
PC419.P18031	2	bdb		swiss
PC419.Q9UNQ0	2	bdb		swiss
PC425.P06276	2		stitch	swiss
PC426.P53350	2	bdb	stitch
PC427.O75762	2	bdb	stitch
PC427.P28223	2		stitch	swiss
PC433.P22303	2	bdb		swiss
PC435.O00748	2	bdb		swiss
PC435.P00918	2	bdb		swiss
PC435.P11511	2	bdb		swiss
PC435.P23141	2	bdb		swiss
PC453.P00918	2	bdb		swiss
PC453.P22748	2	bdb		swiss
PC454.P00918	2	bdb		swiss
PC454.P22748	2	bdb		swiss
PC455.P00918	2	bdb		swiss
PC455.P22748	2	bdb		swiss
PC459.O75762	2	bdb	stitch
PC459.P00918	2	bdb		swiss
PC459.P22748	2	bdb		swiss
PC461.O75762	2	bdb	stitch
PC461.P00918	2	bdb		swiss
PC461.P11511	2		stitch	swiss
PC461.P22748	2	bdb		swiss
PC470.P00918	2	bdb		swiss
PC471.P00918	2	bdb		swiss
PC475.O75751	2	bdb	stitch
PC475.P03372	2	bdb	stitch
PC475.P08684	2	bdb	stitch
PC475.P27361	2		stitch	swiss
PC475.P28482	2		stitch	swiss
PC475.P28845	2	bdb	stitch
PC475.P51589	2	bdb	stitch
PC475.P80365	2	bdb	stitch
PC496.O15552	2	bdb	stitch
PC498.P00918	2	bdb		swiss
PC498.Q16790	2	bdb		swiss
PC501.P15121	2	bdb		swiss
PC504.P09917	2	bdb		swiss
PC506.P08684	2	bdb	stitch
PC506.P09917	2	bdb		swiss
PC508.P09917	2	bdb		swiss
PC511.O00748	2	bdb		swiss
PC511.P23141	2	bdb		swiss
PC519.P05413	2	bdb		swiss
PC519.P12104	2	bdb		swiss
PC519.P15090	2	bdb		swiss
PC519.Q01469	2	bdb		swiss
PC530.O43570	2	bdb		swiss
PC530.P00918	2	bdb		swiss
PC530.P43166	2	bdb		swiss
PC530.Q16790	2	bdb		swiss
PC550.Q9UNQ0	2	bdb		swiss
PC562.P00747	2	bdb		swiss
PC562.P04798	2	bdb		swiss
PC562.P05177	2	bdb		swiss
PC562.P10636	2	bdb		swiss
PC562.P15121	2	bdb		swiss
PC562.P47989	2	bdb		swiss
PC562.Q07817	2	bdb	stitch
PC562.Q16678	2	bdb		swiss
PC562.Q9NPH5	2	bdb		swiss
PC562.Q9UNQ0	2	bdb		swiss
PC567.Q9UNQ0	2	bdb		swiss
PC572.P06276	2		stitch	swiss
PC572.P08173	2		stitch	swiss
PC572.P11940	2	bdb		swiss
PC572.P20309	2		stitch	swiss
PC572.P22303	2		stitch	swiss
PC572.P28223	2		stitch	swiss
PC572.P35367	2	bdb	stitch
PC573.O43570	2	bdb		swiss
PC573.P00918	2	bdb		swiss
PC573.P07451	2	bdb		swiss
PC573.P22748	2	bdb		swiss
PC573.P23280	2	bdb		swiss
PC573.P35218	2	bdb		swiss
PC573.P43166	2	bdb		swiss
PC573.Q16790	2	bdb		swiss
PC573.Q9ULX7	2	bdb		swiss
PC573.Q9Y2D0	2	bdb		swiss
PC578.O14980	2	bdb		swiss
PC579.O43570	2	bdb		swiss
PC579.P00918	2	bdb		swiss
PC579.P07451	2	bdb		swiss
PC579.P22748	2	bdb		swiss
PC579.P23280	2	bdb		swiss
PC579.P35218	2	bdb		swiss
PC579.P43166	2	bdb		swiss
PC579.Q16790	2	bdb		swiss
PC579.Q8N1Q1	2	bdb		swiss
PC579.Q9ULX7	2	bdb		swiss
PC579.Q9Y2D0	2	bdb		swiss
PC584.P00915	2		stitch	swiss
PC584.P00918	2		stitch	swiss
PC586.P09917	2	bdb		swiss
PC590.P35354	2	bdb		swiss
PC593.Q16678	2		stitch	swiss
PC600.P00533	2	bdb		swiss
PC600.P23219	2		stitch	swiss
PC600.Q9H4B7	2	bdb		swiss
PC606.P22303	2	bdb		swiss
PC611.P22748	2	bdb		swiss
PC616.O43570	2	bdb		swiss
PC616.P00915	2		stitch	swiss
PC616.P43166	2	bdb		swiss
PC616.Q16790	2	bdb		swiss
PC616.Q9ULX7	2	bdb		swiss
PC620.P08908	2		stitch	swiss
PC620.P08913	2	bdb	stitch
PC620.P18089	2	bdb	stitch
PC620.P18825	2	bdb	stitch
PC620.P22303	2	bdb		swiss
PC620.P28222	2		stitch	swiss
PC620.P28223	2		stitch	swiss
PC620.P31645	2	bdb	stitch
PC620.P35354	2	bdb	stitch
PC620.P35372	2	bdb	stitch
PC620.P41145	2	bdb	stitch
PC620.P41595	2		stitch	swiss
PC620.P49286	2		stitch	swiss
PC620.Q13585	2		stitch	swiss
PC620.Q99500	2	bdb	stitch
PC620.Q9Y5N1	2	bdb	stitch
PC640.O00748	2		stitch	swiss
PC640.P23141	2		stitch	swiss
PC643.O43570	2	bdb		swiss
PC643.O60218	2	bdb		swiss
PC643.P00918	2	bdb		swiss
PC643.P07451	2	bdb		swiss
PC643.P22748	2	bdb		swiss
PC643.P23280	2	bdb		swiss
PC643.P35218	2	bdb		swiss
PC643.P35354	2	bdb	stitch
PC643.P43166	2	bdb		swiss
PC643.Q16790	2	bdb		swiss
PC643.Q9ULX7	2	bdb		swiss
PC643.Q9Y2D0	2	bdb		swiss
PC644.Q8TDS4	2	bdb		swiss
PC645.O43570	2	bdb		swiss
PC645.P00918	2	bdb		swiss
PC645.P07451	2	bdb		swiss
PC645.P23280	2	bdb		swiss
PC645.P35218	2	bdb		swiss
PC645.P43166	2	bdb		swiss
PC645.Q16790	2	bdb		swiss
PC645.Q8N1Q1	2	bdb		swiss
PC645.Q9Y2D0	2	bdb		swiss
PC646.O43570	2	bdb		swiss
PC646.P00918	2	bdb		swiss
PC646.P05067	2	bdb		swiss
PC646.P07451	2	bdb		swiss
PC646.P35218	2	bdb		swiss
PC646.P43166	2	bdb		swiss
PC646.Q9ULX7	2	bdb		swiss
PC646.Q9Y2D0	2	bdb		swiss
PC649.O43570	2	bdb		swiss
PC649.P07451	2	bdb		swiss
PC649.P22748	2	bdb		swiss
PC649.P23280	2	bdb		swiss
PC649.P35218	2	bdb		swiss
PC649.P43166	2	bdb		swiss
PC649.Q16790	2	bdb		swiss
PC649.Q9ULX7	2	bdb		swiss
PC649.Q9Y2D0	2	bdb		swiss
PC650.P00918	2	bdb		swiss
PC650.P35218	2	bdb		swiss
PC650.P51580	2	bdb		swiss
PC651.O43570	2	bdb		swiss
PC651.P00918	2	bdb		swiss
PC651.P05067	2	bdb		swiss
PC651.P07451	2	bdb		swiss
PC651.P22748	2	bdb		swiss
PC651.P23280	2	bdb		swiss
PC651.P35218	2	bdb		swiss
PC651.P43166	2	bdb		swiss
PC651.Q16790	2	bdb		swiss
PC651.Q9ULX7	2	bdb		swiss
PC651.Q9Y2D0	2	bdb		swiss
PC663.P00533	2	bdb	stitch
PC663.P02766	2	bdb	stitch
PC663.P04798	2	bdb	stitch
PC663.P05177	2	bdb		swiss
PC663.P08254	2	bdb		swiss
PC663.P11511	2	bdb	stitch
PC663.P11802	2	bdb	stitch
PC663.P28907	2	bdb		swiss
PC663.P39900	2	bdb		swiss
PC663.P53779	2	bdb	stitch
PC663.Q04760	2	bdb		swiss
PC663.Q05397	2	bdb	stitch
PC663.Q07817	2	bdb	stitch
PC663.Q16678	2	bdb	stitch
PC663.Q96GD4	2	bdb	stitch
PC663.Q9H2K2	2	bdb	stitch
PC664.P03372	2	bdb		swiss
PC664.P04798	2	bdb		swiss
PC664.P05177	2	bdb		swiss
PC664.P11511	2	bdb		swiss
PC664.P14061	2	bdb		swiss
PC664.P16152	2	bdb		swiss
PC664.Q16678	2	bdb		swiss
PC664.Q9UNQ0	2	bdb		swiss
PC665.P06276	2	bdb		swiss
PC665.P08684	2	bdb	stitch
PC665.P14061	2	bdb		swiss
PC665.P37059	2	bdb		swiss
PC665.P47989	2	bdb		swiss
PC666.P35354	2		stitch	swiss
PC668.P04798	2	bdb	stitch
PC668.P06493	2		stitch	swiss
PC668.P08684	2	bdb	stitch
PC668.P09874	2	bdb	stitch
PC668.P12931	2	bdb	stitch
PC668.P13569	2	bdb	stitch
PC668.P14061	2	bdb		swiss
PC668.P14780	2	bdb	stitch
PC668.P15121	2	bdb		swiss
PC668.P21397	2		stitch	swiss
PC668.P22303	2	bdb	stitch
PC668.P27338	2		stitch	swiss
PC668.P28907	2	bdb	stitch
PC668.P35354	2	bdb	stitch
PC668.P42574	2	bdb	stitch
PC668.Q16678	2	bdb	stitch
PC668.Q9H2K2	2	bdb	stitch
PC668.Q9NPH5	2	bdb	stitch
PC671.O43570	2	bdb		swiss
PC671.P00918	2	bdb		swiss
PC671.P07451	2	bdb		swiss
PC671.P22748	2	bdb		swiss
PC671.P35218	2	bdb		swiss
PC671.P35354	2	bdb	stitch
PC671.P43166	2	bdb		swiss
PC671.Q16790	2	bdb		swiss
PC671.Q8N1Q1	2	bdb		swiss
PC671.Q9ULX7	2	bdb		swiss
PC671.Q9Y2D0	2	bdb		swiss
PC673.O43570	2	bdb		swiss
PC673.P00533	2	bdb		swiss
PC673.P00918	2	bdb		swiss
PC673.P07451	2	bdb		swiss
PC673.P35218	2	bdb		swiss
PC673.P43166	2	bdb		swiss
PC673.Q16790	2	bdb		swiss
PC673.Q9ULX7	2	bdb		swiss
PC673.Q9Y2D0	2	bdb		swiss
PC687.P08246	2	bdb		swiss
PC702.Q96RJ0	2	bdb	stitch
PC707.P00325	2		stitch	swiss
PC707.P28332	2		stitch	swiss
PC708.P08913	2		stitch	swiss
PC708.P22748	2	bdb		swiss
PC714.O43570	2	bdb		swiss
PC714.P00918	2	bdb		swiss
PC714.P07451	2	bdb		swiss
PC714.P22748	2	bdb		swiss
PC714.P23280	2	bdb		swiss
PC714.P35218	2	bdb		swiss
PC714.P43166	2	bdb		swiss
PC714.Q16790	2	bdb		swiss
PC714.Q9ULX7	2	bdb		swiss
PC714.Q9Y2D0	2	bdb		swiss
PC720.O43570	2	bdb		swiss
PC720.P07451	2	bdb		swiss
PC720.P35218	2	bdb		swiss
PC720.P43166	2	bdb		swiss
PC720.Q8N1Q1	2	bdb		swiss
PC720.Q9ULX7	2	bdb		swiss
PC720.Q9Y2D0	2	bdb		swiss
PC722.P18031	2	bdb		swiss
PC754.P11511	2	bdb		swiss
PC756.P00918	2	bdb		swiss
PC756.P11511	2		stitch	swiss
PC756.P22748	2	bdb		swiss
PC757.P00918	2	bdb		swiss
PC757.P22748	2	bdb		swiss
PC757.P23141	2	bdb		swiss
PC772.P34972	2	bdb		swiss
PC772.P37231	2	bdb		swiss
PC772.Q03181	2	bdb		swiss
PC772.Q07869	2	bdb		swiss
PC787.P37231	2	bdb		swiss
PC787.Q03181	2	bdb		swiss
PC787.Q07869	2	bdb		swiss
PC789.P09917	2	bdb		swiss
PC789.P45984	2	bdb		swiss
PC812.Q9NR96	2	bdb		swiss
PC836.P34972	2	bdb		swiss
PC836.P37231	2	bdb		swiss
PC836.Q03181	2	bdb		swiss
PC836.Q07869	2	bdb		swiss
PC865.P05023	2		stitch	swiss
PC865.P13637	2		stitch	swiss

## Sheet: DPC-PTE pairs
DPC-PTE pairs	confidence score (1-3); Max 3 Min 1
PC620 (pp) Q16665	1
PC351 (pp) P49888	1
PC051 (pp) P00441	1
PC620 (pp) Q16236	1
PC351 (pp) P33260	1
PC620 (pp) Q15761	1
PC351 (pp) P31645	1
PC620 (pp) Q14833	1
PC051 (pp) O75874	1
PC620 (pp) Q14832	1
PC351 (pp) P22310	1
PC351 (pp) P22309	1
PC351 (pp) P20815	1
PC620 (pp) Q14416	1
PC351 (pp) P20813	2
PC351 (pp) P19224	1
PC351 (pp) P16662	1
PC351 (pp) P10635	1
PC351 (pp) P10632	1
PC351 (pp) P10275	2
PC620 (pp) Q05329	1
PC351 (pp) P08684	2
PC351 (pp) P08235	1
PC351 (pp) P08183	1
PC116 (pp) Q9NQX3	1
PC351 (pp) P06850	1
PC351 (pp) P05177	1
PC620 (pp) P61278	1
PC051 (pp) O15540	1
PC051 (pp) O15440	1
PC116 (pp) Q9NQT5	1
PC351 (pp) P04150	2
PC351 (pp) P03372	3
PC051 (pp) O15151	1
PC051 (pp) O14936	1
PC116 (pp) Q9NP78	1
PC348 (pp) P35354	1
PC348 (pp) P31645	1
PC116 (pp) Q9HD26	1
PC116 (pp) Q9HCP0	1
PC348 (pp) P23219	1
PC348 (pp) P10636	1
PC348 (pp) P10275	1
PC620 (pp) P50052	1
PC333 (pp) Q13627	1
PC620 (pp) P49146	1
PC620 (pp) P48681	1
PC333 (pp) P10636	1
PC333 (pp) P10415	1
PC333 (pp) P08631	1
PC333 (pp) P08246	2
PC620 (pp) P46663	1
PC620 (pp) P43681	1
PC328 (pp) Q12809	1
PC328 (pp) P35968	1
PC620 (pp) P42574	1
PC328 (pp) P35916	1
PC620 (pp) P42345	1
PC048 (pp) P00734	1
PC328 (pp) P35354	1
PC328 (pp) P23219	1
PC620 (pp) P41180	1
PC046 (pp) Q9P1P5	1
PC328 (pp) P10636	1
PC620 (pp) P41143	1
PC620 (pp) P35372	2
PC319 (pp) P20309	1
PC620 (pp) P35354	2
PC620 (pp) P35348	1
PC319 (pp) P18089	1
PC319 (pp) P11229	1
PC319 (pp) P08913	1
PC116 (pp) Q9H4A3	1
PC046 (pp) P43681	1
PC620 (pp) P34969	1
PC620 (pp) P33261	1
PC319 (pp) P08172	1
PC620 (pp) P33260	1
PC046 (pp) P35372	1
PC046 (pp) P35348	1
PC620 (pp) P31749	1
PC620 (pp) P31645	2
PC046 (pp) P34969	1
PC620 (pp) P31391	1
PC318 (pp) P30305	1
PC046 (pp) P31645	2
PC116 (pp) Q9H2K2	1
PC116 (pp) Q9H2E6	1
PC620 (pp) P30874	1
PC318 (pp) P10636	1
PC620 (pp) P30872	1
PC318 (pp) P10275	1
PC046 (pp) P28335	2
PC046 (pp) P28223	2
PC046 (pp) P28222	2
PC620 (pp) P30542	1
PC313 (pp) Q9UNQ0	2
PC620 (pp) P30411	1
PC620 (pp) P29475	1
PC046 (pp) P23381	1
PC046 (pp) P21397	1
PC313 (pp) Q13627	1
PC620 (pp) P28482	1
PC620 (pp) P28335	1
PC620 (pp) P28223	2
PC046 (pp) P18089	1
PC620 (pp) P28222	2
PC046 (pp) P17787	1
PC116 (pp) Q9H0R6	1
PC046 (pp) P11509	2
PC313 (pp) P56817	1
PC046 (pp) P08913	1
PC620 (pp) P25929	1
PC046 (pp) P08908	2
PC620 (pp) P25106	1
PC046 (pp) P05177	1
PC313 (pp) P35354	1
PC046 (pp) P05091	1
PC313 (pp) P30542	1
PC313 (pp) P24387	1
PC116 (pp) Q9GZZ9	1
PC313 (pp) P23219	1
PC620 (pp) P22466	1
PC620 (pp) P21554	1
PC620 (pp) P20815	1
PC620 (pp) P20813	1
PC116 (pp) Q9BZP6	1
PC313 (pp) P10636	1
PC313 (pp) P09923	1
PC620 (pp) P19876	1
PC116 (pp) Q9BZ95	1
PC313 (pp) P05771	1
PC313 (pp) P05186	1
PC620 (pp) P18089	2
PC313 (pp) P05177	1
PC620 (pp) P17787	1
PC313 (pp) P04054	2
PC620 (pp) P17302	1
PC313 (pp) P03372	2
PC045 (pp) P28335	1
PC620 (pp) P15692	1
PC045 (pp) P28223	1
PC620 (pp) P14780	1
PC620 (pp) P14416	1
PC045 (pp) P07101	1
PC620 (pp) P11509	1
PC045 (pp) P06276	1
PC620 (pp) P10635	1
PC311 (pp) P28335	1
PC620 (pp) P10632	1
PC311 (pp) P28223	1
PC045 (pp) P04637	1
PC045 (pp) P00734	1
PC311 (pp) P18089	1
PC311 (pp) P10636	1
PC311 (pp) P08913	1
PC620 (pp) P08913	2
PC311 (pp) P06276	1
PC620 (pp) P08908	2
PC116 (pp) Q9BW92	1
PC043 (pp) Q9Y4H2	1
PC620 (pp) P08172	1
PC043 (pp) Q9UNQ0	1
PC620 (pp) P07101	1
PC620 (pp) P06276	1
PC043 (pp) Q9UK17	1
PC306 (pp) P31645	1
PC043 (pp) Q9UJU2	1
PC306 (pp) P16662	1
PC620 (pp) P05231	1
PC620 (pp) P05177	1
PC306 (pp) P10275	1
PC043 (pp) Q9NYQ7	1
PC043 (pp) Q9NYQ6	1
PC620 (pp) P04637	1
PC620 (pp) P04156	1
PC620 (pp) P03372	1
PC043 (pp) Q9H2X9	1
PC620 (pp) P01375	1
PC620 (pp) P01303	1
PC301 (pp) P10636	1
PC301 (pp) P10275	1
PC620 (pp) P01213	1
PC620 (pp) P01189	1
PC620 (pp) P01024	1
PC300 (pp) P35354	1
PC620 (pp) P01019	1
PC300 (pp) P30542	1
PC300 (pp) P30305	1
PC300 (pp) P23219	1
PC300 (pp) P14780	1
PC116 (pp) Q9BQ39	1
PC300 (pp) P10636	1
PC300 (pp) P05771	1
PC620 (pp) O60503	1
PC299 (pp) Q9UNQ0	2
PC299 (pp) Q12809	1
PC620 (pp) O43566	1
PC043 (pp) Q8NFJ8	1
PC299 (pp) P56817	1
PC299 (pp) P41235	1
PC299 (pp) P36544	1
PC620 (pp) O15519	1
PC116 (pp) Q99714	1
PC116 (pp) Q99707	1
PC043 (pp) Q7Z449	1
PC043 (pp) Q7L5D6	1
PC299 (pp) P16389	1
PC116 (pp) Q99574	1
PC620 (pp) O00574	1
PC116 (pp) Q99571	1
PC299 (pp) P10636	1
PC620 (pp) O00222	1
PC299 (pp) P06276	1
PC043 (pp) Q16665	1
PC620 (pp) A0A0A0MRR0	1
PC298 (pp) P35968	1
PC043 (pp) Q16620	1
PC298 (pp) P35916	1
PC043 (pp) Q16566	1
PC298 (pp) P28222	1
PC116 (pp) Q99259	1
PC116 (pp) Q96T60	1
PC298 (pp) P10636	1
PC618 (pp) Q15303	1
PC298 (pp) P10635	1
PC618 (pp) Q13627	1
PC298 (pp) P08908	1
PC043 (pp) Q15465	1
PC298 (pp) P08684	1
PC043 (pp) Q15303	1
PC298 (pp) P08235	1
PC298 (pp) P04150	1
PC116 (pp) Q96RN1	1
PC618 (pp) P10636	1
PC618 (pp) P00533	1
PC043 (pp) Q13868	1
PC116 (pp) Q96QS3	1
PC043 (pp) Q13761	1
PC297 (pp) P35354	1
PC297 (pp) P25101	1
PC297 (pp) P23219	1
PC116 (pp) Q96PU5	1
PC043 (pp) Q13427	1
PC297 (pp) P21439	1
PC297 (pp) P14780	1
PC297 (pp) P10636	1
PC616 (pp) P21964	1
PC297 (pp) P08183	1
PC616 (pp) P21397	1
PC043 (pp) Q12809	1
PC296 (pp) P35354	1
PC616 (pp) P00533	1
PC296 (pp) P23219	1
PC296 (pp) P10636	1
PC296 (pp) P10275	1
PC615 (pp) P35354	1
PC615 (pp) P31645	1
PC615 (pp) P23219	1
PC286 (pp) Q9UNQ0	2
PC615 (pp) P11509	1
PC286 (pp) Q15303	1
PC615 (pp) P11229	1
PC615 (pp) P10636	1
PC615 (pp) P10275	1
PC286 (pp) P42574	1
PC116 (pp) Q96K78	1
PC286 (pp) P36544	1
PC615 (pp) P06276	1
PC286 (pp) P35354	1
PC286 (pp) P23219	1
PC615 (pp) P05177	1
PC286 (pp) P10636	1
PC043 (pp) P61278	1
PC286 (pp) P01375	1
PC286 (pp) P00533	1
PC116 (pp) Q96IV0	1
PC043 (pp) P60709	1
PC613 (pp) P42574	1
PC613 (pp) P35354	1
PC043 (pp) P60484	1
PC613 (pp) P21964	1
PC613 (pp) P21397	1
PC281 (pp) P35968	1
PC281 (pp) P35916	1
PC043 (pp) P55055	1
PC613 (pp) P10636	1
PC281 (pp) P11926	1
PC281 (pp) P10636	1
PC281 (pp) P06241	1
PC043 (pp) P49888	1
PC043 (pp) P49768	1
PC278 (pp) P35354	1
PC278 (pp) P23219	1
PC116 (pp) Q96EB6	1
PC278 (pp) P21397	1
PC116 (pp) Q96E22	1
PC043 (pp) P46100	1
PC278 (pp) P11362	1
PC043 (pp) P42574	1
PC278 (pp) P10636	1
PC043 (pp) P42345	1
PC278 (pp) P10635	1
PC610 (pp) P35354	1
PC278 (pp) P05177	1
PC610 (pp) P23219	1
PC278 (pp) P03372	1
PC278 (pp) P01106	1
PC610 (pp) P17787	1
PC278 (pp) P00533	1
PC610 (pp) P10636	1
PC116 (pp) Q96BS2	1
PC043 (pp) P35968	1
PC043 (pp) P35568	1
PC277 (pp) P29475	1
PC043 (pp) P35372	1
PC043 (pp) P35354	1
PC277 (pp) P21397	1
PC606 (pp) P21397	1
PC277 (pp) P10636	1
PC606 (pp) P10636	1
PC043 (pp) P34969	1
PC606 (pp) P06276	1
PC043 (pp) P33261	1
PC272 (pp) Q9Y6K1	1
PC043 (pp) P33260	1
PC043 (pp) P31749	1
PC272 (pp) Q9UNQ0	3
PC043 (pp) P31645	1
PC272 (pp) Q9UBK8	1
PC603 (pp) P28222	1
PC043 (pp) P29475	1
PC603 (pp) P10275	1
PC043 (pp) P28799	1
PC603 (pp) P08908	1
PC043 (pp) P28482	1
PC043 (pp) P28223	1
PC043 (pp) P26358	1
PC272 (pp) Q92913	1
PC116 (pp) Q92887	1
PC272 (pp) Q16665	1
PC602 (pp) P28222	1
PC043 (pp) P24385	1
PC602 (pp) P10636	1
PC043 (pp) P23560	1
PC602 (pp) P08908	1
PC272 (pp) Q15303	2
PC043 (pp) P22466	1
PC272 (pp) Q14289	1
PC043 (pp) P22310	1
PC272 (pp) Q14126	1
PC043 (pp) P22309	1
PC272 (pp) Q13510	1
PC272 (pp) Q13418	1
PC116 (pp) Q92736	1
PC043 (pp) P21964	1
PC601 (pp) P28222	1
PC601 (pp) P10636	1
PC043 (pp) P20815	1
PC043 (pp) P20813	2
PC601 (pp) P08908	1
PC043 (pp) P19224	1
PC272 (pp) Q00987	1
PC272 (pp) P98160	1
PC043 (pp) P18510	1
PC043 (pp) P18146	1
PC116 (pp) Q8WZ42	1
PC600 (pp) Q15303	1
PC600 (pp) Q13627	1
PC116 (pp) Q8WY91	1
PC043 (pp) P16662	1
PC272 (pp) P55055	1
PC043 (pp) P16220	1
PC272 (pp) P55011	1
PC272 (pp) P53539	1
PC043 (pp) P15692	1
PC272 (pp) P53355	1
PC600 (pp) P35354	3
PC600 (pp) P23219	2
PC043 (pp) P15104	1
PC043 (pp) P14780	1
PC272 (pp) P51787	1
PC600 (pp) P19838	1
PC272 (pp) P49888	1
PC600 (pp) P13500	1
PC043 (pp) P13500	1
PC272 (pp) P49768	1
PC600 (pp) P11362	1
PC600 (pp) P10636	1
PC043 (pp) P12644	1
PC600 (pp) P05177	1
PC600 (pp) P03372	1
PC043 (pp) P11926	1
PC600 (pp) P01106	1
PC272 (pp) P42574	1
PC600 (pp) P00533	2
PC043 (pp) P11712	1
PC043 (pp) P11509	1
PC043 (pp) P11473	1
PC593 (pp) Q15303	1
PC043 (pp) P10636	1
PC593 (pp) Q13627	1
PC043 (pp) P10635	1
PC272 (pp) P35568	1
PC593 (pp) Q12809	1
PC043 (pp) P10632	1
PC593 (pp) P56817	1
PC116 (pp) Q8TDX5	1
PC043 (pp) P10415	1
PC272 (pp) P35354	1
PC272 (pp) P33527	1
PC043 (pp) P10275	3
PC272 (pp) P31749	1
PC272 (pp) P30542	1
PC272 (pp) P29475	1
PC593 (pp) P11509	1
PC593 (pp) P10636	1
PC593 (pp) P05177	1
PC272 (pp) P28482	1
PC043 (pp) P08684	2
PC272 (pp) P26358	2
PC593 (pp) P00533	1
PC593 (pp) O75469	1
PC272 (pp) P24385	1
PC043 (pp) P08235	1
PC116 (pp) Q8TAD8	1
PC043 (pp) P08183	1
PC272 (pp) P22309	1
PC043 (pp) P08047	1
PC272 (pp) P21964	1
PC116 (pp) Q8NHY3	1
PC043 (pp) P07339	1
PC590 (pp) P35354	2
PC043 (pp) P07203	1
PC590 (pp) P23219	1
PC043 (pp) P07101	1
PC043 (pp) P06850	1
PC590 (pp) P10636	1
PC590 (pp) P10275	1
PC590 (pp) P09488	1
PC272 (pp) P16220	1
PC272 (pp) P15692	1
PC590 (pp) P06276	1
PC272 (pp) P14780	1
PC043 (pp) P05231	1
PC272 (pp) P14174	1
PC043 (pp) P05186	1
PC043 (pp) P05177	1
PC272 (pp) P13500	1
PC589 (pp) Q15303	1
PC589 (pp) Q13627	1
PC589 (pp) P35354	1
PC043 (pp) P04637	1
PC589 (pp) P23219	1
PC589 (pp) P21397	1
PC043 (pp) P04179	1
PC272 (pp) P11166	1
PC043 (pp) P04150	2
PC589 (pp) P10636	1
PC272 (pp) P10636	1
PC272 (pp) P10632	1
PC116 (pp) Q8NCI6	1
PC272 (pp) P10275	2
PC589 (pp) P00533	1
PC043 (pp) P03372	3
PC272 (pp) P09619	1
PC116 (pp) Q8NC56	1
PC043 (pp) P02768	1
PC272 (pp) P09038	1
PC272 (pp) P08684	1
PC043 (pp) P02649	1
PC272 (pp) P08047	1
PC586 (pp) P21397	1
PC043 (pp) P01584	1
PC043 (pp) P01583	1
PC043 (pp) P01375	1
PC586 (pp) P10275	1
PC116 (pp) Q8N9L9	1
PC272 (pp) P06493	2
PC043 (pp) P01303	1
PC586 (pp) P06276	1
PC043 (pp) P01270	1
PC272 (pp) P05771	1
PC272 (pp) P05231	1
PC043 (pp) P01189	1
PC043 (pp) P01178	1
PC272 (pp) P05186	1
PC272 (pp) P05177	1
PC043 (pp) P01106	1
PC272 (pp) P05091	1
PC043 (pp) P01100	1
PC043 (pp) P01024	1
PC043 (pp) P00750	1
PC272 (pp) P04637	1
PC584 (pp) Q13627	1
PC116 (pp) Q8N4T0	1
PC043 (pp) P00738	1
PC043 (pp) P00533	1
PC272 (pp) P03372	3
PC584 (pp) P51649	1
PC272 (pp) P01584	1
PC584 (pp) P21964	1
PC584 (pp) P14780	1
PC272 (pp) P01375	1
PC584 (pp) P10636	1
PC584 (pp) P06241	1
PC043 (pp) O75897	1
PC272 (pp) P01106	1
PC272 (pp) P01100	1
PC272 (pp) P01024	1
PC584 (pp) O14649	1
PC043 (pp) O75469	1
PC272 (pp) P01019	1
PC272 (pp) P00533	3
PC272 (pp) P00441	1
PC580 (pp) P14780	1
PC580 (pp) P10636	1
PC043 (pp) A0A0A0MRR0	1
PC579 (pp) Q13627	1
PC579 (pp) P56817	1
PC042 (pp) Q13627	1
PC579 (pp) P42574	1
PC266 (pp) P35354	1
PC579 (pp) P35354	1
PC042 (pp) P10636	1
PC042 (pp) P08631	1
PC266 (pp) P23219	1
PC579 (pp) P22309	1
PC042 (pp) P03372	1
PC579 (pp) P19224	1
PC042 (pp) P00533	1
PC266 (pp) P19838	1
PC579 (pp) P16662	1
PC579 (pp) P10636	1
PC266 (pp) P00533	1
PC039 (pp) P11712	1
PC039 (pp) P10635	1
PC039 (pp) P05771	1
PC265 (pp) P35354	1
PC579 (pp) O14980	1
PC265 (pp) P23219	1
PC578 (pp) Q9H306	1
PC265 (pp) P10636	1
PC578 (pp) Q16236	1
PC578 (pp) P56817	1
PC116 (pp) Q86WA9	1
PC578 (pp) P42574	1
PC262 (pp) P31645	1
PC262 (pp) P20309	1
PC578 (pp) P22894	1
PC262 (pp) P11229	1
PC578 (pp) P21397	1
PC262 (pp) P10275	1
PC578 (pp) P14780	1
PC262 (pp) P08172	1
PC262 (pp) P06276	1
PC035 (pp) P30305	1
PC261 (pp) P18089	1
PC261 (pp) P08913	1
PC035 (pp) P16662	1
PC035 (pp) P10275	1
PC261 (pp) P06241	1
PC578 (pp) P00734	1
PC116 (pp) Q86SQ9	1
PC035 (pp) P09923	1
PC578 (pp) O14980	2
PC035 (pp) P03372	1
PC260 (pp) Q8NER1	1
PC260 (pp) P35354	1
PC260 (pp) P23219	1
PC260 (pp) P21554	1
PC260 (pp) P10636	1
PC260 (pp) P10275	1
PC116 (pp) Q7Z460	1
PC573 (pp) P10636	1
PC256 (pp) P35916	1
PC032 (pp) P10636	1
PC032 (pp) P10275	1
PC032 (pp) P06276	1
PC256 (pp) P10636	1
PC256 (pp) P03372	1
PC254 (pp) Q09470	1
PC031 (pp) P29475	1
PC254 (pp) P31645	1
PC572 (pp) Q8NFZ4	1
PC031 (pp) P06276	1
PC254 (pp) P20309	1
PC254 (pp) P11229	1
PC254 (pp) P10275	1
PC254 (pp) P08235	1
PC254 (pp) P08172	1
PC254 (pp) P04150	1
PC249 (pp) P55055	1
PC030 (pp) P56817	1
PC249 (pp) P33261	1
PC249 (pp) P29475	1
PC030 (pp) P35354	1
PC116 (pp) Q6XPS3	1
PC249 (pp) P20309	1
PC249 (pp) P11712	1
PC249 (pp) P11229	1
PC030 (pp) P10636	1
PC249 (pp) P08913	1
PC572 (pp) P35348	1
PC249 (pp) P08172	1
PC572 (pp) P34969	1
PC249 (pp) P06276	1
PC572 (pp) P28335	1
PC572 (pp) P28223	2
PC030 (pp) P00533	1
PC572 (pp) P25100	1
PC030 (pp) O14980	1
PC572 (pp) P20309	2
PC242 (pp) P41143	1
PC242 (pp) P35372	1
PC242 (pp) P35354	1
PC242 (pp) P31645	1
PC572 (pp) P11229	3
PC025 (pp) P10636	1
PC242 (pp) P11712	1
PC572 (pp) P08172	3
PC116 (pp) Q6PIF6	1
PC242 (pp) P10636	1
PC242 (pp) P10635	1
PC242 (pp) P08684	1
PC572 (pp) P06276	2
PC025 (pp) P00533	1
PC242 (pp) P04150	1
PC572 (pp) P01303	1
PC238 (pp) Q96EB6	1
PC572 (pp) P01100	1
PC238 (pp) Q13627	1
PC022 (pp) P35354	1
PC022 (pp) P31645	1
PC238 (pp) P35354	2
PC022 (pp) P23219	1
PC238 (pp) P23219	2
PC022 (pp) P11229	1
PC571 (pp) Q9UJU2	1
PC022 (pp) P10636	1
PC022 (pp) P10275	1
PC238 (pp) P10636	1
PC022 (pp) P03372	1
PC021 (pp) Q9P1P5	1
PC238 (pp) P03372	1
PC571 (pp) Q00987	1
PC571 (pp) P35372	1
PC571 (pp) P21397	1
PC021 (pp) P31645	1
PC021 (pp) P28335	1
PC021 (pp) P28223	2
PC237 (pp) P41143	1
PC571 (pp) P04150	1
PC571 (pp) P01584	1
PC237 (pp) P35372	1
PC237 (pp) P35354	1
PC571 (pp) P00734	1
PC021 (pp) P25929	1
PC237 (pp) P11712	1
PC237 (pp) P10636	1
PC237 (pp) P10635	1
PC237 (pp) P08684	1
PC021 (pp) P21397	1
PC237 (pp) P04150	1
PC021 (pp) P10636	1
PC021 (pp) P00734	1
PC569 (pp) P16662	1
PC569 (pp) P06276	1
PC223 (pp) P21397	1
PC223 (pp) P10636	1
PC020 (pp) P41968	1
PC567 (pp) Q9UNQ0	2
PC020 (pp) P34969	1
PC220 (pp) Q9UBK8	1
PC020 (pp) P28335	1
PC567 (pp) Q15303	1
PC020 (pp) P28223	1
PC567 (pp) P56817	1
PC020 (pp) P28222	1
PC567 (pp) P10636	1
PC020 (pp) P21397	1
PC567 (pp) P03372	1
PC020 (pp) P14416	1
PC567 (pp) P00533	1
PC020 (pp) P08908	1
PC220 (pp) P29475	1
PC016 (pp) Q9H4B4	1
PC220 (pp) P22309	1
PC562 (pp) Q9UNQ0	2
PC220 (pp) P16662	1
PC220 (pp) P10636	1
PC016 (pp) P11229	1
PC220 (pp) P08684	1
PC562 (pp) Q92887	1
PC220 (pp) P06241	1
PC015 (pp) P56817	1
PC562 (pp) Q13627	1
PC015 (pp) P10636	1
PC015 (pp) P08861	1
PC218 (pp) P56817	1
PC218 (pp) P55055	1
PC015 (pp) P06276	1
PC015 (pp) P00734	1
PC562 (pp) P56817	1
PC218 (pp) P31645	1
PC562 (pp) P53355	1
PC218 (pp) P20309	1
PC218 (pp) P11229	1
PC008 (pp) Q16881	1
PC218 (pp) P10275	1
PC218 (pp) P08172	1
PC218 (pp) P06276	1
PC008 (pp) P31645	1
PC215 (pp) Q9UNQ0	2
PC008 (pp) P28161	1
PC008 (pp) P14174	1
PC008 (pp) P10636	1
PC562 (pp) P41143	1
PC562 (pp) P35372	1
PC562 (pp) P35354	1
PC562 (pp) P35348	1
PC562 (pp) P33261	1
PC562 (pp) P31645	1
PC215 (pp) P35354	1
PC116 (pp) Q30201	1
PC215 (pp) P24387	1
PC215 (pp) P21397	1
PC116 (pp) Q2M3G0	1
PC007 (pp) Q9H2K2	1
PC562 (pp) P18089	1
PC116 (pp) Q16881	1
PC007 (pp) Q96EB6	2
PC215 (pp) P10636	1
PC215 (pp) P10275	1
PC215 (pp) P09923	1
PC562 (pp) P14780	1
PC215 (pp) P05186	1
PC215 (pp) P05177	2
PC562 (pp) P11712	1
PC215 (pp) P03372	2
PC562 (pp) P11229	1
PC007 (pp) Q7Z2W4	1
PC562 (pp) P10636	2
PC562 (pp) P10635	1
PC209 (pp) Q9UNQ0	1
PC562 (pp) P10632	1
PC562 (pp) P09923	1
PC562 (pp) P08913	1
PC209 (pp) Q92887	1
PC562 (pp) P08684	1
PC116 (pp) Q16620	1
PC562 (pp) P08172	1
PC116 (pp) Q16555	1
PC562 (pp) P06493	1
PC562 (pp) P06276	1
PC562 (pp) P05186	1
PC562 (pp) P05177	2
PC116 (pp) Q16478	1
PC209 (pp) P35354	1
PC209 (pp) P33527	1
PC209 (pp) P24387	1
PC562 (pp) P04054	1
PC007 (pp) P42898	1
PC007 (pp) P42574	1
PC007 (pp) P42345	1
PC562 (pp) P00734	1
PC562 (pp) P00533	1
PC007 (pp) P29475	1
PC209 (pp) P10636	1
PC209 (pp) P10275	1
PC209 (pp) P09923	1
PC209 (pp) P05186	1
PC209 (pp) P05177	2
PC209 (pp) P03372	2
PC007 (pp) P08172	1
PC561 (pp) P06276	1
PC200 (pp) P35348	1
PC116 (pp) Q14957	1
PC200 (pp) P28335	1
PC200 (pp) P28223	1
PC116 (pp) Q14764	1
PC200 (pp) P25100	1
PC116 (pp) Q14722	1
PC200 (pp) P20309	1
PC559 (pp) P28222	1
PC200 (pp) P11229	1
PC006 (pp) Q05586	1
PC559 (pp) P21397	1
PC559 (pp) P10636	1
PC200 (pp) P08172	1
PC559 (pp) P08908	1
PC116 (pp) Q14643	1
PC006 (pp) P35354	1
PC200 (pp) P06276	1
PC559 (pp) P06276	1
PC550 (pp) Q9UNQ0	2
PC006 (pp) P23219	1
PC006 (pp) P10636	1
PC550 (pp) Q15303	1
PC198 (pp) Q14145	1
PC550 (pp) P56817	1
PC550 (pp) P30542	1
PC198 (pp) P42574	1
PC004 (pp) Q9UNQ0	1
PC198 (pp) P28222	1
PC550 (pp) P10636	1
PC550 (pp) P03372	1
PC004 (pp) Q9H306	1
PC198 (pp) P10275	1
PC550 (pp) P00533	1
PC116 (pp) Q14315	1
PC116 (pp) Q14289	1
PC198 (pp) P08908	1
PC116 (pp) Q14195	1
PC116 (pp) Q14155	1
PC537 (pp) P03372	1
PC004 (pp) P35354	2
PC193 (pp) P29475	1
PC004 (pp) P30542	1
PC004 (pp) P24387	1
PC116 (pp) Q13972	1
PC004 (pp) P23219	1
PC116 (pp) Q13885	1
PC193 (pp) P21397	1
PC116 (pp) Q13868	1
PC193 (pp) P10636	1
PC536 (pp) P56817	1
PC116 (pp) Q13813	1
PC536 (pp) P03372	1
PC116 (pp) Q13620	1
PC004 (pp) P11712	1
PC004 (pp) P11362	1
PC116 (pp) Q13617	1
PC004 (pp) P09923	1
PC004 (pp) P08684	1
PC116 (pp) Q13509	1
PC004 (pp) P05186	1
PC532 (pp) P10636	1
PC004 (pp) P05177	1
PC116 (pp) Q13427	1
PC192 (pp) P10636	1
PC192 (pp) P07339	1
PC004 (pp) P03372	1
PC116 (pp) Q13393	1
PC116 (pp) Q13303	1
PC530 (pp) Q13627	1
PC191 (pp) P21397	1
PC003 (pp) Q9P272	1
PC530 (pp) P10636	1
PC116 (pp) Q13224	1
PC003 (pp) Q9BZP6	1
PC530 (pp) P03372	1
PC189 (pp) P31645	1
PC003 (pp) Q96RN1	1
PC189 (pp) P28335	1
PC189 (pp) P28223	1
PC116 (pp) Q13144	1
PC189 (pp) P10636	1
PC003 (pp) Q86WA9	1
PC116 (pp) Q13002	1
PC529 (pp) P10636	1
PC116 (pp) Q12879	1
PC003 (pp) Q16665	1
PC527 (pp) P30305	1
PC116 (pp) Q12756	1
PC188 (pp) Q9H3S3	1
PC527 (pp) P10636	1
PC116 (pp) Q09428	1
PC003 (pp) P48357	1
PC526 (pp) P78509	1
PC003 (pp) P42574	1
PC526 (pp) P30305	1
PC526 (pp) P22310	1
PC526 (pp) P16662	1
PC003 (pp) P35354	2
PC526 (pp) P10275	1
PC003 (pp) P23219	1
PC526 (pp) P03372	1
PC116 (pp) Q08209	1
PC003 (pp) P17516	1
PC116 (pp) Q06830	1
PC519 (pp) Q05193	1
PC116 (pp) Q05586	1
PC519 (pp) P04054	1
PC003 (pp) P04637	1
PC116 (pp) Q05329	1
PC188 (pp) P56817	1
PC519 (pp) O15540	1
PC003 (pp) P02768	1
PC116 (pp) Q04724	1
PC188 (pp) P51689	1
PC116 (pp) Q04656	1
PC116 (pp) Q03933	1
PC188 (pp) P49888	2
PC116 (pp) Q03518	1
PC188 (pp) P42574	1
PC116 (pp) Q03164	1
PC511 (pp) P10636	1
PC003 (pp) O00462	1
PC511 (pp) P10275	1
PC511 (pp) P06276	1
PC188 (pp) P23946	1
PC116 (pp) Q02246	1
PC188 (pp) P22309	1
PC188 (pp) P19224	1
PC510 (pp) P10636	1
PC188 (pp) P08861	1
PC509 (pp) P30305	1
PC188 (pp) P08246	1
PC509 (pp) P10636	1
PC509 (pp) P08861	1
PC188 (pp) P06870	1
PC509 (pp) P05177	1
PC509 (pp) P00734	1
PC116 (pp) P78352	1
PC188 (pp) P03372	1
PC188 (pp) P01583	1
PC188 (pp) P01375	1
PC508 (pp) Q14145	1
PC508 (pp) P42574	1
PC508 (pp) P28222	1
PC188 (pp) P00750	1
PC508 (pp) P10635	1
PC508 (pp) P08908	1
PC508 (pp) P08684	1
PC188 (pp) P00738	1
PC188 (pp) P00734	1
PC188 (pp) O75897	2
PC116 (pp) P63104	1
PC865 (pp) P54707	3
PC116 (pp) P63027	1
PC507 (pp) P28222	1
PC865 (pp) P50993	1
PC865 (pp) P30305	1
PC188 (pp) O14980	1
PC507 (pp) P08908	1
PC865 (pp) P20648	1
PC507 (pp) P08235	1
PC865 (pp) P13637	2
PC116 (pp) P62937	1
PC865 (pp) P10636	1
PC507 (pp) P04150	1
PC506 (pp) Q8NER1	1
PC843 (pp) Q494W8	1
PC843 (pp) Q12809	1
PC843 (pp) P36544	1
PC843 (pp) P31645	1
PC843 (pp) P20309	1
PC843 (pp) P11229	1
PC185 (pp) P10636	1
PC506 (pp) P35354	1
PC506 (pp) P30411	1
PC843 (pp) P08172	1
PC506 (pp) P28222	1
PC836 (pp) Q8NER1	1
PC185 (pp) P00734	1
PC506 (pp) P14780	1
PC506 (pp) P10635	1
PC506 (pp) P08908	1
PC506 (pp) P08684	2
PC183 (pp) P18089	1
PC836 (pp) P21554	1
PC506 (pp) P04637	1
PC183 (pp) P08913	1
PC506 (pp) P04156	1
PC183 (pp) P08631	1
PC506 (pp) P03372	1
PC116 (pp) P60953	1
PC183 (pp) P06241	1
PC819 (pp) P35354	1
PC116 (pp) P60709	1
PC819 (pp) P23219	1
PC116 (pp) P60484	1
PC505 (pp) P28222	1
PC819 (pp) P10636	1
PC819 (pp) P05771	1
PC505 (pp) P10636	1
PC505 (pp) P08908	1
PC116 (pp) P56817	1
PC504 (pp) P35354	1
PC818 (pp) P56817	1
PC182 (pp) Q9H3S3	1
PC504 (pp) P28222	1
PC818 (pp) P35354	1
PC818 (pp) P20309	1
PC504 (pp) P10275	1
PC818 (pp) P11229	1
PC182 (pp) Q99259	1
PC504 (pp) P08908	1
PC818 (pp) P08913	1
PC818 (pp) P08172	1
PC818 (pp) P06276	1
PC116 (pp) P55263	1
PC116 (pp) P55087	1
PC817 (pp) P31645	1
PC116 (pp) P55072	1
PC501 (pp) Q9NS75	1
PC817 (pp) P11229	1
PC501 (pp) Q9NQ66	1
PC817 (pp) P08172	1
PC817 (pp) P06276	1
PC501 (pp) Q9HBW0	1
PC817 (pp) P03372	1
PC812 (pp) Q9UBK8	1
PC116 (pp) P54136	1
PC116 (pp) P54098	1
PC812 (pp) Q13627	1
PC812 (pp) P56817	1
PC812 (pp) P35354	1
PC812 (pp) P33527	1
PC116 (pp) P53355	1
PC812 (pp) P31749	1
PC812 (pp) P29475	1
PC116 (pp) P52888	1
PC812 (pp) P10636	1
PC182 (pp) P51817	1
PC116 (pp) P52788	1
PC812 (pp) P06241	1
PC182 (pp) P42574	1
PC810 (pp) P30305	1
PC501 (pp) Q13255	1
PC810 (pp) P29475	1
PC810 (pp) P22310	1
PC182 (pp) P23946	1
PC810 (pp) P10636	1
PC810 (pp) P10275	1
PC810 (pp) P06276	1
PC116 (pp) P51817	1
PC810 (pp) P03372	1
PC116 (pp) P51809	1
PC116 (pp) P51689	1
PC501 (pp) P46663	1
PC116 (pp) P51649	1
PC809 (pp) P31645	1
PC809 (pp) P11229	1
PC501 (pp) P41594	1
PC809 (pp) P10636	1
PC809 (pp) P08172	1
PC501 (pp) P41180	1
PC182 (pp) P08861	1
PC501 (pp) P35348	1
PC182 (pp) P08246	1
PC807 (pp) P31645	1
PC807 (pp) P11229	1
PC807 (pp) P08172	1
PC182 (pp) P06870	1
PC501 (pp) P30411	1
PC182 (pp) P06276	1
PC804 (pp) P31645	1
PC501 (pp) P28335	1
PC182 (pp) P04637	1
PC501 (pp) P28223	1
PC804 (pp) P20309	1
PC804 (pp) P11229	1
PC116 (pp) P49888	1
PC501 (pp) P25101	1
PC804 (pp) P08172	1
PC182 (pp) P02768	1
PC501 (pp) P25100	1
PC804 (pp) P06276	1
PC804 (pp) P03372	1
PC182 (pp) P01375	1
PC182 (pp) P00750	1
PC501 (pp) P20396	1
PC803 (pp) P30305	1
PC501 (pp) P20309	1
PC803 (pp) P29475	1
PC803 (pp) P08172	1
PC182 (pp) P00738	1
PC803 (pp) P05177	1
PC182 (pp) P00734	1
PC501 (pp) P11229	1
PC501 (pp) P10636	1
PC116 (pp) P49419	1
PC116 (pp) P49327	1
PC802 (pp) P31645	1
PC501 (pp) P01185	1
PC501 (pp) P01178	1
PC802 (pp) P11229	1
PC802 (pp) P10636	1
PC116 (pp) P48728	1
PC501 (pp) P01019	1
PC802 (pp) P08172	1
PC501 (pp) O95837	1
PC501 (pp) O95665	1
PC501 (pp) O75962	1
PC798 (pp) P28335	1
PC116 (pp) P48058	1
PC798 (pp) P28223	1
PC179 (pp) Q9Y243	1
PC798 (pp) P18089	1
PC798 (pp) P14416	1
PC116 (pp) P47897	1
PC798 (pp) P10636	1
PC798 (pp) P08913	1
PC179 (pp) Q9UBK8	1
PC797 (pp) P21554	1
PC179 (pp) Q9NS75	1
PC797 (pp) P10636	1
PC500 (pp) P31645	1
PC797 (pp) P06276	1
PC179 (pp) Q9NQ66	1
PC500 (pp) P17787	1
PC500 (pp) P14416	1
PC500 (pp) P08172	1
PC796 (pp) P55055	1
PC179 (pp) Q9HBW0	1
PC796 (pp) P20309	1
PC796 (pp) P11229	1
PC179 (pp) Q9H3S5	1
PC796 (pp) P08172	1
PC796 (pp) P06276	1
PC116 (pp) P42574	1
PC499 (pp) P10636	1
PC116 (pp) P42263	1
PC116 (pp) P42262	1
PC116 (pp) P42261	1
PC179 (pp) Q99259	1
PC795 (pp) P10275	1
PC795 (pp) P08235	1
PC795 (pp) P05771	1
PC795 (pp) P04150	1
PC794 (pp) Q9UKV0	1
PC498 (pp) P05177	1
PC794 (pp) Q15303	1
PC498 (pp) P00734	1
PC794 (pp) P56524	1
PC794 (pp) P21397	1
PC497 (pp) P31645	1
PC794 (pp) P10636	1
PC116 (pp) P39880	1
PC794 (pp) P00533	1
PC497 (pp) P08861	1
PC116 (pp) P39086	1
PC116 (pp) P39060	1
PC497 (pp) P00734	1
PC791 (pp) P31645	1
PC116 (pp) P37287	1
PC791 (pp) P20309	1
PC791 (pp) P11229	1
PC791 (pp) P10636	1
PC791 (pp) P08172	1
PC496 (pp) Q9NS75	1
PC790 (pp) P56817	1
PC496 (pp) Q9NQX3	1
PC496 (pp) Q9NQ66	1
PC790 (pp) P30305	1
PC496 (pp) Q9HBW0	1
PC116 (pp) P35611	1
PC790 (pp) P10636	1
PC790 (pp) P06276	1
PC179 (pp) Q13255	1
PC116 (pp) P35354	1
PC116 (pp) P35240	1
PC789 (pp) P35354	1
PC789 (pp) P11712	1
PC116 (pp) P34896	1
PC789 (pp) P10636	1
PC789 (pp) P10635	1
PC789 (pp) P08684	1
PC179 (pp) P56524	1
PC789 (pp) P04150	1
PC116 (pp) P33527	1
PC179 (pp) P53985	1
PC116 (pp) P33261	1
PC496 (pp) Q13255	1
PC116 (pp) P32418	1
PC787 (pp) Q8NER1	1
PC496 (pp) P63104	1
PC787 (pp) P21554	1
PC179 (pp) P46663	1
PC116 (pp) P31939	1
PC787 (pp) P10636	1
PC787 (pp) P06276	1
PC116 (pp) P31749	1
PC496 (pp) P53985	1
PC179 (pp) P42574	1
PC179 (pp) P42345	1
PC783 (pp) P16662	1
PC783 (pp) P10636	1
PC179 (pp) P41594	1
PC496 (pp) P46663	1
PC116 (pp) P30711	1
PC179 (pp) P41180	1
PC496 (pp) P42261	1
PC496 (pp) P41594	1
PC496 (pp) P41180	1
PC782 (pp) P20309	1
PC179 (pp) P35354	1
PC782 (pp) P11229	1
PC179 (pp) P35348	1
PC496 (pp) P35348	1
PC782 (pp) P08172	1
PC782 (pp) P06276	1
PC179 (pp) P31749	1
PC116 (pp) P29972	1
PC781 (pp) P35354	1
PC116 (pp) P29475	1
PC496 (pp) P30411	1
PC781 (pp) P21554	1
PC179 (pp) P30411	1
PC781 (pp) P20309	1
PC179 (pp) P29475	1
PC116 (pp) P29400	1
PC781 (pp) P11229	1
PC116 (pp) P29320	1
PC496 (pp) P28335	1
PC781 (pp) P08172	1
PC496 (pp) P28223	1
PC781 (pp) P06276	1
PC179 (pp) P28482	1
PC179 (pp) P28335	1
PC179 (pp) P28223	1
PC777 (pp) Q8NER1	1
PC179 (pp) P28161	1
PC496 (pp) P25101	1
PC496 (pp) P25100	1
PC777 (pp) P20309	1
PC777 (pp) P11229	1
PC116 (pp) P28482	1
PC777 (pp) P08172	1
PC179 (pp) P25101	1
PC777 (pp) P06276	1
PC179 (pp) P25100	1
PC496 (pp) P20396	1
PC179 (pp) P24385	1
PC496 (pp) P20309	1
PC116 (pp) P27695	1
PC772 (pp) Q8NER1	1
PC116 (pp) P27449	1
PC179 (pp) P20396	1
PC496 (pp) P11229	1
PC772 (pp) P21554	1
PC772 (pp) P10636	1
PC179 (pp) P20309	1
PC116 (pp) P26640	1
PC772 (pp) P06276	1
PC179 (pp) P19876	1
PC116 (pp) P26358	1
PC496 (pp) P08913	1
PC496 (pp) P08631	1
PC771 (pp) P35354	1
PC496 (pp) P06241	1
PC771 (pp) P31645	1
PC179 (pp) P14780	1
PC771 (pp) P21554	1
PC771 (pp) P10636	1
PC771 (pp) P06276	1
PC179 (pp) P13500	1
PC496 (pp) P01185	1
PC496 (pp) P01178	1
PC116 (pp) P24666	1
PC116 (pp) P24385	1
PC496 (pp) P01019	1
PC116 (pp) P23946	1
PC179 (pp) P11229	1
PC769 (pp) P31645	1
PC116 (pp) P23919	1
PC496 (pp) O95837	1
PC496 (pp) O95665	1
PC769 (pp) P20309	1
PC179 (pp) P10275	1
PC496 (pp) O75962	1
PC769 (pp) P11229	1
PC769 (pp) P10275	1
PC116 (pp) P23526	1
PC769 (pp) P08172	1
PC769 (pp) P03372	1
PC116 (pp) P23381	1
PC496 (pp) O15540	1
PC116 (pp) P23368	1
PC116 (pp) P23219	1
PC179 (pp) P07203	1
PC768 (pp) P35354	1
PC179 (pp) P07101	1
PC179 (pp) P06493	1
PC768 (pp) P23219	1
PC768 (pp) P20309	1
PC768 (pp) P11229	1
PC179 (pp) P06276	1
PC768 (pp) P10636	1
PC494 (pp) P35354	1
PC768 (pp) P08172	1
PC494 (pp) P23219	1
PC494 (pp) P21554	1
PC494 (pp) P21397	1
PC179 (pp) P04637	1
PC179 (pp) P04179	1
PC494 (pp) P10636	1
PC494 (pp) P10275	1
PC767 (pp) P31645	1
PC116 (pp) P22061	1
PC116 (pp) P21964	1
PC767 (pp) P08861	1
PC492 (pp) P30305	1
PC767 (pp) P00734	1
PC116 (pp) P21675	1
PC179 (pp) P01185	1
PC492 (pp) P20309	1
PC179 (pp) P01178	1
PC492 (pp) P16662	1
PC116 (pp) P21579	1
PC492 (pp) P11229	1
PC179 (pp) P01106	1
PC116 (pp) P21439	1
PC765 (pp) Q05586	1
PC179 (pp) P01019	1
PC492 (pp) P08172	1
PC116 (pp) P21397	1
PC492 (pp) P06276	1
PC116 (pp) P21333	1
PC765 (pp) P30305	1
PC765 (pp) P10636	1
PC179 (pp) O95837	1
PC116 (pp) P20813	1
PC179 (pp) O95665	1
PC179 (pp) O75962	1
PC491 (pp) P55055	1
PC762 (pp) Q09470	1
PC116 (pp) P20472	1
PC491 (pp) P16662	1
PC179 (pp) O60760	1
PC491 (pp) P10636	1
PC762 (pp) P20309	1
PC762 (pp) P11229	1
PC179 (pp) O43854	1
PC762 (pp) P10636	1
PC762 (pp) P10275	1
PC490 (pp) Q494W8	1
PC762 (pp) P08172	1
PC762 (pp) P03372	1
PC179 (pp) O15519	1
PC490 (pp) P36544	1
PC761 (pp) P29475	1
PC490 (pp) P31645	1
PC761 (pp) P20309	1
PC761 (pp) P18089	1
PC490 (pp) P10636	1
PC761 (pp) P11229	1
PC761 (pp) P08913	1
PC179 (pp) O00141	1
PC761 (pp) P08172	1
PC761 (pp) P06276	1
PC489 (pp) P55055	1
PC761 (pp) P03372	1
PC116 (pp) P18146	1
PC489 (pp) P16662	1
PC489 (pp) P10275	1
PC760 (pp) P33261	1
PC178 (pp) Q8NER1	1
PC760 (pp) P31645	1
PC760 (pp) P29475	1
PC178 (pp) P30305	1
PC760 (pp) P10275	1
PC178 (pp) P16662	1
PC760 (pp) P08172	1
PC760 (pp) P06276	1
PC178 (pp) P10275	1
PC760 (pp) P03372	1
PC483 (pp) P35354	1
PC483 (pp) P23219	1
PC483 (pp) P16662	1
PC483 (pp) P10636	1
PC759 (pp) P16662	1
PC759 (pp) P10636	1
PC759 (pp) P06276	1
PC482 (pp) Q8NER1	1
PC169 (pp) P35354	1
PC169 (pp) P30542	1
PC169 (pp) P23219	1
PC482 (pp) P35354	1
PC169 (pp) P10636	1
PC482 (pp) P23219	1
PC758 (pp) P31645	1
PC169 (pp) P05771	1
PC482 (pp) P10636	1
PC758 (pp) P10636	1
PC758 (pp) P10275	1
PC758 (pp) P10071	1
PC475 (pp) Q9Y243	1
PC116 (pp) P15692	1
PC167 (pp) P08246	1
PC475 (pp) Q9UNQ0	1
PC475 (pp) Q9UHC9	1
PC475 (pp) Q9UBK8	1
PC167 (pp) O00206	1
PC116 (pp) P15289	1
PC475 (pp) Q9NWV4	1
PC757 (pp) P10636	1
PC116 (pp) P15104	1
PC757 (pp) P10275	1
PC166 (pp) Q08209	1
PC757 (pp) P06276	1
PC475 (pp) Q9HBX9	1
PC166 (pp) P10636	1
PC166 (pp) P08246	1
PC116 (pp) P14920	1
PC166 (pp) P03372	1
PC116 (pp) P14780	1
PC116 (pp) P14174	1
PC756 (pp) Q7Z449	1
PC475 (pp) Q92887	1
PC756 (pp) Q6V0L0	1
PC475 (pp) Q7Z449	1
PC116 (pp) P13533	1
PC116 (pp) P13500	1
PC475 (pp) Q6V0L0	1
PC756 (pp) P33261	1
PC116 (pp) P12821	1
PC756 (pp) P33260	1
PC164 (pp) Q8N4T0	1
PC475 (pp) Q16881	1
PC164 (pp) Q7Z449	1
PC116 (pp) P11926	1
PC756 (pp) P20815	1
PC756 (pp) P20813	1
PC116 (pp) P11712	1
PC756 (pp) P11712	1
PC116 (pp) P11532	1
PC475 (pp) Q13427	1
PC116 (pp) P11509	1
PC756 (pp) P11509	1
PC756 (pp) P10636	1
PC756 (pp) P10635	1
PC756 (pp) P10632	1
PC475 (pp) Q09428	1
PC116 (pp) P11362	1
PC756 (pp) P10275	1
PC756 (pp) P08684	1
PC164 (pp) P11509	1
PC116 (pp) P11245	1
PC756 (pp) P06276	1
PC756 (pp) P05177	1
PC164 (pp) P00734	1
PC116 (pp) P11161	1
PC475 (pp) P78509	1
PC116 (pp) P10646	1
PC754 (pp) Q15465	1
PC116 (pp) P10636	1
PC116 (pp) P10635	1
PC163 (pp) Q9NS75	1
PC754 (pp) P41143	1
PC754 (pp) P35372	1
PC475 (pp) P55055	1
PC163 (pp) Q9NQ66	1
PC475 (pp) P53985	1
PC116 (pp) P10275	1
PC754 (pp) P10636	1
PC163 (pp) Q9HBW0	1
PC754 (pp) P04062	1
PC116 (pp) P10071	1
PC475 (pp) P46100	1
PC752 (pp) P10636	1
PC752 (pp) P06276	1
PC163 (pp) Q8N9L9	1
PC475 (pp) P35568	1
PC475 (pp) P35354	1
PC751 (pp) P55055	1
PC475 (pp) P33527	1
PC475 (pp) P33261	1
PC475 (pp) P33260	1
PC751 (pp) P16662	1
PC475 (pp) P31749	1
PC751 (pp) P10636	1
PC475 (pp) P29475	1
PC163 (pp) Q13255	1
PC475 (pp) P28482	2
PC163 (pp) Q05193	1
PC475 (pp) P28223	1
PC116 (pp) P08670	1
PC746 (pp) P35354	1
PC116 (pp) P08631	1
PC746 (pp) P21397	1
PC746 (pp) P10636	1
PC475 (pp) P22310	1
PC475 (pp) P22309	1
PC744 (pp) Q09470	1
PC475 (pp) P21964	1
PC744 (pp) P20309	1
PC163 (pp) P46663	1
PC475 (pp) P21554	1
PC116 (pp) P08235	1
PC744 (pp) P11229	1
PC744 (pp) P10636	1
PC116 (pp) P08183	1
PC744 (pp) P10275	1
PC475 (pp) P20815	1
PC475 (pp) P20813	1
PC744 (pp) P08172	1
PC163 (pp) P41594	1
PC116 (pp) P08047	1
PC744 (pp) P03372	1
PC163 (pp) P41235	1
PC475 (pp) P19224	1
PC163 (pp) P41180	1
PC743 (pp) Q13255	1
PC163 (pp) P35354	1
PC116 (pp) P07814	1
PC743 (pp) P41594	1
PC163 (pp) P35348	1
PC475 (pp) P17302	1
PC475 (pp) P16662	1
PC743 (pp) P10636	1
PC743 (pp) P08246	1
PC475 (pp) P15692	1
PC116 (pp) P07339	1
PC163 (pp) P30411	1
PC116 (pp) P07099	1
PC732 (pp) P10636	1
PC475 (pp) P11926	1
PC475 (pp) P11712	1
PC163 (pp) P28335	1
PC163 (pp) P28223	1
PC475 (pp) P11509	1
PC475 (pp) P11473	1
PC732 (pp) P00734	1
PC475 (pp) P10636	1
PC163 (pp) P25101	1
PC475 (pp) P10635	1
PC163 (pp) P25100	1
PC475 (pp) P10632	1
PC475 (pp) P10589	1
PC475 (pp) P10275	3
PC116 (pp) P06276	1
PC730 (pp) P21964	1
PC116 (pp) P06241	2
PC730 (pp) P21397	1
PC163 (pp) P20396	1
PC475 (pp) P08684	2
PC730 (pp) P10636	1
PC116 (pp) P06213	1
PC475 (pp) P08235	3
PC163 (pp) P20309	1
PC728 (pp) Q9UMN6	1
PC475 (pp) P07101	1
PC475 (pp) P06850	1
PC475 (pp) P06276	1
PC116 (pp) P05186	1
PC163 (pp) P11712	1
PC475 (pp) P05231	1
PC163 (pp) P11229	1
PC475 (pp) P05177	1
PC728 (pp) P10636	1
PC728 (pp) P10275	1
PC116 (pp) P05091	1
PC475 (pp) P04150	3
PC727 (pp) Q9H0R6	1
PC475 (pp) P03372	2
PC116 (pp) P04637	1
PC475 (pp) P02768	1
PC116 (pp) P04439	1
PC163 (pp) P02768	1
PC475 (pp) P01375	1
PC727 (pp) P30305	1
PC163 (pp) P01185	1
PC116 (pp) P04196	1
PC163 (pp) P01178	1
PC475 (pp) P01270	1
PC727 (pp) P16662	1
PC727 (pp) P10275	1
PC116 (pp) P04179	1
PC163 (pp) P01019	1
PC116 (pp) P04156	1
PC163 (pp) O95837	1
PC727 (pp) P03372	1
PC116 (pp) P04150	1
PC163 (pp) O95665	1
PC475 (pp) P01189	1
PC475 (pp) P01178	1
PC163 (pp) O75962	1
PC116 (pp) P04062	2
PC475 (pp) P01138	1
PC475 (pp) P01106	1
PC475 (pp) P01100	1
PC116 (pp) P03372	1
PC726 (pp) Q494W8	1
PC163 (pp) O15540	1
PC726 (pp) P36544	1
PC116 (pp) P02768	1
PC726 (pp) P35372	1
PC726 (pp) P21554	1
PC163 (pp) O00206	1
PC726 (pp) P17787	1
PC163 (pp) O00154	1
PC475 (pp) O75469	1
PC726 (pp) P11387	1
PC726 (pp) P10636	1
PC726 (pp) P09471	1
PC116 (pp) P02462	1
PC161 (pp) Q9Y698	1
PC726 (pp) P06276	1
PC116 (pp) P01911	1
PC116 (pp) P01889	1
PC475 (pp) O15440	1
PC116 (pp) P01375	1
PC116 (pp) P01189	1
PC475 (pp) O14939	1
PC723 (pp) P29475	1
PC116 (pp) P01138	1
PC475 (pp) O00141	1
PC723 (pp) P06276	1
PC116 (pp) P01106	1
PC723 (pp) P05177	1
PC116 (pp) P01024	1
PC116 (pp) P01019	1
PC474 (pp) P35354	1
PC474 (pp) P23219	1
PC116 (pp) P00797	1
PC474 (pp) P20309	1
PC722 (pp) Q13627	1
PC474 (pp) P11229	1
PC474 (pp) P10636	1
PC116 (pp) P00734	1
PC161 (pp) Q9NR61	1
PC474 (pp) P08172	1
PC116 (pp) P00533	1
PC722 (pp) P10636	1
PC722 (pp) P06276	1
PC473 (pp) Q16665	1
PC473 (pp) P14416	1
PC116 (pp) P00450	1
PC116 (pp) P00441	1
PC116 (pp) P00403	1
PC473 (pp) P06276	1
PC473 (pp) P01375	1
PC116 (pp) P00367	1
PC116 (pp) P00156	1
PC471 (pp) P47870	1
PC721 (pp) O15540	1
PC161 (pp) Q99571	1
PC471 (pp) P23219	1
PC161 (pp) Q99259	1
PC161 (pp) Q96P53	1
PC471 (pp) P10636	1
PC720 (pp) Q9UNQ0	1
PC471 (pp) P06276	1
PC471 (pp) P03372	1
PC161 (pp) Q96EB6	1
PC720 (pp) Q16236	1
PC161 (pp) Q92913	1
PC161 (pp) Q92806	1
PC470 (pp) P42574	1
PC116 (pp) O95490	1
PC470 (pp) P23560	1
PC161 (pp) Q8NER1	1
PC720 (pp) P42574	1
PC470 (pp) P15692	1
PC720 (pp) P28482	1
PC470 (pp) P10635	1
PC470 (pp) P10275	1
PC116 (pp) O95363	1
PC470 (pp) P06276	1
PC720 (pp) P13500	1
PC470 (pp) P05177	1
PC116 (pp) O95278	1
PC720 (pp) P10636	1
PC470 (pp) P03372	1
PC720 (pp) P05231	1
PC470 (pp) A6NFN3	1
PC720 (pp) P04179	1
PC720 (pp) P01375	1
PC116 (pp) O94925	1
PC720 (pp) P00441	1
PC720 (pp) P00156	1
PC116 (pp) O94856	1
PC116 (pp) O94813	1
PC161 (pp) Q494W8	1
PC116 (pp) O94779	1
PC719 (pp) P10636	1
PC161 (pp) Q16665	1
PC719 (pp) P08861	1
PC161 (pp) Q16445	1
PC719 (pp) P00734	1
PC116 (pp) O75897	1
PC161 (pp) Q16236	1
PC461 (pp) Q9HBW0	1
PC161 (pp) Q15842	1
PC116 (pp) O75874	1
PC161 (pp) Q15822	1
PC161 (pp) Q15465	1
PC161 (pp) Q14957	1
PC161 (pp) Q14654	1
PC116 (pp) O75469	1
PC161 (pp) Q14457	1
PC161 (pp) Q14289	1
PC161 (pp) Q13972	1
PC161 (pp) Q13501	1
PC461 (pp) Q8NER1	1
PC717 (pp) P34969	1
PC161 (pp) Q13224	1
PC717 (pp) P28223	1
PC717 (pp) P10636	1
PC161 (pp) Q12879	1
PC461 (pp) Q7Z449	1
PC116 (pp) O75061	1
PC461 (pp) Q6V0L0	1
PC715 (pp) Q13627	1
PC161 (pp) Q06889	1
PC715 (pp) P51649	1
PC715 (pp) P35354	1
PC161 (pp) Q05586	1
PC715 (pp) P23219	1
PC161 (pp) Q03933	1
PC461 (pp) Q15761	1
PC116 (pp) O60760	1
PC461 (pp) Q14833	1
PC161 (pp) Q02078	1
PC461 (pp) Q14832	1
PC461 (pp) Q14416	1
PC714 (pp) Q13627	1
PC116 (pp) O60503	1
PC714 (pp) P51649	1
PC116 (pp) O60462	1
PC161 (pp) P78508	1
PC461 (pp) P61278	1
PC714 (pp) P10636	1
PC714 (pp) P04054	1
PC161 (pp) P63252	1
PC161 (pp) P63027	1
PC714 (pp) P00533	1
PC713 (pp) Q13627	1
PC161 (pp) P60953	1
PC713 (pp) P51649	1
PC161 (pp) P60709	1
PC161 (pp) P60484	1
PC161 (pp) P56817	1
PC713 (pp) P11509	1
PC713 (pp) P10636	1
PC461 (pp) P50052	1
PC713 (pp) P06276	1
PC161 (pp) P55087	1
PC713 (pp) P05177	1
PC161 (pp) P53539	1
PC461 (pp) P49146	1
PC161 (pp) P51649	1
PC712 (pp) Q13627	1
PC712 (pp) P31749	1
PC712 (pp) P28482	1
PC461 (pp) P46663	1
PC116 (pp) O43272	1
PC161 (pp) P49888	1
PC712 (pp) P14780	1
PC461 (pp) P41180	1
PC712 (pp) P10636	1
PC461 (pp) P41143	1
PC161 (pp) P49419	1
PC161 (pp) P48549	1
PC461 (pp) P35372	1
PC161 (pp) P48169	1
PC116 (pp) O15440	1
PC161 (pp) P48058	1
PC461 (pp) P33261	1
PC710 (pp) Q92570	1
PC461 (pp) P33260	1
PC161 (pp) P47870	1
PC161 (pp) P47869	1
PC461 (pp) P31391	1
PC710 (pp) P05091	1
PC116 (pp) O15350	1
PC461 (pp) P30874	1
PC461 (pp) P30872	1
PC461 (pp) P30542	1
PC461 (pp) P30411	1
PC161 (pp) P43681	1
PC461 (pp) P28222	1
PC161 (pp) P42574	1
PC461 (pp) P25929	1
PC161 (pp) P42345	1
PC461 (pp) P25106	1
PC161 (pp) P42263	1
PC161 (pp) P42262	1
PC161 (pp) P42261	1
PC708 (pp) Q9UI32	1
PC161 (pp) P41594	1
PC461 (pp) P22466	1
PC116 (pp) O14980	1
PC461 (pp) P21554	1
PC116 (pp) O14939	1
PC461 (pp) P20815	1
PC461 (pp) P20813	1
PC461 (pp) P19876	1
PC461 (pp) P18089	1
PC161 (pp) P35968	1
PC161 (pp) P35638	1
PC461 (pp) P14416	1
PC161 (pp) P35568	1
PC461 (pp) P11712	1
PC161 (pp) P35372	1
PC461 (pp) P11509	1
PC161 (pp) P35354	1
PC461 (pp) P10636	1
PC708 (pp) Q9HBW0	1
PC461 (pp) P10635	1
PC461 (pp) P10632	1
PC161 (pp) P34969	1
PC461 (pp) P10275	1
PC161 (pp) P34903	1
PC161 (pp) P33261	1
PC161 (pp) P33260	1
PC461 (pp) P08913	1
PC461 (pp) P08908	1
PC161 (pp) P31749	1
PC116 (pp) O14529	1
PC161 (pp) P31644	1
PC461 (pp) P08684	1
PC461 (pp) P08172	1
PC461 (pp) P06276	1
PC461 (pp) P05177	1
PC116 (pp) O00571	1
PC161 (pp) P29475	1
PC461 (pp) P01911	1
PC461 (pp) P01303	1
PC116 (pp) O00462	1
PC708 (pp) Q96EB6	1
PC161 (pp) P28482	1
PC461 (pp) P01213	1
PC161 (pp) P28472	1
PC461 (pp) P01189	1
PC161 (pp) P28223	1
PC161 (pp) P28161	1
PC461 (pp) P01024	1
PC461 (pp) P01019	1
PC708 (pp) Q8TDB8	1
PC161 (pp) P26358	1
PC116 (pp) O00206	1
PC161 (pp) P24387	1
PC161 (pp) P24385	1
PC161 (pp) P23560	1
PC161 (pp) P23416	1
PC461 (pp) O60503	1
PC161 (pp) P22894	1
PC461 (pp) O43566	1
PC161 (pp) P20813	1
PC161 (pp) P20396	1
PC708 (pp) Q1EHB4	1
PC461 (pp) O00574	1
PC461 (pp) O00222	1
PC708 (pp) Q15761	1
PC708 (pp) Q14833	1
PC161 (pp) P18505	1
PC708 (pp) Q14832	1
PC161 (pp) P18146	1
PC708 (pp) Q14416	1
PC116 (pp) H0YEP7	1
PC161 (pp) P17787	1
PC460 (pp) P16662	1
PC460 (pp) P06276	1
PC161 (pp) P17302	1
PC161 (pp) P16220	1
PC161 (pp) P15692	1
PC161 (pp) P15104	1
PC161 (pp) P14867	1
PC161 (pp) P14780	1
PC459 (pp) P10636	1
PC161 (pp) P14416	1
PC459 (pp) P10275	1
PC459 (pp) P06276	1
PC161 (pp) P13500	1
PC708 (pp) P61278	1
PC161 (pp) P11926	1
PC161 (pp) P11712	1
PC161 (pp) P11509	1
PC458 (pp) P31645	1
PC161 (pp) P11166	1
PC458 (pp) P10636	1
PC708 (pp) P56817	1
PC708 (pp) P55087	1
PC708 (pp) P54098	1
PC161 (pp) P10415	1
PC708 (pp) P53985	1
PC457 (pp) P16662	1
PC457 (pp) P10636	1
PC457 (pp) P06276	1
PC708 (pp) P51649	1
PC161 (pp) P09429	1
PC708 (pp) P50052	1
PC456 (pp) Q13627	1
PC456 (pp) Q09470	1
PC161 (pp) P09038	1
PC708 (pp) P49419	1
PC161 (pp) P08684	1
PC456 (pp) P16389	1
PC708 (pp) P49146	1
PC161 (pp) P08246	1
PC161 (pp) P08183	1
PC455 (pp) P30305	1
PC708 (pp) P46663	1
PC161 (pp) P07339	1
PC114 (pp) P10636	1
PC161 (pp) P07203	1
PC161 (pp) P07101	1
PC455 (pp) P16662	1
PC161 (pp) P07099	1
PC455 (pp) P10275	1
PC455 (pp) P09923	1
PC708 (pp) P41180	1
PC161 (pp) P06850	1
PC114 (pp) P00734	1
PC708 (pp) P41143	1
PC161 (pp) P06493	1
PC455 (pp) P03372	1
PC161 (pp) P06276	1
PC161 (pp) P06241	1
PC708 (pp) P35568	1
PC161 (pp) P05231	1
PC113 (pp) P10636	1
PC708 (pp) P35372	1
PC113 (pp) P10275	1
PC161 (pp) P05186	1
PC161 (pp) P05091	1
PC454 (pp) P30305	1
PC161 (pp) P04637	1
PC708 (pp) P31391	1
PC454 (pp) P16662	1
PC708 (pp) P30874	1
PC454 (pp) P10275	1
PC708 (pp) P30872	1
PC454 (pp) P09923	1
PC161 (pp) P04179	1
PC161 (pp) P04150	1
PC708 (pp) P30542	1
PC454 (pp) P03372	1
PC708 (pp) P30411	1
PC708 (pp) P28222	1
PC161 (pp) P03372	1
PC708 (pp) P25929	1
PC708 (pp) P25106	1
PC161 (pp) P02768	1
PC111 (pp) Q05193	1
PC161 (pp) P02649	1
PC453 (pp) P30305	1
PC708 (pp) P22466	1
PC161 (pp) P01584	1
PC708 (pp) P21554	1
PC161 (pp) P01375	1
PC161 (pp) P01303	1
PC453 (pp) P16662	1
PC453 (pp) P10275	1
PC161 (pp) P01270	1
PC453 (pp) P09923	1
PC708 (pp) P19876	1
PC161 (pp) P01213	1
PC161 (pp) P01189	1
PC453 (pp) P03372	1
PC161 (pp) P01185	1
PC708 (pp) P18089	1
PC708 (pp) P15692	1
PC708 (pp) P15104	1
PC111 (pp) P01185	1
PC708 (pp) P14780	1
PC161 (pp) P01106	1
PC161 (pp) P01100	1
PC708 (pp) P14416	1
PC111 (pp) O60488	1
PC161 (pp) P01024	1
PC161 (pp) P00797	1
PC161 (pp) P00750	1
PC452 (pp) P35354	1
PC452 (pp) P23219	1
PC161 (pp) P00734	1
PC161 (pp) P00533	1
PC452 (pp) P10636	1
PC708 (pp) P11169	1
PC161 (pp) P00450	1
PC708 (pp) P11166	1
PC708 (pp) P10636	1
PC110 (pp) P35354	1
PC161 (pp) P00367	1
PC110 (pp) P31645	1
PC110 (pp) P23219	1
PC451 (pp) P55055	1
PC110 (pp) P11229	1
PC110 (pp) P10636	1
PC451 (pp) P35354	1
PC451 (pp) P23219	1
PC708 (pp) P08913	2
PC110 (pp) P03372	1
PC451 (pp) P16662	1
PC708 (pp) P08908	1
PC451 (pp) P10636	1
PC161 (pp) O75899	1
PC161 (pp) O75897	1
PC708 (pp) P08172	1
PC161 (pp) O75874	1
PC109 (pp) P08861	1
PC708 (pp) P07498	1
PC708 (pp) P06276	1
PC161 (pp) O60760	1
PC450 (pp) P35354	1
PC708 (pp) P06241	1
PC450 (pp) P23219	1
PC708 (pp) P05231	1
PC109 (pp) P00734	1
PC708 (pp) P05091	1
PC450 (pp) P10636	1
PC449 (pp) Q12809	1
PC708 (pp) P02768	1
PC161 (pp) O14874	1
PC708 (pp) P01583	1
[truncated: 1,003 more rows]
