# Supplementary material for: Insights about multi-targeting and synergistic neuromodulators in Ayurvedic herbs against epilepsy: integrated computational studies on drug-target and protein-protein interaction networks
Source: Sci Rep. 2019 Jul 22;9:10565. doi: 10.1038/s41598-019-46715-6 (PMC6646331; doi:10.1038/s41598-019-46715-6)
Supplement: Supplementary file 10 — Table S9 [file 41598_2019_46715_MOESM10_ESM.xlsx]

## Sheet: Complete_pathway_mapping
UNIPROT_ID	KEGG_ID	PATHWAY_ID	PATHWAY_NAME	PATHWAY_CLASS
R4GN19	N/M					N/A	Proteins with no pathway assigned by KEGG
Q9Y6Y9	hsa:23643	path:hsa04064	NF-kappa B signaling pathway	Environmental Information Processing		N/M	Proteins not mapped in KEGG
Q9Y6Y9	hsa:23643	path:hsa04620	Toll-like receptor signaling pathway	Organismal Systems		N/C	Proteins not considered for the analysis
Q9Y6Y9	hsa:23643	path:hsa05130	Pathogenic Escherichia coli infection	Human Diseases
Q9Y6Y9	hsa:23643	path:hsa05133	Pertussis	Human Diseases
Q9Y6Y9	hsa:23643	path:hsa05145	Toxoplasmosis	Human Diseases
Q9Y6W6	hsa:11221	path:hsa04010	MAPK signaling pathway	Environmental Information Processing
Q9Y6V0	hsa:27445	path:hsa04911	Insulin secretion	Organismal Systems
Q9Y6R1	hsa:8671	path:hsa04964	Proximal tubule bicarbonate reclamation	Organismal Systems
Q9Y6R1	hsa:8671	path:hsa04972	Pancreatic secretion	Organismal Systems
Q9Y6R1	hsa:8671	path:hsa04976	Bile secretion	Organismal Systems
Q9Y6Q9	hsa:8202	path:hsa04919	Thyroid hormone signaling pathway	Organismal Systems
Q9Y6Q9	hsa:8202	path:hsa01522	Endocrine resistance	Human Diseases
Q9Y6Q9	hsa:8202	path:hsa05224	Breast cancer	Human Diseases
Q9Y6Q6	hsa:8792	path:hsa04060	Cytokine-cytokine receptor interaction	Environmental Information Processing
Q9Y6Q6	hsa:8792	path:hsa04064	NF-kappa B signaling pathway	Environmental Information Processing
Q9Y6Q6	hsa:8792	path:hsa04380	Osteoclast differentiation	Organismal Systems
Q9Y6Q6	hsa:8792	path:hsa04917	Prolactin signaling pathway	Organismal Systems
Q9Y6Q6	hsa:8792	path:hsa05323	Rheumatoid arthritis	Human Diseases
Q9Y6N5	hsa:58472	path:hsa00920	Sulfur metabolism	Metabolism
Q9Y6M9	hsa:4715	path:hsa00190	Oxidative phosphorylation	Metabolism
Q9Y6M9	hsa:4715	path:hsa01100	Metabolic pathways	Metabolism
Q9Y6M9	hsa:4715	path:hsa04932	Non-alcoholic fatty liver disease (NAFLD)	Human Diseases
Q9Y6M9	hsa:4715	path:hsa05010	Alzheimer's disease	Human Diseases
Q9Y6M9	hsa:4715	path:hsa05012	Parkinson's disease	Human Diseases
Q9Y6M9	hsa:4715	path:hsa05016	Huntington's disease	Human Diseases
Q9Y6M5	hsa:7779	path:hsa04978	Mineral absorption	Organismal Systems
Q9Y6M4	hsa:1456	path:hsa04340	Hedgehog signaling pathway	Environmental Information Processing
Q9Y6M0	hsa:10942	N/A
Q9Y6L6	hsa:10599	path:hsa04976	Bile secretion	Organismal Systems
Q9Y6K8	hsa:26289	path:hsa00230	Purine metabolism	Metabolism
Q9Y6K8	hsa:26289	path:hsa00730	Thiamine metabolism	Metabolism
Q9Y6K8	hsa:26289	path:hsa01100	Metabolic pathways	Metabolism
Q9Y6K1	hsa:1788	path:hsa00270	Cysteine and methionine metabolism	Metabolism
Q9Y6K1	hsa:1788	path:hsa01100	Metabolic pathways	Metabolism
Q9Y6K1	hsa:1788	path:hsa05206	MicroRNAs in cancer	Human Diseases
Q9Y6J8	hsa:51657	N/A
Q9Y6I4	hsa:9960	N/A
Q9Y6F9	hsa:7475	path:hsa04150	mTOR signaling pathway	Environmental Information Processing
Q9Y6F9	hsa:7475	path:hsa04310	Wnt signaling pathway	Environmental Information Processing
Q9Y6F9	hsa:7475	path:hsa04390	Hippo signaling pathway	Environmental Information Processing
Q9Y6F9	hsa:7475	path:hsa04550	Signaling pathways regulating pluripotency of stem cells	Cellular Processes
Q9Y6F9	hsa:7475	path:hsa04916	Melanogenesis	Organismal Systems
Q9Y6F9	hsa:7475	path:hsa05166	HTLV-I infection	Human Diseases
Q9Y6F9	hsa:7475	path:hsa05200	Pathways in cancer	Human Diseases
Q9Y6F9	hsa:7475	path:hsa05205	Proteoglycans in cancer	Human Diseases
Q9Y6F9	hsa:7475	path:hsa05217	Basal cell carcinoma	Human Diseases
Q9Y6F9	hsa:7475	path:hsa05224	Breast cancer	Human Diseases
Q9Y6F8	hsa:253175	N/A
Q9Y6F8	hsa:9085	N/A
Q9Y6F7	hsa:203611	N/A
Q9Y6F7	hsa:9426	N/A
Q9Y6F1	hsa:10039	path:hsa03410	Base excision repair	Genetic Information Processing
Q9Y6F1	hsa:10039	path:hsa04210	Apoptosis	Cellular Processes
Q9Y6E7	hsa:23409	N/A
Q9Y6A9	hsa:28972	path:hsa03060	Protein export	Genetic Information Processing
Q9Y6A2	hsa:10858	path:hsa00120	Primary bile acid biosynthesis	Metabolism
Q9Y698	hsa:10369	path:hsa04010	MAPK signaling pathway	Environmental Information Processing
Q9Y698	hsa:10369	path:hsa04260	Cardiac muscle contraction	Organismal Systems
Q9Y698	hsa:10369	path:hsa04261	Adrenergic signaling in cardiomyocytes	Organismal Systems
Q9Y698	hsa:10369	path:hsa04921	Oxytocin signaling pathway	Organismal Systems
Q9Y698	hsa:10369	path:hsa05410	Hypertrophic cardiomyopathy (HCM)	Human Diseases
Q9Y698	hsa:10369	path:hsa05412	Arrhythmogenic right ventricular cardiomyopathy (ARVC)	Human Diseases
Q9Y698	hsa:10369	path:hsa05414	Dilated cardiomyopathy	Human Diseases
Q9Y697	hsa:9054	path:hsa00730	Thiamine metabolism	Metabolism
Q9Y697	hsa:9054	path:hsa01100	Metabolic pathways	Metabolism
Q9Y697	hsa:9054	path:hsa04122	Sulfur relay system	Genetic Information Processing
Q9Y696	hsa:25932	N/A
Q9Y694	hsa:10864	path:hsa04976	Bile secretion	Organismal Systems
Q9Y689	hsa:26225	N/A
Q9Y673	hsa:29880	path:hsa00510	N-Glycan biosynthesis	Metabolism
Q9Y673	hsa:29880	path:hsa01100	Metabolic pathways	Metabolism
Q9Y657	hsa:10927	N/A
Q9Y653	hsa:9289	N/A
Q9Y623	hsa:4622	path:hsa04530	Tight junction	Cellular Processes
Q9Y618	hsa:9612	path:hsa04330	Notch signaling pathway	Environmental Information Processing
Q9Y618	hsa:9612	path:hsa05169	Epstein-Barr virus infection	Human Diseases
Q9Y617	hsa:29968	path:hsa00260	Glycine, serine and threonine metabolism	Metabolism
Q9Y617	hsa:29968	path:hsa00750	Vitamin B6 metabolism	Metabolism
Q9Y617	hsa:29968	path:hsa01100	Metabolic pathways	Metabolism
Q9Y617	hsa:29968	path:hsa01200	Carbon metabolism	Metabolism
Q9Y617	hsa:29968	path:hsa01230	Biosynthesis of amino acids	Metabolism
Q9Y615	hsa:10881	N/A
Q9Y614	hsa:10880	N/A
Q9Y5Z0	hsa:25825	path:hsa05010	Alzheimer's disease	Human Diseases
Q9Y5Y9	hsa:6336	N/A
Q9Y5Y6	hsa:6768	path:hsa05206	MicroRNAs in cancer	Human Diseases
Q9Y5Y4	hsa:11251	N/A
Q9Y5X5	hsa:10886	path:hsa04080	Neuroactive ligand-receptor interaction	Environmental Information Processing
Q9Y5X0	hsa:29887	N/A
Q9Y5W9	hsa:29916	N/A
Q9Y5W3	hsa:10365	path:hsa04068	FoxO signaling pathway	Environmental Information Processing
Q9Y5W3	hsa:10365	path:hsa04371	Apelin signaling pathway	Environmental Information Processing
Q9Y5W3	hsa:10365	path:hsa05418	Fluid shear stress and atherosclerosis	Human Diseases
Q9Y5U8	hsa:51660	N/A
Q9Y5T4	hsa:29103	N/A
Q9Y5S9	hsa:9939	path:hsa03013	RNA transport	Genetic Information Processing
Q9Y5S9	hsa:9939	path:hsa03015	mRNA surveillance pathway	Genetic Information Processing
Q9Y5S9	hsa:9939	path:hsa03040	Spliceosome	Genetic Information Processing
Q9Y5S8	hsa:27035	path:hsa04066	HIF-1 signaling pathway	Environmental Information Processing
Q9Y5S8	hsa:27035	path:hsa04145	Phagosome	Cellular Processes
Q9Y5S8	hsa:27035	path:hsa04380	Osteoclast differentiation	Organismal Systems
Q9Y5S8	hsa:27035	path:hsa04621	NOD-like receptor signaling pathway	Organismal Systems
Q9Y5S8	hsa:27035	path:hsa04670	Leukocyte transendothelial migration	Organismal Systems
Q9Y5S8	hsa:27035	path:hsa04933	AGE-RAGE signaling pathway in diabetic complications	Human Diseases
Q9Y5S8	hsa:27035	path:hsa05418	Fluid shear stress and atherosclerosis	Human Diseases
Q9Y5S1	hsa:51393	path:hsa04621	NOD-like receptor signaling pathway	Organismal Systems
Q9Y5S1	hsa:51393	path:hsa04750	Inflammatory mediator regulation of TRP channels	Organismal Systems
Q9Y5Q5	hsa:10699	N/A
Q9Y5P8	hsa:28227	path:hsa03015	mRNA surveillance pathway	Genetic Information Processing
Q9Y5P8	hsa:28227	path:hsa04071	Sphingolipid signaling pathway	Environmental Information Processing
Q9Y5P8	hsa:28227	path:hsa04151	PI3K-Akt signaling pathway	Environmental Information Processing
Q9Y5P8	hsa:28227	path:hsa04152	AMPK signaling pathway	Environmental Information Processing
Q9Y5P8	hsa:28227	path:hsa04261	Adrenergic signaling in cardiomyocytes	Organismal Systems
Q9Y5P8	hsa:28227	path:hsa04728	Dopaminergic synapse	Organismal Systems
Q9Y5P4	hsa:10087	N/A
Q9Y5N1	hsa:11255	path:hsa04080	Neuroactive ligand-receptor interaction	Environmental Information Processing
Q9Y5L3	hsa:954	path:hsa00230	Purine metabolism	Metabolism
Q9Y5L3	hsa:954	path:hsa04742	Taste transduction	Organismal Systems
Q9Y5K5	hsa:51377	N/A
Q9Y5K3	hsa:9468	path:hsa00440	Phosphonate and phosphinate metabolism	Metabolism
Q9Y5K3	hsa:9468	path:hsa00564	Glycerophospholipid metabolism	Metabolism
Q9Y5K3	hsa:9468	path:hsa01100	Metabolic pathways	Metabolism
Q9Y5K3	hsa:9468	path:hsa05231	Choline metabolism in cancer	Human Diseases
Q9Y5K2	hsa:9622	N/A
Q9Y5B9	hsa:11198	N/A
Q9Y5B8	hsa:29922	path:hsa00230	Purine metabolism	Metabolism
Q9Y5B8	hsa:29922	path:hsa00240	Pyrimidine metabolism	Metabolism
Q9Y5B8	hsa:29922	path:hsa01100	Metabolic pathways	Metabolism
Q9Y5B0	hsa:9150	N/A
Q9Y587	hsa:11154	path:hsa04142	Lysosome	Cellular Processes
Q9Y573	hsa:3652	N/A
Q9Y570	hsa:51400	N/A
Q9Y536	hsa:653505	N/A
Q9Y4Z2	hsa:50674	path:hsa04950	Maturity onset diabetes of the young	Human Diseases
Q9Y4X3	hsa:10850	path:hsa04060	Cytokine-cytokine receptor interaction	Environmental Information Processing
Q9Y4X3	hsa:10850	path:hsa04062	Chemokine signaling pathway	Organismal Systems
Q9Y4X1	hsa:10941	path:hsa00040	Pentose and glucuronate interconversions	Metabolism
Q9Y4X1	hsa:574537	path:hsa00040	Pentose and glucuronate interconversions	Metabolism
Q9Y4X1	hsa:10941	path:hsa00053	Ascorbate and aldarate metabolism	Metabolism
Q9Y4X1	hsa:574537	path:hsa00053	Ascorbate and aldarate metabolism	Metabolism
Q9Y4X1	hsa:10941	path:hsa00140	Steroid hormone biosynthesis	Metabolism
Q9Y4X1	hsa:574537	path:hsa00140	Steroid hormone biosynthesis	Metabolism
Q9Y4X1	hsa:10941	path:hsa00830	Retinol metabolism	Metabolism
Q9Y4X1	hsa:574537	path:hsa00830	Retinol metabolism	Metabolism
Q9Y4X1	hsa:10941	path:hsa00860	Porphyrin and chlorophyll metabolism	Metabolism
Q9Y4X1	hsa:574537	path:hsa00860	Porphyrin and chlorophyll metabolism	Metabolism
Q9Y4X1	hsa:10941	path:hsa00980	Metabolism of xenobiotics by cytochrome P450	Metabolism
Q9Y4X1	hsa:574537	path:hsa00980	Metabolism of xenobiotics by cytochrome P450	Metabolism
Q9Y4X1	hsa:10941	path:hsa00982	Drug metabolism	Metabolism
Q9Y4X1	hsa:574537	path:hsa00982	Drug metabolism	Metabolism
Q9Y4X1	hsa:10941	path:hsa00983	Drug metabolism	Metabolism
Q9Y4X1	hsa:574537	path:hsa00983	Drug metabolism	Metabolism
Q9Y4X1	hsa:10941	path:hsa01100	Metabolic pathways	Metabolism
Q9Y4X1	hsa:574537	path:hsa01100	Metabolic pathways	Metabolism
Q9Y4X1	hsa:10941	path:hsa05204	Chemical carcinogenesis	Human Diseases
Q9Y4X1	hsa:574537	path:hsa05204	Chemical carcinogenesis	Human Diseases
Q9Y4U1	hsa:25974	path:hsa04977	Vitamin digestion and absorption	Organismal Systems
Q9Y4R7	hsa:26140	N/A
Q9Y4K1	hsa:202	N/A
Q9Y4I1	hsa:4644	N/A
Q9Y4H2	hsa:8660	path:hsa04022	cGMP-PKG signaling pathway	Environmental Information Processing
Q9Y4H2	hsa:8660	path:hsa04068	FoxO signaling pathway	Environmental Information Processing
Q9Y4H2	hsa:8660	path:hsa04152	AMPK signaling pathway	Environmental Information Processing
Q9Y4H2	hsa:8660	path:hsa04140	Autophagy	Cellular Processes
Q9Y4H2	hsa:8660	path:hsa04211	Longevity regulating pathway	Organismal Systems
Q9Y4H2	hsa:8660	path:hsa04213	Longevity regulating pathway	Organismal Systems
Q9Y4H2	hsa:8660	path:hsa04910	Insulin signaling pathway	Organismal Systems
Q9Y4H2	hsa:8660	path:hsa04920	Adipocytokine signaling pathway	Organismal Systems
Q9Y4H2	hsa:8660	path:hsa04923	Regulation of lipolysis in adipocytes	Organismal Systems
Q9Y4H2	hsa:8660	path:hsa04930	Type II diabetes mellitus	Human Diseases
Q9Y4H2	hsa:8660	path:hsa04931	Insulin resistance	Human Diseases
Q9Y4H2	hsa:8660	path:hsa04932	Non-alcoholic fatty liver disease (NAFLD)	Human Diseases
Q9Y4H2	hsa:8660	path:hsa05206	MicroRNAs in cancer	Human Diseases
Q9Y4G6	hsa:83660	path:hsa04015	Rap1 signaling pathway	Environmental Information Processing
Q9Y4G6	hsa:83660	path:hsa04510	Focal adhesion	Cellular Processes
Q9Y4G6	hsa:83660	path:hsa04611	Platelet activation	Organismal Systems
Q9Y4G6	hsa:83660	path:hsa05166	HTLV-I infection	Human Diseases
Q9Y4E8	hsa:9958	N/A
Q9Y4D2	hsa:747	path:hsa04723	Retrograde endocannabinoid signaling	Organismal Systems
Q9Y4D2	hsa:747	path:hsa04925	Aldosterone synthesis and secretion	Organismal Systems
Q9Y4D1	hsa:23002	path:hsa04310	Wnt signaling pathway	Environmental Information Processing
Q9Y4C0	N/M
Q9Y4B6	hsa:9730	N/A
Q9Y490	hsa:7094	path:hsa04015	Rap1 signaling pathway	Environmental Information Processing
Q9Y490	hsa:7094	path:hsa04510	Focal adhesion	Cellular Processes
Q9Y490	hsa:7094	path:hsa04611	Platelet activation	Organismal Systems
Q9Y490	hsa:7094	path:hsa05166	HTLV-I infection	Human Diseases
Q9Y478	hsa:5564	path:hsa04068	FoxO signaling pathway	Environmental Information Processing
Q9Y478	hsa:5564	path:hsa04152	AMPK signaling pathway	Environmental Information Processing
Q9Y478	hsa:5564	path:hsa04371	Apelin signaling pathway	Environmental Information Processing
Q9Y478	hsa:5564	path:hsa04530	Tight junction	Cellular Processes
Q9Y478	hsa:5564	path:hsa04211	Longevity regulating pathway	Organismal Systems
Q9Y478	hsa:5564	path:hsa04213	Longevity regulating pathway	Organismal Systems
Q9Y478	hsa:5564	path:hsa04710	Circadian rhythm	Organismal Systems
Q9Y478	hsa:5564	path:hsa04910	Insulin signaling pathway	Organismal Systems
Q9Y478	hsa:5564	path:hsa04920	Adipocytokine signaling pathway	Organismal Systems
Q9Y478	hsa:5564	path:hsa04921	Oxytocin signaling pathway	Organismal Systems
Q9Y478	hsa:5564	path:hsa04922	Glucagon signaling pathway	Organismal Systems
Q9Y478	hsa:5564	path:hsa04931	Insulin resistance	Human Diseases
Q9Y478	hsa:5564	path:hsa04932	Non-alcoholic fatty liver disease (NAFLD)	Human Diseases
Q9Y478	hsa:5564	path:hsa05410	Hypertrophic cardiomyopathy (HCM)	Human Diseases
Q9Y468	hsa:26013	N/A
Q9Y466	hsa:7101	N/A
Q9Y3Z3	hsa:25939	N/A
Q9Y3Y4	hsa:26108	N/A
Q9Y3S1	hsa:65268	N/A
Q9Y3R4	hsa:4759	path:hsa00511	Other glycan degradation	Metabolism
Q9Y3R4	hsa:4759	path:hsa00600	Sphingolipid metabolism	Metabolism
Q9Y3Q4	hsa:10021	path:hsa04024	cAMP signaling pathway	Environmental Information Processing
Q9Y3Q4	hsa:10021	path:hsa04742	Taste transduction	Organismal Systems
Q9Y3Q0	hsa:10003	N/A
Q9Y3I1	hsa:25793	N/A
Q9Y3I0	hsa:51493	N/A
Q9Y3E5	hsa:51651	N/A
Q9Y3D6	hsa:51024	N/A
Q9Y3D5	hsa:51023	path:hsa03010	Ribosome	Genetic Information Processing
Q9Y3D3	hsa:51021	path:hsa03010	Ribosome	Genetic Information Processing
Q9Y3C6	hsa:51645	path:hsa03040	Spliceosome	Genetic Information Processing
Q9Y3B7	hsa:65003	path:hsa03010	Ribosome	Genetic Information Processing
Q9Y3B2	hsa:51013	path:hsa03018	RNA degradation	Genetic Information Processing
Q9Y3A5	hsa:51119	path:hsa03008	Ribosome biogenesis in eukaryotes	Genetic Information Processing
Q9Y3A0	hsa:51117	N/A
Q9Y399	hsa:51116	path:hsa03010	Ribosome	Genetic Information Processing
Q9Y394	hsa:51635	N/A
Q9Y376	hsa:51719	path:hsa04150	mTOR signaling pathway	Environmental Information Processing
Q9Y376	hsa:51719	path:hsa04152	AMPK signaling pathway	Environmental Information Processing
Q9Y345	hsa:9152	N/A
Q9Y337	hsa:25818	N/A
Q9Y334	hsa:80737	N/A
Q9Y316	hsa:51072	N/A
Q9Y315	hsa:51071	path:hsa00030	Pentose phosphate pathway	Metabolism
Q9Y303	hsa:51005	path:hsa00520	Amino sugar and nucleotide sugar metabolism	Metabolism
Q9Y2Z9	hsa:51004	path:hsa00130	Ubiquinone and other terpenoid-quinone biosynthesis	Metabolism
Q9Y2Z9	hsa:51004	path:hsa01100	Metabolic pathways	Metabolism
Q9Y2Y9	hsa:51621	N/A
Q9Y2X3	hsa:51602	path:hsa03008	Ribosome biogenesis in eukaryotes	Genetic Information Processing
Q9Y2W7	hsa:30818	N/A
Q9Y2V3	hsa:30062	N/A
Q9Y2U8	hsa:23592	N/A
Q9Y2T6	hsa:9290	N/A
Q9Y2T3	hsa:9615	path:hsa00230	Purine metabolism	Metabolism
Q9Y2T3	hsa:9615	path:hsa01100	Metabolic pathways	Metabolism
Q9Y2T1	hsa:8313	path:hsa04310	Wnt signaling pathway	Environmental Information Processing
Q9Y2T1	hsa:8313	path:hsa04390	Hippo signaling pathway	Environmental Information Processing
Q9Y2T1	hsa:8313	path:hsa04550	Signaling pathways regulating pluripotency of stem cells	Cellular Processes
Q9Y2T1	hsa:8313	path:hsa05200	Pathways in cancer	Human Diseases
Q9Y2T1	hsa:8313	path:hsa05210	Colorectal cancer	Human Diseases
Q9Y2T1	hsa:8313	path:hsa05213	Endometrial cancer	Human Diseases
Q9Y2T1	hsa:8313	path:hsa05217	Basal cell carcinoma	Human Diseases
Q9Y2T1	hsa:8313	path:hsa05224	Breast cancer	Human Diseases
Q9Y2S2	hsa:51084	path:hsa00040	Pentose and glucuronate interconversions	Metabolism
Q9Y2S2	hsa:51084	path:hsa01100	Metabolic pathways	Metabolism
Q9Y2R9	hsa:51081	path:hsa03010	Ribosome	Genetic Information Processing
Q9Y2R4	hsa:11056	N/A
Q9Y2P8	hsa:10171	path:hsa03008	Ribosome biogenesis in eukaryotes	Genetic Information Processing
Q9Y2L6	hsa:23150	N/A
Q9Y2L1	hsa:22894	path:hsa03018	RNA degradation	Genetic Information Processing
Q9Y2K7	hsa:22992	N/A
Q9Y2J0	hsa:22895	N/A
Q9Y2I1	hsa:11188	N/A
Q9Y2G3	hsa:23200	N/A
Q9Y2E4	hsa:22982	N/A
Q9Y2D0	hsa:11238	path:hsa00910	Nitrogen metabolism	Metabolism
Q9Y2C9	hsa:10333	path:hsa04145	Phagosome	Cellular Processes
Q9Y2C9	hsa:10333	path:hsa04620	Toll-like receptor signaling pathway	Organismal Systems
Q9Y2C9	hsa:10333	path:hsa05142	Chagas disease (American trypanosomiasis)	Human Diseases
Q9Y2C9	hsa:10333	path:hsa05152	Tuberculosis	Human Diseases
Q9Y2B2	hsa:9487	path:hsa00563	Glycosylphosphatidylinositol (GPI)-anchor biosynthesis	Metabolism
Q9Y2B2	hsa:9487	path:hsa01100	Metabolic pathways	Metabolism
Q9Y2A7	hsa:10787	path:hsa04810	Regulation of actin cytoskeleton	Cellular Processes
Q9Y294	hsa:25842	N/A
Q9Y276	hsa:617	N/A
Q9Y275	hsa:10673	path:hsa04060	Cytokine-cytokine receptor interaction	Environmental Information Processing
Q9Y275	hsa:10673	path:hsa04064	NF-kappa B signaling pathway	Environmental Information Processing
Q9Y275	hsa:10673	path:hsa04672	Intestinal immune network for IgA production	Organismal Systems
Q9Y275	hsa:10673	path:hsa05323	Rheumatoid arthritis	Human Diseases
Q9Y274	hsa:10402	path:hsa00601	Glycosphingolipid biosynthesis	Metabolism
Q9Y274	hsa:10402	path:hsa01100	Metabolic pathways	Metabolism
Q9Y272	hsa:51655	path:hsa04713	Circadian entrainment	Organismal Systems
Q9Y271	hsa:10800	path:hsa04020	Calcium signaling pathway	Environmental Information Processing
Q9Y271	hsa:10800	path:hsa04080	Neuroactive ligand-receptor interaction	Environmental Information Processing
Q9Y263	hsa:9373	path:hsa04141	Protein processing in endoplasmic reticulum	Genetic Information Processing
Q9Y259	hsa:1120	path:hsa00564	Glycerophospholipid metabolism	Metabolism
Q9Y259	hsa:1120	path:hsa01100	Metabolic pathways	Metabolism
Q9Y259	hsa:1120	path:hsa05231	Choline metabolism in cancer	Human Diseases
Q9Y253	hsa:5429	path:hsa03460	Fanconi anemia pathway	Genetic Information Processing
Q9Y253	hsa:5429	path:hsa01524	Platinum drug resistance	Human Diseases
Q9Y251	hsa:10855	path:hsa00531	Glycosaminoglycan degradation	Metabolism
Q9Y251	hsa:10855	path:hsa01100	Metabolic pathways	Metabolism
Q9Y251	hsa:10855	path:hsa05205	Proteoglycans in cancer	Human Diseases
Q9Y243	hsa:10000	path:hsa04010	MAPK signaling pathway	Environmental Information Processing
Q9Y243	hsa:10000	path:hsa04012	ErbB signaling pathway	Environmental Information Processing
Q9Y243	hsa:10000	path:hsa04014	Ras signaling pathway	Environmental Information Processing
Q9Y243	hsa:10000	path:hsa04015	Rap1 signaling pathway	Environmental Information Processing
Q9Y243	hsa:10000	path:hsa04022	cGMP-PKG signaling pathway	Environmental Information Processing
Q9Y243	hsa:10000	path:hsa04024	cAMP signaling pathway	Environmental Information Processing
Q9Y243	hsa:10000	path:hsa04066	HIF-1 signaling pathway	Environmental Information Processing
Q9Y243	hsa:10000	path:hsa04068	FoxO signaling pathway	Environmental Information Processing
Q9Y243	hsa:10000	path:hsa04071	Sphingolipid signaling pathway	Environmental Information Processing
Q9Y243	hsa:10000	path:hsa04072	Phospholipase D signaling pathway	Environmental Information Processing
Q9Y243	hsa:10000	path:hsa04150	mTOR signaling pathway	Environmental Information Processing
Q9Y243	hsa:10000	path:hsa04151	PI3K-Akt signaling pathway	Environmental Information Processing
Q9Y243	hsa:10000	path:hsa04152	AMPK signaling pathway	Environmental Information Processing
Q9Y243	hsa:10000	path:hsa04370	VEGF signaling pathway	Environmental Information Processing
Q9Y243	hsa:10000	path:hsa04371	Apelin signaling pathway	Environmental Information Processing
Q9Y243	hsa:10000	path:hsa04630	Jak-STAT signaling pathway	Environmental Information Processing
Q9Y243	hsa:10000	path:hsa04668	TNF signaling pathway	Environmental Information Processing
Q9Y243	hsa:10000	path:hsa04140	Autophagy	Cellular Processes
Q9Y243	hsa:10000	path:hsa04210	Apoptosis	Cellular Processes
Q9Y243	hsa:10000	path:hsa04510	Focal adhesion	Cellular Processes
Q9Y243	hsa:10000	path:hsa04550	Signaling pathways regulating pluripotency of stem cells	Cellular Processes
Q9Y243	hsa:10000	path:hsa04062	Chemokine signaling pathway	Organismal Systems
Q9Y243	hsa:10000	path:hsa04211	Longevity regulating pathway	Organismal Systems
Q9Y243	hsa:10000	path:hsa04213	Longevity regulating pathway	Organismal Systems
Q9Y243	hsa:10000	path:hsa04261	Adrenergic signaling in cardiomyocytes	Organismal Systems
Q9Y243	hsa:10000	path:hsa04380	Osteoclast differentiation	Organismal Systems
Q9Y243	hsa:10000	path:hsa04611	Platelet activation	Organismal Systems
Q9Y243	hsa:10000	path:hsa04620	Toll-like receptor signaling pathway	Organismal Systems
Q9Y243	hsa:10000	path:hsa04660	T cell receptor signaling pathway	Organismal Systems
Q9Y243	hsa:10000	path:hsa04662	B cell receptor signaling pathway	Organismal Systems
Q9Y243	hsa:10000	path:hsa04664	Fc epsilon RI signaling pathway	Organismal Systems
Q9Y243	hsa:10000	path:hsa04666	Fc gamma R-mediated phagocytosis	Organismal Systems
Q9Y243	hsa:10000	path:hsa04722	Neurotrophin signaling pathway	Organismal Systems
Q9Y243	hsa:10000	path:hsa04725	Cholinergic synapse	Organismal Systems
Q9Y243	hsa:10000	path:hsa04728	Dopaminergic synapse	Organismal Systems
Q9Y243	hsa:10000	path:hsa04910	Insulin signaling pathway	Organismal Systems
Q9Y243	hsa:10000	path:hsa04914	Progesterone-mediated oocyte maturation	Organismal Systems
Q9Y243	hsa:10000	path:hsa04915	Estrogen signaling pathway	Organismal Systems
Q9Y243	hsa:10000	path:hsa04917	Prolactin signaling pathway	Organismal Systems
Q9Y243	hsa:10000	path:hsa04919	Thyroid hormone signaling pathway	Organismal Systems
Q9Y243	hsa:10000	path:hsa04920	Adipocytokine signaling pathway	Organismal Systems
Q9Y243	hsa:10000	path:hsa04922	Glucagon signaling pathway	Organismal Systems
Q9Y243	hsa:10000	path:hsa04923	Regulation of lipolysis in adipocytes	Organismal Systems
Q9Y243	hsa:10000	path:hsa04973	Carbohydrate digestion and absorption	Organismal Systems
Q9Y243	hsa:10000	path:hsa01521	EGFR tyrosine kinase inhibitor resistance	Human Diseases
Q9Y243	hsa:10000	path:hsa01522	Endocrine resistance	Human Diseases
Q9Y243	hsa:10000	path:hsa01524	Platinum drug resistance	Human Diseases
Q9Y243	hsa:10000	path:hsa04931	Insulin resistance	Human Diseases
Q9Y243	hsa:10000	path:hsa04932	Non-alcoholic fatty liver disease (NAFLD)	Human Diseases
Q9Y243	hsa:10000	path:hsa04933	AGE-RAGE signaling pathway in diabetic complications	Human Diseases
Q9Y243	hsa:10000	path:hsa05142	Chagas disease (American trypanosomiasis)	Human Diseases
Q9Y243	hsa:10000	path:hsa05145	Toxoplasmosis	Human Diseases
Q9Y243	hsa:10000	path:hsa05152	Tuberculosis	Human Diseases
Q9Y243	hsa:10000	path:hsa05160	Hepatitis C	Human Diseases
Q9Y243	hsa:10000	path:hsa05161	Hepatitis B	Human Diseases
Q9Y243	hsa:10000	path:hsa05162	Measles	Human Diseases
Q9Y243	hsa:10000	path:hsa05164	Influenza A	Human Diseases
Q9Y243	hsa:10000	path:hsa05166	HTLV-I infection	Human Diseases
Q9Y243	hsa:10000	path:hsa05169	Epstein-Barr virus infection	Human Diseases
Q9Y243	hsa:10000	path:hsa05200	Pathways in cancer	Human Diseases
Q9Y243	hsa:10000	path:hsa05205	Proteoglycans in cancer	Human Diseases
Q9Y243	hsa:10000	path:hsa05210	Colorectal cancer	Human Diseases
Q9Y243	hsa:10000	path:hsa05211	Renal cell carcinoma	Human Diseases
Q9Y243	hsa:10000	path:hsa05212	Pancreatic cancer	Human Diseases
Q9Y243	hsa:10000	path:hsa05213	Endometrial cancer	Human Diseases
Q9Y243	hsa:10000	path:hsa05214	Glioma	Human Diseases
Q9Y243	hsa:10000	path:hsa05215	Prostate cancer	Human Diseases
Q9Y243	hsa:10000	path:hsa05218	Melanoma	Human Diseases
Q9Y243	hsa:10000	path:hsa05220	Chronic myeloid leukemia	Human Diseases
Q9Y243	hsa:10000	path:hsa05221	Acute myeloid leukemia	Human Diseases
Q9Y243	hsa:10000	path:hsa05222	Small cell lung cancer	Human Diseases
Q9Y243	hsa:10000	path:hsa05223	Non-small cell lung cancer	Human Diseases
Q9Y243	hsa:10000	path:hsa05224	Breast cancer	Human Diseases
Q9Y243	hsa:10000	path:hsa05230	Central carbon metabolism in cancer	Human Diseases
Q9Y243	hsa:10000	path:hsa05231	Choline metabolism in cancer	Human Diseases
Q9Y243	hsa:10000	path:hsa05418	Fluid shear stress and atherosclerosis	Human Diseases
Q9Y239	hsa:10392	path:hsa04621	NOD-like receptor signaling pathway	Organismal Systems
Q9Y239	hsa:10392	path:hsa05120	Epithelial cell signaling in Helicobacter pylori infection	Human Diseases
Q9Y239	hsa:10392	path:hsa05131	Shigellosis	Human Diseases
Q9Y239	hsa:10392	path:hsa05133	Pertussis	Human Diseases
Q9Y234	hsa:51601	path:hsa00785	Lipoic acid metabolism	Metabolism
Q9Y234	hsa:51601	path:hsa01100	Metabolic pathways	Metabolism
Q9Y233	hsa:10846	path:hsa00230	Purine metabolism	Metabolism
Q9Y233	hsa:10846	path:hsa05032	Morphine addiction	Human Diseases
Q9Y232	hsa:9425	N/A
Q9Y227	hsa:9583	path:hsa00230	Purine metabolism	Metabolism
Q9Y227	hsa:9583	path:hsa00240	Pyrimidine metabolism	Metabolism
Q9Y227	hsa:9583	path:hsa04142	Lysosome	Cellular Processes
Q9Y223	hsa:10020	path:hsa00520	Amino sugar and nucleotide sugar metabolism	Metabolism
Q9Y223	hsa:10020	path:hsa01100	Metabolic pathways	Metabolism
Q9Y219	hsa:3714	path:hsa04330	Notch signaling pathway	Environmental Information Processing
Q9Y219	hsa:3714	path:hsa04371	Apelin signaling pathway	Environmental Information Processing
Q9Y219	hsa:3714	path:hsa04658	Th1 and Th2 cell differentiation	Organismal Systems
Q9Y219	hsa:3714	path:hsa01522	Endocrine resistance	Human Diseases
Q9Y219	hsa:3714	path:hsa05224	Breast cancer	Human Diseases
Q9Y215	hsa:8292	N/A
Q9UQR1	hsa:7707	N/A
Q9UQQ1	hsa:10004	N/A
Q9UQM7	hsa:815	path:hsa04012	ErbB signaling pathway	Environmental Information Processing
Q9UQM7	hsa:815	path:hsa04020	Calcium signaling pathway	Environmental Information Processing
Q9UQM7	hsa:815	path:hsa04024	cAMP signaling pathway	Environmental Information Processing
Q9UQM7	hsa:815	path:hsa04066	HIF-1 signaling pathway	Environmental Information Processing
Q9UQM7	hsa:815	path:hsa04310	Wnt signaling pathway	Environmental Information Processing
Q9UQM7	hsa:815	path:hsa04114	Oocyte meiosis	Cellular Processes
Q9UQM7	hsa:815	path:hsa04261	Adrenergic signaling in cardiomyocytes	Organismal Systems
Q9UQM7	hsa:815	path:hsa04360	Axon guidance	Organismal Systems
Q9UQM7	hsa:815	path:hsa04713	Circadian entrainment	Organismal Systems
Q9UQM7	hsa:815	path:hsa04720	Long-term potentiation	Organismal Systems
Q9UQM7	hsa:815	path:hsa04722	Neurotrophin signaling pathway	Organismal Systems
Q9UQM7	hsa:815	path:hsa04725	Cholinergic synapse	Organismal Systems
Q9UQM7	hsa:815	path:hsa04728	Dopaminergic synapse	Organismal Systems
Q9UQM7	hsa:815	path:hsa04740	Olfactory transduction	Organismal Systems
Q9UQM7	hsa:815	path:hsa04750	Inflammatory mediator regulation of TRP channels	Organismal Systems
Q9UQM7	hsa:815	path:hsa04911	Insulin secretion	Organismal Systems
Q9UQM7	hsa:815	path:hsa04912	GnRH signaling pathway	Organismal Systems
Q9UQM7	hsa:815	path:hsa04916	Melanogenesis	Organismal Systems
Q9UQM7	hsa:815	path:hsa04921	Oxytocin signaling pathway	Organismal Systems
Q9UQM7	hsa:815	path:hsa04922	Glucagon signaling pathway	Organismal Systems
Q9UQM7	hsa:815	path:hsa04925	Aldosterone synthesis and secretion	Organismal Systems
Q9UQM7	hsa:815	path:hsa04971	Gastric acid secretion	Organismal Systems
Q9UQM7	hsa:815	path:hsa05031	Amphetamine addiction	Human Diseases
Q9UQM7	hsa:815	path:hsa05152	Tuberculosis	Human Diseases
Q9UQM7	hsa:815	path:hsa05205	Proteoglycans in cancer	Human Diseases
Q9UQM7	hsa:815	path:hsa05214	Glioma	Human Diseases
Q9UQE7	hsa:9126	path:hsa04110	Cell cycle	Cellular Processes
Q9UQE7	hsa:9126	path:hsa04114	Oocyte meiosis	Cellular Processes
Q9UQD0	hsa:6334	N/A
Q9UQ84	hsa:9156	path:hsa03430	Mismatch repair	Genetic Information Processing
Q9UQ80	hsa:5036	N/A
Q9UQ52	hsa:27255	N/A
Q9UQ49	hsa:10825	path:hsa00511	Other glycan degradation	Metabolism
Q9UQ49	hsa:10825	path:hsa00600	Sphingolipid metabolism	Metabolism
Q9UQ16	hsa:26052	path:hsa04072	Phospholipase D signaling pathway	Environmental Information Processing
Q9UQ16	hsa:26052	path:hsa04144	Endocytosis	Cellular Processes
Q9UQ16	hsa:26052	path:hsa04721	Synaptic vesicle cycle	Organismal Systems
Q9UQ16	hsa:26052	path:hsa04961	Endocrine and other factor-regulated calcium reabsorption	Organismal Systems
Q9UQ16	hsa:26052	path:hsa05100	Bacterial invasion of epithelial cells	Human Diseases
Q9UQ10	hsa:27294	path:hsa00040	Pentose and glucuronate interconversions	Metabolism
Q9UQ10	hsa:27294	path:hsa00980	Metabolism of xenobiotics by cytochrome P450	Metabolism
Q9UQ05	hsa:23415	N/A
Q9UPY3	hsa:23405	path:hsa05206	MicroRNAs in cancer	Human Diseases
Q9UPX0	hsa:22997	N/A
Q9UPW8	hsa:23025	path:hsa04721	Synaptic vesicle cycle	Organismal Systems
Q9UPW5	hsa:23287	N/A
Q9UPT9	hsa:23326	N/A
Q9UPR5	hsa:6543	path:hsa04020	Calcium signaling pathway	Environmental Information Processing
Q9UPR5	hsa:6543	path:hsa04022	cGMP-PKG signaling pathway	Environmental Information Processing
Q9UPR5	hsa:6543	path:hsa04371	Apelin signaling pathway	Environmental Information Processing
Q9UPR5	hsa:6543	path:hsa04740	Olfactory transduction	Organismal Systems
Q9UPR5	hsa:6543	path:hsa04974	Protein digestion and absorption	Organismal Systems
Q9UPP1	hsa:23133	N/A
Q9UPN6	hsa:22828	N/A
Q9UPN3	hsa:23499	N/A
Q9UPM6	hsa:26468	N/A
Q9UPE1	hsa:26576	N/A
Q9UNX9	hsa:3770	path:hsa04725	Cholinergic synapse	Organismal Systems
Q9UNX9	hsa:3770	path:hsa04921	Oxytocin signaling pathway	Organismal Systems
Q9UNX3	hsa:51121	path:hsa03010	Ribosome	Genetic Information Processing
Q9UNW8	hsa:29933	N/A
Q9UNW1	hsa:9562	path:hsa00010	Glycolysis / Gluconeogenesis	Metabolism
Q9UNW1	hsa:9562	path:hsa00562	Inositol phosphate metabolism	Metabolism
Q9UNW1	hsa:9562	path:hsa01100	Metabolic pathways	Metabolism
Q9UNU6	hsa:1582	path:hsa00120	Primary bile acid biosynthesis	Metabolism
Q9UNU6	hsa:1582	path:hsa01100	Metabolic pathways	Metabolism
Q9UNU6	hsa:1582	path:hsa03320	PPAR signaling pathway	Organismal Systems
Q9UNQ0	hsa:9429	path:hsa02010	ABC transporters	Environmental Information Processing
Q9UNQ0	hsa:9429	path:hsa04976	Bile secretion	Organismal Systems
Q9UNQ0	hsa:9429	path:hsa01523	Antifolate resistance	Human Diseases
Q9UNP4	hsa:8869	path:hsa00604	Glycosphingolipid biosynthesis	Metabolism
Q9UNP4	hsa:8869	path:hsa01100	Metabolic pathways	Metabolism
Q9UNK4	hsa:26279	path:hsa00564	Glycerophospholipid metabolism	Metabolism
Q9UNK4	hsa:26279	path:hsa00565	Ether lipid metabolism	Metabolism
Q9UNK4	hsa:26279	path:hsa00590	Arachidonic acid metabolism	Metabolism
Q9UNK4	hsa:26279	path:hsa00591	Linoleic acid metabolism	Metabolism
Q9UNK4	hsa:26279	path:hsa00592	alpha-Linolenic acid metabolism	Metabolism
Q9UNK4	hsa:26279	path:hsa01100	Metabolic pathways	Metabolism
Q9UNK4	hsa:26279	path:hsa04014	Ras signaling pathway	Environmental Information Processing
Q9UNK4	hsa:26279	path:hsa04270	Vascular smooth muscle contraction	Organismal Systems
Q9UNK4	hsa:26279	path:hsa04972	Pancreatic secretion	Organismal Systems
Q9UNK4	hsa:26279	path:hsa04975	Fat digestion and absorption	Organismal Systems
Q9UNI6	hsa:11266	N/A
Q9UNI1	hsa:1990	N/A
Q9UNH6	hsa:51375	N/A
Q9UNH5	hsa:8556	path:hsa04110	Cell cycle	Cellular Processes
Q9UNF0	hsa:11252	N/A
Q9UNE2	hsa:9501	N/A
Q9UNA4	hsa:11201	path:hsa03460	Fanconi anemia pathway	Genetic Information Processing
Q9UN88	hsa:55879	path:hsa04080	Neuroactive ligand-receptor interaction	Environmental Information Processing
Q9UN88	hsa:55879	path:hsa04723	Retrograde endocannabinoid signaling	Organismal Systems
Q9UN88	hsa:55879	path:hsa04727	GABAergic synapse	Organismal Systems
Q9UN88	hsa:55879	path:hsa05032	Morphine addiction	Human Diseases
Q9UN88	hsa:55879	path:hsa05033	Nicotine addiction	Human Diseases
Q9UN76	hsa:11254	N/A
Q9UN36	hsa:57447	N/A
Q9UMY4	hsa:29934	path:hsa04144	Endocytosis	Cellular Processes
Q9UMX6	hsa:2979	path:hsa04744	Phototransduction	Organismal Systems
Q9UMS4	hsa:27339	path:hsa03040	Spliceosome	Genetic Information Processing
Q9UMS4	hsa:27339	path:hsa04120	Ubiquitin mediated proteolysis	Genetic Information Processing
Q9UMS0	hsa:27247	N/A
Q9UMR2	hsa:11269	N/A
Q9UMQ6	hsa:11131	N/A
Q9UMN6	hsa:9757	path:hsa00310	Lysine degradation	Metabolism
Q9UMF0	hsa:7087	N/A
Q9UM73	hsa:238	path:hsa05223	Non-small cell lung cancer	Human Diseases
Q9UM54	hsa:4646	N/A
Q9UM19	hsa:51440	N/A
Q9UM07	hsa:23569	N/A
Q9ULZ1	hsa:8862	path:hsa04371	Apelin signaling pathway	Environmental Information Processing
Q9ULX7	hsa:23632	path:hsa00910	Nitrogen metabolism	Metabolism
Q9ULV5	hsa:3299	N/A
Q9ULV0	hsa:4645	N/A
Q9ULN7	hsa:57469	N/A
Q9ULM6	hsa:57472	path:hsa03018	RNA degradation	Genetic Information Processing
Q9ULL4	hsa:5365	path:hsa04360	Axon guidance	Organismal Systems
Q9ULK2	hsa:222255	N/A
Q9ULJ8	hsa:55607	N/A
Q9ULI2	hsa:57494	path:hsa00250	Alanine, aspartate and glutamate metabolism	Metabolism
Q9ULI2	hsa:57494	path:hsa01100	Metabolic pathways	Metabolism
Q9ULH7	hsa:57496	N/A
Q9ULF5	hsa:57181	N/A
Q9ULD8	hsa:23416	N/A
Q9ULC5	hsa:51703	path:hsa00061	Fatty acid biosynthesis	Metabolism
Q9ULC5	hsa:51703	path:hsa00071	Fatty acid degradation	Metabolism
Q9ULC5	hsa:51703	path:hsa01100	Metabolic pathways	Metabolism
Q9ULC5	hsa:51703	path:hsa01212	Fatty acid metabolism	Metabolism
Q9ULC5	hsa:51703	path:hsa04146	Peroxisome	Cellular Processes
Q9ULC5	hsa:51703	path:hsa03320	PPAR signaling pathway	Organismal Systems
Q9ULC5	hsa:51703	path:hsa04920	Adipocytokine signaling pathway	Organismal Systems
Q9ULC4	hsa:28985	N/A
Q9ULB1	hsa:9378	path:hsa04514	Cell adhesion molecules (CAMs)	Environmental Information Processing
Q9ULA0	hsa:23549	N/A
Q9UL62	hsa:7224	path:hsa04360	Axon guidance	Organismal Systems
Q9UL52	hsa:28983	N/A
Q9UL26	hsa:57403	path:hsa04144	Endocytosis	Cellular Processes
Q9UL15	hsa:9529	N/A
Q9UL12	hsa:1757	path:hsa00260	Glycine, serine and threonine metabolism	Metabolism
Q9UL12	hsa:1757	path:hsa01100	Metabolic pathways	Metabolism
Q9UKX3	hsa:8735	path:hsa04530	Tight junction	Cellular Processes
Q9UKX2	hsa:4620	path:hsa04530	Tight junction	Cellular Processes
Q9UKV8	hsa:27161	N/A
Q9UKV0	hsa:9734	path:hsa05034	Alcoholism	Human Diseases
Q9UKV0	hsa:9734	path:hsa05203	Viral carcinogenesis	Human Diseases
Q9UKU7	hsa:27034	path:hsa00280	Valine, leucine and isoleucine degradation	Metabolism
Q9UKU7	hsa:27034	path:hsa01100	Metabolic pathways	Metabolism
Q9UKU6	hsa:29953	N/A
Q9UKU0	hsa:23305	path:hsa00061	Fatty acid biosynthesis	Metabolism
Q9UKU0	hsa:23305	path:hsa00071	Fatty acid degradation	Metabolism
Q9UKU0	hsa:23305	path:hsa01100	Metabolic pathways	Metabolism
Q9UKU0	hsa:23305	path:hsa01212	Fatty acid metabolism	Metabolism
Q9UKU0	hsa:23305	path:hsa04146	Peroxisome	Cellular Processes
Q9UKU0	hsa:23305	path:hsa03320	PPAR signaling pathway	Organismal Systems
Q9UKU0	hsa:23305	path:hsa04920	Adipocytokine signaling pathway	Organismal Systems
Q9UKS6	hsa:29763	N/A
Q9UKR3	hsa:26085	N/A
Q9UKR0	hsa:43849	N/A
Q9UKQ9	hsa:284366	N/A
Q9UKP6	hsa:2837	path:hsa04080	Neuroactive ligand-receptor interaction	Environmental Information Processing
Q9UKM9	hsa:22913	N/A
Q9UKM7	hsa:11253	path:hsa00510	N-Glycan biosynthesis	Metabolism
Q9UKM7	hsa:11253	path:hsa01100	Metabolic pathways	Metabolism
Q9UKM7	hsa:11253	path:hsa04141	Protein processing in endoplasmic reticulum	Genetic Information Processing
Q9UKL0	hsa:23186	path:hsa05016	Huntington's disease	Human Diseases
Q9UKK3	hsa:143	path:hsa03410	Base excision repair	Genetic Information Processing
Q9UKK3	hsa:143	path:hsa04210	Apoptosis	Cellular Processes
Q9UKD2	hsa:51154	N/A
Q9UKB3	hsa:56521	N/A
Q9UK99	hsa:26273	N/A
Q9UK80	hsa:27005	N/A
Q9UK59	hsa:51163	N/A
Q9UK32	hsa:27330	path:hsa04010	MAPK signaling pathway	Environmental Information Processing
Q9UK32	hsa:27330	path:hsa04150	mTOR signaling pathway	Environmental Information Processing
Q9UK32	hsa:27330	path:hsa04114	Oocyte meiosis	Cellular Processes
Q9UK32	hsa:27330	path:hsa04720	Long-term potentiation	Organismal Systems
Q9UK32	hsa:27330	path:hsa04722	Neurotrophin signaling pathway	Organismal Systems
Q9UK32	hsa:27330	path:hsa04914	Progesterone-mediated oocyte maturation	Organismal Systems
Q9UK32	hsa:27330	path:hsa04931	Insulin resistance	Human Diseases
Q9UK17	hsa:3752	N/A
Q9UK08	hsa:94235	path:hsa04014	Ras signaling pathway	Environmental Information Processing
Q9UK08	hsa:94235	path:hsa04151	PI3K-Akt signaling pathway	Environmental Information Processing
Q9UK08	hsa:94235	path:hsa04371	Apelin signaling pathway	Environmental Information Processing
Q9UK08	hsa:94235	path:hsa04062	Chemokine signaling pathway	Organismal Systems
Q9UK08	hsa:94235	path:hsa04713	Circadian entrainment	Organismal Systems
Q9UK08	hsa:94235	path:hsa04723	Retrograde endocannabinoid signaling	Organismal Systems
Q9UK08	hsa:94235	path:hsa04724	Glutamatergic synapse	Organismal Systems
Q9UK08	hsa:94235	path:hsa04725	Cholinergic synapse	Organismal Systems
Q9UK08	hsa:94235	path:hsa04726	Serotonergic synapse	Organismal Systems
Q9UK08	hsa:94235	path:hsa04727	GABAergic synapse	Organismal Systems
Q9UK08	hsa:94235	path:hsa04728	Dopaminergic synapse	Organismal Systems
Q9UK08	hsa:94235	path:hsa05032	Morphine addiction	Human Diseases
Q9UK08	hsa:94235	path:hsa05034	Alcoholism	Human Diseases
Q9UK08	hsa:94235	path:hsa05200	Pathways in cancer	Human Diseases
Q9UJY5	hsa:26088	path:hsa04142	Lysosome	Cellular Processes
Q9UJY4	hsa:23062	path:hsa04142	Lysosome	Cellular Processes
Q9UJU2	hsa:51176	path:hsa04310	Wnt signaling pathway	Environmental Information Processing
Q9UJU2	hsa:51176	path:hsa04390	Hippo signaling pathway	Environmental Information Processing
Q9UJU2	hsa:51176	path:hsa04520	Adherens junction	Cellular Processes
Q9UJU2	hsa:51176	path:hsa04916	Melanogenesis	Organismal Systems
Q9UJU2	hsa:51176	path:hsa05200	Pathways in cancer	Human Diseases
Q9UJU2	hsa:51176	path:hsa05210	Colorectal cancer	Human Diseases
Q9UJU2	hsa:51176	path:hsa05213	Endometrial cancer	Human Diseases
Q9UJU2	hsa:51176	path:hsa05215	Prostate cancer	Human Diseases
Q9UJU2	hsa:51176	path:hsa05216	Thyroid cancer	Human Diseases
Q9UJU2	hsa:51176	path:hsa05217	Basal cell carcinoma	Human Diseases
Q9UJU2	hsa:51176	path:hsa05221	Acute myeloid leukemia	Human Diseases
Q9UJU2	hsa:51176	path:hsa05224	Breast cancer	Human Diseases
Q9UJU2	hsa:51176	path:hsa05412	Arrhythmogenic right ventricular cardiomyopathy (ARVC)	Human Diseases
Q9UJT1	hsa:51174	N/A
Q9UJT0	hsa:51175	N/A
Q9UJM8	hsa:54363	path:hsa00630	Glyoxylate and dicarboxylate metabolism	Metabolism
Q9UJM8	hsa:54363	path:hsa01100	Metabolic pathways	Metabolism
Q9UJM8	hsa:54363	path:hsa01200	Carbon metabolism	Metabolism
Q9UJM8	hsa:54363	path:hsa04146	Peroxisome	Cellular Processes
Q9UJC5	hsa:83699	N/A
Q9UJA3	hsa:84515	N/A
Q9UJA2	hsa:54675	path:hsa00564	Glycerophospholipid metabolism	Metabolism
Q9UJA2	hsa:54675	path:hsa01100	Metabolic pathways	Metabolism
Q9UJ83	hsa:26061	path:hsa04146	Peroxisome	Cellular Processes
Q9UJ70	hsa:55577	path:hsa00520	Amino sugar and nucleotide sugar metabolism	Metabolism
Q9UJ70	hsa:55577	path:hsa01100	Metabolic pathways	Metabolism
Q9UJ68	hsa:4482	N/A
Q9UJ37	hsa:10610	N/A
Q9UJ14	hsa:2686	path:hsa00430	Taurine and hypotaurine metabolism	Metabolism
Q9UJ14	hsa:2686	path:hsa00480	Glutathione metabolism	Metabolism
Q9UJ14	hsa:2686	path:hsa01100	Metabolic pathways	Metabolism
Q9UIW2	hsa:5361	path:hsa04360	Axon guidance	Organismal Systems
Q9UIV8	hsa:5275	path:hsa05146	Amoebiasis	Human Diseases
Q9UIV1	hsa:29883	path:hsa03018	RNA degradation	Genetic Information Processing
Q9UIQ6	hsa:4012	path:hsa04614	Renin-angiotensin system	Organismal Systems
Q9UIM3	hsa:63943	N/A
Q9UIL4	hsa:3834	N/A
Q9UIK4	hsa:23604	path:hsa04140	Autophagy	Cellular Processes
Q9UIK4	hsa:23604	path:hsa05200	Pathways in cancer	Human Diseases
Q9UIK4	hsa:23604	path:hsa05219	Bladder cancer	Human Diseases
Q9UIJ7	hsa:50808	path:hsa00230	Purine metabolism	Metabolism
Q9UII6	N/M
Q9UII2	hsa:93974	N/A
Q9UIF9	hsa:11176	N/A
Q9UIF8	hsa:29994	N/A
Q9UIF7	hsa:4595	path:hsa03410	Base excision repair	Genetic Information Processing
Q9UIC8	hsa:51451	N/A
Q9UI95	hsa:10459	path:hsa04110	Cell cycle	Cellular Processes
Q9UI95	hsa:10459	path:hsa04114	Oocyte meiosis	Cellular Processes
Q9UI95	hsa:10459	path:hsa04914	Progesterone-mediated oocyte maturation	Organismal Systems
Q9UI95	hsa:10459	path:hsa05100	Bacterial invasion of epithelial cells	Human Diseases
Q9UI95	hsa:10459	path:hsa05131	Shigellosis	Human Diseases
Q9UI42	hsa:51200	N/A
Q9UI38	hsa:29122	N/A
Q9UI33	hsa:11280	N/A
Q9UI32	hsa:27165	path:hsa00220	Arginine biosynthesis	Metabolism
Q9UI32	hsa:27165	path:hsa00250	Alanine, aspartate and glutamate metabolism	Metabolism
Q9UI32	hsa:27165	path:hsa00471	D-Glutamine and D-glutamate metabolism	Metabolism
Q9UI32	hsa:27165	path:hsa01100	Metabolic pathways	Metabolism
Q9UI32	hsa:27165	path:hsa04724	Glutamatergic synapse	Organismal Systems
Q9UI32	hsa:27165	path:hsa04727	GABAergic synapse	Organismal Systems
Q9UI32	hsa:27165	path:hsa04964	Proximal tubule bicarbonate reclamation	Organismal Systems
Q9UI32	hsa:27165	path:hsa05206	MicroRNAs in cancer	Human Diseases
Q9UI32	hsa:27165	path:hsa05230	Central carbon metabolism in cancer	Human Diseases
Q9UI17	hsa:29958	path:hsa00260	Glycine, serine and threonine metabolism	Metabolism
Q9UI17	hsa:29958	path:hsa01100	Metabolic pathways	Metabolism
Q9UHY7	hsa:58478	path:hsa00270	Cysteine and methionine metabolism	Metabolism
Q9UHY7	hsa:58478	path:hsa01100	Metabolic pathways	Metabolism
Q9UHX3	hsa:30817	N/A
Q9UHV5	hsa:51195	N/A
Q9UHQ9	hsa:51706	path:hsa00520	Amino sugar and nucleotide sugar metabolism	Metabolism
Q9UHN1	hsa:11232	path:hsa01100	Metabolic pathways	Metabolism
Q9UHM6	hsa:94233	N/A
Q9UHK6	hsa:23600	path:hsa00120	Primary bile acid biosynthesis	Metabolism
Q9UHK6	hsa:23600	path:hsa01100	Metabolic pathways	Metabolism
Q9UHK6	hsa:23600	path:hsa04146	Peroxisome	Cellular Processes
Q9UHJ6	hsa:23729	N/A
Q9UHI6	hsa:11218	path:hsa03013	RNA transport	Genetic Information Processing
Q9UHG3	hsa:51449	path:hsa00900	Terpenoid backbone biosynthesis	Metabolism
Q9UHF7	hsa:7227	N/A
Q9UHF0	hsa:6866	N/A
Q9UHE5	hsa:9027	path:hsa00480	Glutathione metabolism	Metabolism
Q9UHD2	hsa:29110	path:hsa04014	Ras signaling pathway	Environmental Information Processing
Q9UHD2	hsa:29110	path:hsa04620	Toll-like receptor signaling pathway	Organismal Systems
Q9UHD2	hsa:29110	path:hsa04621	NOD-like receptor signaling pathway	Organismal Systems
Q9UHD2	hsa:29110	path:hsa04622	RIG-I-like receptor signaling pathway	Organismal Systems
Q9UHD2	hsa:29110	path:hsa04623	Cytosolic DNA-sensing pathway	Organismal Systems
Q9UHD2	hsa:29110	path:hsa04657	IL-17 signaling pathway	Organismal Systems
Q9UHD2	hsa:29110	path:hsa05160	Hepatitis C	Human Diseases
Q9UHD2	hsa:29110	path:hsa05161	Hepatitis B	Human Diseases
Q9UHD2	hsa:29110	path:hsa05162	Measles	Human Diseases
Q9UHD2	hsa:29110	path:hsa05164	Influenza A	Human Diseases
Q9UHD2	hsa:29110	path:hsa05168	Herpes simplex infection	Human Diseases
Q9UHD2	hsa:29110	path:hsa05169	Epstein-Barr virus infection	Human Diseases
Q9UHC9	hsa:29881	path:hsa04975	Fat digestion and absorption	Organismal Systems
Q9UHC3	hsa:9311	path:hsa04750	Inflammatory mediator regulation of TRP channels	Organismal Systems
Q9UHC1	hsa:27030	path:hsa03430	Mismatch repair	Genetic Information Processing
Q9UHB7	hsa:27125	N/A
Q9UHB6	hsa:51474	N/A
Q9UHB4	hsa:27158	N/A
Q9UHA3	hsa:51187	path:hsa03010	Ribosome	Genetic Information Processing
Q9UH99	hsa:25777	N/A
Q9UH62	hsa:51566	N/A
Q9UGP8	hsa:11231	path:hsa03060	Protein export	Genetic Information Processing
Q9UGP8	hsa:11231	path:hsa04141	Protein processing in endoplasmic reticulum	Genetic Information Processing
Q9UGN5	hsa:10038	path:hsa03410	Base excision repair	Genetic Information Processing
Q9UGN5	hsa:10038	path:hsa04210	Apoptosis	Cellular Processes
Q9UGM6	hsa:10352	path:hsa00970	Aminoacyl-tRNA biosynthesis	Genetic Information Processing
Q9UGM1	hsa:55584	path:hsa04080	Neuroactive ligand-receptor interaction	Environmental Information Processing
Q9UGJ1	hsa:27229	N/A
Q9UGJ0	hsa:51422	path:hsa04068	FoxO signaling pathway	Environmental Information Processing
Q9UGJ0	hsa:51422	path:hsa04152	AMPK signaling pathway	Environmental Information Processing
Q9UGJ0	hsa:51422	path:hsa04371	Apelin signaling pathway	Environmental Information Processing
Q9UGJ0	hsa:51422	path:hsa04530	Tight junction	Cellular Processes
Q9UGJ0	hsa:51422	path:hsa04211	Longevity regulating pathway	Organismal Systems
Q9UGJ0	hsa:51422	path:hsa04213	Longevity regulating pathway	Organismal Systems
Q9UGJ0	hsa:51422	path:hsa04710	Circadian rhythm	Organismal Systems
Q9UGJ0	hsa:51422	path:hsa04910	Insulin signaling pathway	Organismal Systems
Q9UGJ0	hsa:51422	path:hsa04920	Adipocytokine signaling pathway	Organismal Systems
Q9UGJ0	hsa:51422	path:hsa04921	Oxytocin signaling pathway	Organismal Systems
Q9UGJ0	hsa:51422	path:hsa04922	Glucagon signaling pathway	Organismal Systems
Q9UGJ0	hsa:51422	path:hsa04931	Insulin resistance	Human Diseases
Q9UGJ0	hsa:51422	path:hsa04932	Non-alcoholic fatty liver disease (NAFLD)	Human Diseases
Q9UGJ0	hsa:51422	path:hsa05410	Hypertrophic cardiomyopathy (HCM)	Human Diseases
Q9UGI9	hsa:53632	path:hsa04068	FoxO signaling pathway	Environmental Information Processing
Q9UGI9	hsa:53632	path:hsa04152	AMPK signaling pathway	Environmental Information Processing
Q9UGI9	hsa:53632	path:hsa04371	Apelin signaling pathway	Environmental Information Processing
Q9UGI9	hsa:53632	path:hsa04530	Tight junction	Cellular Processes
Q9UGI9	hsa:53632	path:hsa04211	Longevity regulating pathway	Organismal Systems
Q9UGI9	hsa:53632	path:hsa04213	Longevity regulating pathway	Organismal Systems
Q9UGI9	hsa:53632	path:hsa04710	Circadian rhythm	Organismal Systems
Q9UGI9	hsa:53632	path:hsa04910	Insulin signaling pathway	Organismal Systems
Q9UGI9	hsa:53632	path:hsa04920	Adipocytokine signaling pathway	Organismal Systems
Q9UGI9	hsa:53632	path:hsa04921	Oxytocin signaling pathway	Organismal Systems
Q9UGI9	hsa:53632	path:hsa04922	Glucagon signaling pathway	Organismal Systems
Q9UGI9	hsa:53632	path:hsa04931	Insulin resistance	Human Diseases
Q9UGI9	hsa:53632	path:hsa04932	Non-alcoholic fatty liver disease (NAFLD)	Human Diseases
Q9UGI9	hsa:53632	path:hsa05410	Hypertrophic cardiomyopathy (HCM)	Human Diseases
Q9UGI6	hsa:3782	path:hsa04911	Insulin secretion	Organismal Systems
Q9UG63	hsa:10061	N/A
Q9UG22	hsa:26157	N/A
Q9UF12	hsa:58510	path:hsa00330	Arginine and proline metabolism	Metabolism
Q9UF12	hsa:58510	path:hsa01100	Metabolic pathways	Metabolism
Q9UEY8	hsa:120	N/A
Q9UEU0	hsa:10490	path:hsa04130	SNARE interactions in vesicular transport	Genetic Information Processing
Q9UEF7	hsa:9365	path:hsa00040	Pentose and glucuronate interconversions	Metabolism
Q9UEF7	hsa:9365	path:hsa01100	Metabolic pathways	Metabolism
Q9UEF7	hsa:9365	path:hsa04211	Longevity regulating pathway	Organismal Systems
Q9UEF7	hsa:9365	path:hsa04961	Endocrine and other factor-regulated calcium reabsorption	Organismal Systems
Q9UDX4	hsa:266629	N/A
Q9UDX3	hsa:284904	N/A
Q9UDW1	hsa:29796	path:hsa00190	Oxidative phosphorylation	Metabolism
Q9UDW1	hsa:29796	path:hsa01100	Metabolic pathways	Metabolism
Q9UDW1	hsa:29796	path:hsa04260	Cardiac muscle contraction	Organismal Systems
Q9UDW1	hsa:29796	path:hsa04932	Non-alcoholic fatty liver disease (NAFLD)	Human Diseases
Q9UDW1	hsa:29796	path:hsa05010	Alzheimer's disease	Human Diseases
Q9UDW1	hsa:29796	path:hsa05012	Parkinson's disease	Human Diseases
Q9UDW1	hsa:29796	path:hsa05016	Huntington's disease	Human Diseases
Q9UDR5	hsa:10157	path:hsa00310	Lysine degradation	Metabolism
Q9UDR5	hsa:10157	path:hsa01100	Metabolic pathways	Metabolism
Q9UD71	hsa:84152	path:hsa04024	cAMP signaling pathway	Environmental Information Processing
Q9UD71	hsa:84152	path:hsa04728	Dopaminergic synapse	Organismal Systems
Q9UD71	hsa:84152	path:hsa05030	Cocaine addiction	Human Diseases
Q9UD71	hsa:84152	path:hsa05031	Amphetamine addiction	Human Diseases
Q9UD71	hsa:84152	path:hsa05034	Alcoholism	Human Diseases
Q9UBZ9	hsa:51455	path:hsa03460	Fanconi anemia pathway	Genetic Information Processing
Q9UBZ4	hsa:27301	path:hsa03410	Base excision repair	Genetic Information Processing
Q9UBY5	hsa:23566	path:hsa04015	Rap1 signaling pathway	Environmental Information Processing
Q9UBY5	hsa:23566	path:hsa04072	Phospholipase D signaling pathway	Environmental Information Processing
Q9UBY5	hsa:23566	path:hsa04080	Neuroactive ligand-receptor interaction	Environmental Information Processing
Q9UBY5	hsa:23566	path:hsa04151	PI3K-Akt signaling pathway	Environmental Information Processing
Q9UBY5	hsa:23566	path:hsa05200	Pathways in cancer	Human Diseases
Q9UBX7	hsa:11012	N/A
Q9UBX1	hsa:8722	path:hsa04142	Lysosome	Cellular Processes
Q9UBX1	hsa:8722	path:hsa04210	Apoptosis	Cellular Processes
Q9UBX0	hsa:8820	path:hsa04550	Signaling pathways regulating pluripotency of stem cells	Cellular Processes
Q9UBV8	hsa:553115	N/A
Q9UBV4	hsa:51384	path:hsa04150	mTOR signaling pathway	Environmental Information Processing
Q9UBV4	hsa:51384	path:hsa04310	Wnt signaling pathway	Environmental Information Processing
Q9UBV4	hsa:51384	path:hsa04390	Hippo signaling pathway	Environmental Information Processing
Q9UBV4	hsa:51384	path:hsa04550	Signaling pathways regulating pluripotency of stem cells	Cellular Processes
Q9UBV4	hsa:51384	path:hsa04916	Melanogenesis	Organismal Systems
Q9UBV4	hsa:51384	path:hsa05166	HTLV-I infection	Human Diseases
Q9UBV4	hsa:51384	path:hsa05200	Pathways in cancer	Human Diseases
Q9UBV4	hsa:51384	path:hsa05202	Transcriptional misregulation in cancer	Human Diseases
Q9UBV4	hsa:51384	path:hsa05205	Proteoglycans in cancer	Human Diseases
Q9UBV4	hsa:51384	path:hsa05217	Basal cell carcinoma	Human Diseases
Q9UBV4	hsa:51384	path:hsa05224	Breast cancer	Human Diseases
Q9UBV2	hsa:6400	path:hsa04141	Protein processing in endoplasmic reticulum	Genetic Information Processing
Q9UBU3	hsa:51738	path:hsa04024	cAMP signaling pathway	Environmental Information Processing
Q9UBT2	hsa:10054	path:hsa04120	Ubiquitin mediated proteolysis	Genetic Information Processing
Q9UBS0	hsa:6199	path:hsa04012	ErbB signaling pathway	Environmental Information Processing
Q9UBS0	hsa:6199	path:hsa04066	HIF-1 signaling pathway	Environmental Information Processing
Q9UBS0	hsa:6199	path:hsa04150	mTOR signaling pathway	Environmental Information Processing
Q9UBS0	hsa:6199	path:hsa04151	PI3K-Akt signaling pathway	Environmental Information Processing
Q9UBS0	hsa:6199	path:hsa04152	AMPK signaling pathway	Environmental Information Processing
Q9UBS0	hsa:6199	path:hsa04350	TGF-beta signaling pathway	Environmental Information Processing
Q9UBS0	hsa:6199	path:hsa04371	Apelin signaling pathway	Environmental Information Processing
Q9UBS0	hsa:6199	path:hsa04140	Autophagy	Cellular Processes
Q9UBS0	hsa:6199	path:hsa04211	Longevity regulating pathway	Organismal Systems
Q9UBS0	hsa:6199	path:hsa04213	Longevity regulating pathway	Organismal Systems
Q9UBS0	hsa:6199	path:hsa04666	Fc gamma R-mediated phagocytosis	Organismal Systems
Q9UBS0	hsa:6199	path:hsa04910	Insulin signaling pathway	Organismal Systems
Q9UBS0	hsa:6199	path:hsa01521	EGFR tyrosine kinase inhibitor resistance	Human Diseases
Q9UBS0	hsa:6199	path:hsa01522	Endocrine resistance	Human Diseases
Q9UBS0	hsa:6199	path:hsa04931	Insulin resistance	Human Diseases
Q9UBS0	hsa:6199	path:hsa05205	Proteoglycans in cancer	Human Diseases
Q9UBS0	hsa:6199	path:hsa05221	Acute myeloid leukemia	Human Diseases
Q9UBS0	hsa:6199	path:hsa05224	Breast cancer	Human Diseases
Q9UBS0	hsa:6199	path:hsa05231	Choline metabolism in cancer	Human Diseases
Q9UBR2	hsa:1522	path:hsa04142	Lysosome	Cellular Processes
Q9UBR2	hsa:1522	path:hsa04210	Apoptosis	Cellular Processes
Q9UBR1	hsa:51733	path:hsa00240	Pyrimidine metabolism	Metabolism
Q9UBR1	hsa:51733	path:hsa00410	beta-Alanine metabolism	Metabolism
Q9UBR1	hsa:51733	path:hsa00770	Pantothenate and CoA biosynthesis	Metabolism
Q9UBR1	hsa:51733	path:hsa00983	Drug metabolism	Metabolism
Q9UBR1	hsa:51733	path:hsa01100	Metabolic pathways	Metabolism
Q9UBQ7	hsa:9380	path:hsa00260	Glycine, serine and threonine metabolism	Metabolism
Q9UBQ7	hsa:9380	path:hsa00620	Pyruvate metabolism	Metabolism
Q9UBQ7	hsa:9380	path:hsa00630	Glyoxylate and dicarboxylate metabolism	Metabolism
Q9UBQ7	hsa:9380	path:hsa01100	Metabolic pathways	Metabolism
Q9UBQ0	hsa:51699	path:hsa04144	Endocytosis	Cellular Processes
Q9UBP6	hsa:4234	N/A
Q9UBN7	hsa:10013	path:hsa05034	Alcoholism	Human Diseases
Q9UBN7	hsa:10013	path:hsa05203	Viral carcinogenesis	Human Diseases
Q9UBM7	hsa:1717	path:hsa00100	Steroid biosynthesis	Metabolism
Q9UBM7	hsa:1717	path:hsa01100	Metabolic pathways	Metabolism
Q9UBK8	hsa:4552	N/A
Q9UBK2	hsa:10891	path:hsa04152	AMPK signaling pathway	Environmental Information Processing
Q9UBK2	hsa:10891	path:hsa04371	Apelin signaling pathway	Environmental Information Processing
Q9UBK2	hsa:10891	path:hsa04211	Longevity regulating pathway	Organismal Systems
Q9UBK2	hsa:10891	path:hsa04910	Insulin signaling pathway	Organismal Systems
Q9UBK2	hsa:10891	path:hsa04920	Adipocytokine signaling pathway	Organismal Systems
Q9UBK2	hsa:10891	path:hsa04922	Glucagon signaling pathway	Organismal Systems
Q9UBK2	hsa:10891	path:hsa04931	Insulin resistance	Human Diseases
Q9UBK2	hsa:10891	path:hsa05016	Huntington's disease	Human Diseases
Q9UBI6	hsa:55970	path:hsa04010	MAPK signaling pathway	Environmental Information Processing
Q9UBI6	hsa:55970	path:hsa04014	Ras signaling pathway	Environmental Information Processing
Q9UBI6	hsa:55970	path:hsa04151	PI3K-Akt signaling pathway	Environmental Information Processing
Q9UBI6	hsa:55970	path:hsa04371	Apelin signaling pathway	Environmental Information Processing
Q9UBI6	hsa:55970	path:hsa04810	Regulation of actin cytoskeleton	Cellular Processes
Q9UBI6	hsa:55970	path:hsa04062	Chemokine signaling pathway	Organismal Systems
Q9UBI6	hsa:55970	path:hsa04713	Circadian entrainment	Organismal Systems
Q9UBI6	hsa:55970	path:hsa04723	Retrograde endocannabinoid signaling	Organismal Systems
Q9UBI6	hsa:55970	path:hsa04724	Glutamatergic synapse	Organismal Systems
Q9UBI6	hsa:55970	path:hsa04725	Cholinergic synapse	Organismal Systems
Q9UBI6	hsa:55970	path:hsa04726	Serotonergic synapse	Organismal Systems
Q9UBI6	hsa:55970	path:hsa04727	GABAergic synapse	Organismal Systems
Q9UBI6	hsa:55970	path:hsa04728	Dopaminergic synapse	Organismal Systems
Q9UBI6	hsa:55970	path:hsa05032	Morphine addiction	Human Diseases
Q9UBI6	hsa:55970	path:hsa05034	Alcoholism	Human Diseases
Q9UBI6	hsa:55970	path:hsa05200	Pathways in cancer	Human Diseases
Q9UBE0	hsa:10055	path:hsa04120	Ubiquitin mediated proteolysis	Genetic Information Processing
Q9UBD6	hsa:51458	N/A
Q9UBD3	hsa:6846	path:hsa04060	Cytokine-cytokine receptor interaction	Environmental Information Processing
Q9UBD0	hsa:100130086	N/A
Q9UBD0	hsa:100506164	N/A
Q9UBC5	hsa:4640	N/A
Q9UBC0	hsa:3175	path:hsa04550	Signaling pathways regulating pluripotency of stem cells	Cellular Processes
Q9UBC0	hsa:3175	path:hsa04950	Maturity onset diabetes of the young	Human Diseases
Q9UBB5	hsa:8932	N/A
Q9R0W2	rno:29503	N/C
Q9QZX7	mmu:27364	N/C
Q9P2W3	hsa:51764	path:hsa04014	Ras signaling pathway	Environmental Information Processing
Q9P2W3	hsa:51764	path:hsa04151	PI3K-Akt signaling pathway	Environmental Information Processing
Q9P2W3	hsa:51764	path:hsa04371	Apelin signaling pathway	Environmental Information Processing
Q9P2W3	hsa:51764	path:hsa04062	Chemokine signaling pathway	Organismal Systems
Q9P2W3	hsa:51764	path:hsa04713	Circadian entrainment	Organismal Systems
Q9P2W3	hsa:51764	path:hsa04723	Retrograde endocannabinoid signaling	Organismal Systems
Q9P2W3	hsa:51764	path:hsa04724	Glutamatergic synapse	Organismal Systems
Q9P2W3	hsa:51764	path:hsa04725	Cholinergic synapse	Organismal Systems
Q9P2W3	hsa:51764	path:hsa04726	Serotonergic synapse	Organismal Systems
Q9P2W3	hsa:51764	path:hsa04727	GABAergic synapse	Organismal Systems
Q9P2W3	hsa:51764	path:hsa04728	Dopaminergic synapse	Organismal Systems
Q9P2W3	hsa:51764	path:hsa04740	Olfactory transduction	Organismal Systems
Q9P2W3	hsa:51764	path:hsa04742	Taste transduction	Organismal Systems
Q9P2W3	hsa:51764	path:hsa05032	Morphine addiction	Human Diseases
Q9P2W3	hsa:51764	path:hsa05034	Alcoholism	Human Diseases
Q9P2W3	hsa:51764	path:hsa05200	Pathways in cancer	Human Diseases
Q9P2V4	hsa:26103	N/A
Q9P2T1	hsa:51292	path:hsa00230	Purine metabolism	Metabolism
Q9P2S2	hsa:9379	path:hsa04514	Cell adhesion molecules (CAMs)	Environmental Information Processing
Q9P2R7	hsa:8803	path:hsa00020	Citrate cycle (TCA cycle)	Metabolism
Q9P2R7	hsa:8803	path:hsa00640	Propanoate metabolism	Metabolism
Q9P2R7	hsa:8803	path:hsa01100	Metabolic pathways	Metabolism
Q9P2R7	hsa:8803	path:hsa01200	Carbon metabolism	Metabolism
Q9P2Q2	hsa:55691	N/A
Q9P2M1	hsa:55805	N/A
Q9P2K8	hsa:440275	path:hsa04141	Protein processing in endoplasmic reticulum	Genetic Information Processing
Q9P2K8	hsa:440275	path:hsa04140	Autophagy	Cellular Processes
Q9P2K8	hsa:440275	path:hsa05160	Hepatitis C	Human Diseases
Q9P2K8	hsa:440275	path:hsa05162	Measles	Human Diseases
Q9P2K8	hsa:440275	path:hsa05164	Influenza A	Human Diseases
Q9P2K8	hsa:440275	path:hsa05168	Herpes simplex infection	Human Diseases
Q9P2K8	hsa:440275	path:hsa05169	Epstein-Barr virus infection	Human Diseases
Q9P2K2	hsa:57544	N/A
Q9P2J9	hsa:57546	N/A
Q9P2J5	hsa:51520	path:hsa00970	Aminoacyl-tRNA biosynthesis	Genetic Information Processing
Q9P296	hsa:27202	N/A
Q9P289	hsa:51765	N/A
Q9P283	hsa:54437	path:hsa04360	Axon guidance	Organismal Systems
Q9P272	hsa:57604	N/A
Q9P265	hsa:57609	N/A
Q9P246	hsa:57620	path:hsa04020	Calcium signaling pathway	Environmental Information Processing
Q9P232	hsa:5067	N/A
Q9P212	hsa:51196	path:hsa00562	Inositol phosphate metabolism	Metabolism
Q9P212	hsa:51196	path:hsa01100	Metabolic pathways	Metabolism
Q9P212	hsa:51196	path:hsa04014	Ras signaling pathway	Environmental Information Processing
Q9P212	hsa:51196	path:hsa04015	Rap1 signaling pathway	Environmental Information Processing
Q9P212	hsa:51196	path:hsa04020	Calcium signaling pathway	Environmental Information Processing
Q9P212	hsa:51196	path:hsa04024	cAMP signaling pathway	Environmental Information Processing
Q9P212	hsa:51196	path:hsa04070	Phosphatidylinositol signaling system	Environmental Information Processing
Q9P212	hsa:51196	path:hsa04919	Thyroid hormone signaling pathway	Organismal Systems
Q9P212	hsa:51196	path:hsa04933	AGE-RAGE signaling pathway in diabetic complications	Human Diseases
Q9P212	hsa:51196	path:hsa05205	Proteoglycans in cancer	Human Diseases
Q9P1W9	hsa:11040	path:hsa05221	Acute myeloid leukemia	Human Diseases
Q9P1U1	hsa:57180	path:hsa04530	Tight junction	Cellular Processes
Q9P1Q0	hsa:51542	N/A
Q9P1P5	hsa:9287	path:hsa04080	Neuroactive ligand-receptor interaction	Environmental Information Processing
Q9P109	hsa:51301	path:hsa00512	Mucin type O-glycan biosynthesis	Metabolism
Q9P109	hsa:51301	path:hsa01100	Metabolic pathways	Metabolism
Q9P0Z9	hsa:51268	path:hsa00260	Glycine, serine and threonine metabolism	Metabolism
Q9P0Z9	hsa:51268	path:hsa00310	Lysine degradation	Metabolism
Q9P0Z9	hsa:51268	path:hsa01100	Metabolic pathways	Metabolism
Q9P0Z9	hsa:51268	path:hsa04146	Peroxisome	Cellular Processes
Q9P0U3	hsa:29843	N/A
Q9P0M9	hsa:51264	path:hsa03010	Ribosome	Genetic Information Processing
Q9P0L1	hsa:55888	N/A
Q9P0J6	hsa:64979	path:hsa03010	Ribosome	Genetic Information Processing
Q9P0J1	hsa:54704	N/A
Q9P0G3	hsa:43847	N/A
Q9P016	hsa:29087	N/A
Q9P015	hsa:29088	path:hsa03010	Ribosome	Genetic Information Processing
Q9NZZ3	hsa:51510	path:hsa04144	Endocytosis	Cellular Processes
Q9NZW5	hsa:51678	N/A
Q9NZU7	hsa:9478	N/A
Q9NZT1	hsa:51806	path:hsa04014	Ras signaling pathway	Environmental Information Processing
Q9NZT1	hsa:51806	path:hsa04015	Rap1 signaling pathway	Environmental Information Processing
Q9NZT1	hsa:51806	path:hsa04020	Calcium signaling pathway	Environmental Information Processing
Q9NZT1	hsa:51806	path:hsa04022	cGMP-PKG signaling pathway	Environmental Information Processing
Q9NZT1	hsa:51806	path:hsa04024	cAMP signaling pathway	Environmental Information Processing
Q9NZT1	hsa:51806	path:hsa04070	Phosphatidylinositol signaling system	Environmental Information Processing
Q9NZT1	hsa:51806	path:hsa04371	Apelin signaling pathway	Environmental Information Processing
Q9NZT1	hsa:51806	path:hsa04114	Oocyte meiosis	Cellular Processes
Q9NZT1	hsa:51806	path:hsa04261	Adrenergic signaling in cardiomyocytes	Organismal Systems
Q9NZT1	hsa:51806	path:hsa04270	Vascular smooth muscle contraction	Organismal Systems
Q9NZT1	hsa:51806	path:hsa04713	Circadian entrainment	Organismal Systems
Q9NZT1	hsa:51806	path:hsa04720	Long-term potentiation	Organismal Systems
Q9NZT1	hsa:51806	path:hsa04722	Neurotrophin signaling pathway	Organismal Systems
Q9NZT1	hsa:51806	path:hsa04728	Dopaminergic synapse	Organismal Systems
Q9NZT1	hsa:51806	path:hsa04740	Olfactory transduction	Organismal Systems
Q9NZT1	hsa:51806	path:hsa04744	Phototransduction	Organismal Systems
Q9NZT1	hsa:51806	path:hsa04750	Inflammatory mediator regulation of TRP channels	Organismal Systems
Q9NZT1	hsa:51806	path:hsa04910	Insulin signaling pathway	Organismal Systems
Q9NZT1	hsa:51806	path:hsa04912	GnRH signaling pathway	Organismal Systems
Q9NZT1	hsa:51806	path:hsa04915	Estrogen signaling pathway	Organismal Systems
Q9NZT1	hsa:51806	path:hsa04916	Melanogenesis	Organismal Systems
Q9NZT1	hsa:51806	path:hsa04921	Oxytocin signaling pathway	Organismal Systems
Q9NZT1	hsa:51806	path:hsa04922	Glucagon signaling pathway	Organismal Systems
Q9NZT1	hsa:51806	path:hsa04924	Renin secretion	Organismal Systems
Q9NZT1	hsa:51806	path:hsa04925	Aldosterone synthesis and secretion	Organismal Systems
Q9NZT1	hsa:51806	path:hsa04970	Salivary secretion	Organismal Systems
Q9NZT1	hsa:51806	path:hsa04971	Gastric acid secretion	Organismal Systems
Q9NZT1	hsa:51806	path:hsa05010	Alzheimer's disease	Human Diseases
Q9NZT1	hsa:51806	path:hsa05031	Amphetamine addiction	Human Diseases
Q9NZT1	hsa:51806	path:hsa05034	Alcoholism	Human Diseases
Q9NZT1	hsa:51806	path:hsa05133	Pertussis	Human Diseases
Q9NZT1	hsa:51806	path:hsa05152	Tuberculosis	Human Diseases
Q9NZT1	hsa:51806	path:hsa05214	Glioma	Human Diseases
Q9NZT1	hsa:51806	path:hsa05418	Fluid shear stress and atherosclerosis	Human Diseases
Q9NZQ7	hsa:29126	path:hsa04514	Cell adhesion molecules (CAMs)	Environmental Information Processing
Q9NZP8	hsa:51279	N/A
Q9NZN8	hsa:4848	path:hsa03018	RNA degradation	Genetic Information Processing
Q9NZM3	hsa:50618	N/A
Q9NZK7	hsa:30814	path:hsa00564	Glycerophospholipid metabolism	Metabolism
Q9NZK7	hsa:30814	path:hsa00565	Ether lipid metabolism	Metabolism
Q9NZK7	hsa:30814	path:hsa00590	Arachidonic acid metabolism	Metabolism
Q9NZK7	hsa:30814	path:hsa00591	Linoleic acid metabolism	Metabolism
Q9NZK7	hsa:30814	path:hsa00592	alpha-Linolenic acid metabolism	Metabolism
Q9NZK7	hsa:30814	path:hsa01100	Metabolic pathways	Metabolism
Q9NZK7	hsa:30814	path:hsa04014	Ras signaling pathway	Environmental Information Processing
Q9NZK7	hsa:30814	path:hsa04270	Vascular smooth muscle contraction	Organismal Systems
Q9NZK7	hsa:30814	path:hsa04972	Pancreatic secretion	Organismal Systems
Q9NZK7	hsa:30814	path:hsa04975	Fat digestion and absorption	Organismal Systems
Q9NZJ6	hsa:51805	path:hsa00130	Ubiquinone and other terpenoid-quinone biosynthesis	Metabolism
Q9NZJ6	hsa:51805	path:hsa01100	Metabolic pathways	Metabolism
Q9NZJ5	hsa:9451	path:hsa04141	Protein processing in endoplasmic reticulum	Genetic Information Processing
Q9NZJ5	hsa:9451	path:hsa04140	Autophagy	Cellular Processes
Q9NZJ5	hsa:9451	path:hsa04210	Apoptosis	Cellular Processes
Q9NZJ5	hsa:9451	path:hsa04932	Non-alcoholic fatty liver disease (NAFLD)	Human Diseases
Q9NZJ5	hsa:9451	path:hsa05010	Alzheimer's disease	Human Diseases
Q9NZJ5	hsa:9451	path:hsa05160	Hepatitis C	Human Diseases
Q9NZJ5	hsa:9451	path:hsa05162	Measles	Human Diseases
Q9NZJ5	hsa:9451	path:hsa05164	Influenza A	Human Diseases
Q9NZJ5	hsa:9451	path:hsa05168	Herpes simplex infection	Human Diseases
Q9NZJ5	hsa:9451	path:hsa05169	Epstein-Barr virus infection	Human Diseases
Q9NZI8	hsa:10642	path:hsa05206	MicroRNAs in cancer	Human Diseases
Q9NZI2	hsa:30820	N/A
Q9NZD2	hsa:51228	N/A
Q9NZC3	hsa:51573	N/A
Q9NZ94	hsa:54413	path:hsa04514	Cell adhesion molecules (CAMs)	Environmental Information Processing
Q9NZ71	hsa:51750	N/A
Q9NZ52	hsa:23163	path:hsa04142	Lysosome	Cellular Processes
Q9NZ32	hsa:55860	N/A
Q9NZ09	hsa:51271	N/A
Q9NZ08	hsa:51752	N/A
Q9NYY3	hsa:10769	path:hsa04068	FoxO signaling pathway	Environmental Information Processing
Q9NYW7	hsa:50834	path:hsa04742	Taste transduction	Organismal Systems
Q9NYW6	hsa:50831	path:hsa04742	Taste transduction	Organismal Systems
Q9NYW5	hsa:50832	path:hsa04742	Taste transduction	Organismal Systems
Q9NYW4	hsa:54429	path:hsa04742	Taste transduction	Organismal Systems
Q9NYW3	hsa:50837	path:hsa04742	Taste transduction	Organismal Systems
Q9NYW2	hsa:50836	path:hsa04742	Taste transduction	Organismal Systems
Q9NYW1	hsa:50835	path:hsa04742	Taste transduction	Organismal Systems
Q9NYW0	hsa:50839	path:hsa04742	Taste transduction	Organismal Systems
Q9NYV9	hsa:50838	path:hsa04742	Taste transduction	Organismal Systems
Q9NYV8	hsa:50840	path:hsa04742	Taste transduction	Organismal Systems
Q9NYV7	hsa:50833	path:hsa04742	Taste transduction	Organismal Systems
Q9NYR9	hsa:28511	N/A
Q9NYR8	hsa:50700	path:hsa00830	Retinol metabolism	Metabolism
Q9NYR8	hsa:50700	path:hsa01100	Metabolic pathways	Metabolism
Q9NYQ8	hsa:2196	N/A
Q9NYQ7	hsa:1951	N/A
Q9NYQ6	hsa:9620	N/A
Q9NYQ3	hsa:51179	path:hsa00630	Glyoxylate and dicarboxylate metabolism	Metabolism
Q9NYQ3	hsa:51179	path:hsa01100	Metabolic pathways	Metabolism
Q9NYQ3	hsa:51179	path:hsa01200	Carbon metabolism	Metabolism
Q9NYQ3	hsa:51179	path:hsa04146	Peroxisome	Cellular Processes
Q9NYN1	hsa:51285	N/A
Q9NYL5	hsa:51302	path:hsa00120	Primary bile acid biosynthesis	Metabolism
Q9NYL4	hsa:51303	N/A
Q9NYK5	hsa:54148	N/A
Q9NYA1	hsa:8877	path:hsa00600	Sphingolipid metabolism	Metabolism
Q9NYA1	hsa:8877	path:hsa01100	Metabolic pathways	Metabolism
Q9NYA1	hsa:8877	path:hsa04020	Calcium signaling pathway	Environmental Information Processing
Q9NYA1	hsa:8877	path:hsa04071	Sphingolipid signaling pathway	Environmental Information Processing
Q9NYA1	hsa:8877	path:hsa04072	Phospholipase D signaling pathway	Environmental Information Processing
Q9NYA1	hsa:8877	path:hsa04370	VEGF signaling pathway	Environmental Information Processing
Q9NYA1	hsa:8877	path:hsa04371	Apelin signaling pathway	Environmental Information Processing
Q9NYA1	hsa:8877	path:hsa04666	Fc gamma R-mediated phagocytosis	Organismal Systems
Q9NYA1	hsa:8877	path:hsa05152	Tuberculosis	Human Diseases
Q9NY84	hsa:55350	N/A
Q9NY65	hsa:51807	path:hsa04145	Phagosome	Cellular Processes
Q9NY65	hsa:51807	path:hsa04210	Apoptosis	Cellular Processes
Q9NY65	hsa:51807	path:hsa04530	Tight junction	Cellular Processes
Q9NY65	hsa:51807	path:hsa04540	Gap junction	Cellular Processes
Q9NY65	hsa:51807	path:hsa05130	Pathogenic Escherichia coli infection	Human Diseases
Q9NY57	hsa:55351	N/A
Q9NY46	hsa:6328	path:hsa04742	Taste transduction	Organismal Systems
Q9NY37	hsa:51802	path:hsa04750	Inflammatory mediator regulation of TRP channels	Organismal Systems
Q9NY33	hsa:10072	N/A
Q9NXW9	hsa:54784	N/A
Q9NXS2	hsa:54814	N/A
Q9NXR8	hsa:54556	N/A
Q9NXJ5	hsa:54858	N/A
Q9NXH9	hsa:55621	N/A
Q9NXG6	hsa:54681	N/A
Q9NXC2	hsa:54438	N/A
Q9NXB0	hsa:54903	N/A
Q9NXA8	hsa:23408	N/A
Q9NX52	hsa:54933	N/A
Q9NX46	hsa:54936	N/A
Q9NX24	hsa:55651	path:hsa03008	Ribosome biogenesis in eukaryotes	Genetic Information Processing
Q9NX20	hsa:54948	path:hsa03010	Ribosome	Genetic Information Processing
Q9NX07	hsa:54952	N/A
Q9NWV4	hsa:54987	N/A
Q9NWU5	hsa:29093	path:hsa03010	Ribosome	Genetic Information Processing
Q9NWU1	hsa:54995	path:hsa00061	Fatty acid biosynthesis	Metabolism
Q9NWU1	hsa:54995	path:hsa00780	Biotin metabolism	Metabolism
Q9NWU1	hsa:54995	path:hsa01100	Metabolic pathways	Metabolism
Q9NWU1	hsa:54995	path:hsa01212	Fatty acid metabolism	Metabolism
Q9NWT6	hsa:55662	N/A
Q9NWS0	hsa:55011	N/A
Q9NWM8	hsa:55033	N/A
Q9NWM0	hsa:54498	path:hsa00330	Arginine and proline metabolism	Metabolism
Q9NWM0	hsa:54498	path:hsa00410	beta-Alanine metabolism	Metabolism
Q9NWL6	hsa:54529	N/A
Q9NW38	hsa:55120	path:hsa03460	Fanconi anemia pathway	Genetic Information Processing
Q9NW38	hsa:55120	path:hsa04120	Ubiquitin mediated proteolysis	Genetic Information Processing
Q9NW08	hsa:55703	path:hsa00230	Purine metabolism	Metabolism
Q9NW08	hsa:55703	path:hsa00240	Pyrimidine metabolism	Metabolism
Q9NW08	hsa:55703	path:hsa01100	Metabolic pathways	Metabolism
Q9NW08	hsa:55703	path:hsa03020	RNA polymerase	Genetic Information Processing
Q9NW08	hsa:55703	path:hsa04623	Cytosolic DNA-sensing pathway	Organismal Systems
Q9NW08	hsa:55703	path:hsa05169	Epstein-Barr virus infection	Human Diseases
Q9NVV4	hsa:55149	N/A
Q9NVS2	hsa:55168	path:hsa03010	Ribosome	Genetic Information Processing
Q9NVR5	hsa:55172	N/A
Q9NVP2	hsa:55723	N/A
Q9NVP1	hsa:8886	N/A
Q9NVM6	hsa:55192	N/A
Q9NVM4	hsa:54496	N/A
Q9NVF9	hsa:55224	path:hsa00564	Glycerophospholipid metabolism	Metabolism
Q9NVF9	hsa:55224	path:hsa01100	Metabolic pathways	Metabolism
Q9NVD7	hsa:55742	path:hsa04510	Focal adhesion	Cellular Processes
Q9NV79	hsa:55251	N/A
Q9NV66	hsa:55253	N/A
Q9NV35	hsa:55270	N/A
Q9NV31	hsa:55272	path:hsa03008	Ribosome biogenesis in eukaryotes	Genetic Information Processing
Q9NUX5	hsa:25913	N/A
Q9NUW8	hsa:55775	N/A
Q9NUT2	hsa:11194	path:hsa02010	ABC transporters	Environmental Information Processing
Q9NUQ8	hsa:55324	N/A
Q9NUK0	hsa:55796	N/A
Q9NUJ1	hsa:55347	N/A
Q9NUI1	hsa:26063	path:hsa04146	Peroxisome	Cellular Processes
Q9NUB1	hsa:84532	path:hsa00010	Glycolysis / Gluconeogenesis	Metabolism
Q9NUB1	hsa:84532	path:hsa00620	Pyruvate metabolism	Metabolism
Q9NUB1	hsa:84532	path:hsa00640	Propanoate metabolism	Metabolism
Q9NUB1	hsa:84532	path:hsa01100	Metabolic pathways	Metabolism
Q9NUB1	hsa:84532	path:hsa01200	Carbon metabolism	Metabolism
Q9NTX7	hsa:81847	N/A
Q9NTX5	hsa:55862	path:hsa00640	Propanoate metabolism	Metabolism
Q9NTN9	hsa:57715	path:hsa04360	Axon guidance	Organismal Systems
Q9NTJ4	hsa:4123	path:hsa00511	Other glycan degradation	Metabolism
Q9NTJ3	hsa:10051	N/A
Q9NTG7	hsa:23410	path:hsa05230	Central carbon metabolism in cancer	Human Diseases
Q9NST1	hsa:80339	path:hsa00561	Glycerolipid metabolism	Metabolism
Q9NST1	hsa:80339	path:hsa01100	Metabolic pathways	Metabolism
Q9NSP4	hsa:79019	N/A
Q9NSK0	hsa:89953	path:hsa05132	Salmonella infection	Human Diseases
Q9NSD9	hsa:10056	path:hsa00970	Aminoacyl-tRNA biosynthesis	Genetic Information Processing
Q9NSD7	hsa:51289	path:hsa04080	Neuroactive ligand-receptor interaction	Environmental Information Processing
Q9NSC7	hsa:55808	path:hsa00512	Mucin type O-glycan biosynthesis	Metabolism
Q9NSC7	hsa:55808	path:hsa01100	Metabolic pathways	Metabolism
Q9NSA1	hsa:26291	path:hsa04010	MAPK signaling pathway	Environmental Information Processing
Q9NSA1	hsa:26291	path:hsa04014	Ras signaling pathway	Environmental Information Processing
Q9NSA1	hsa:26291	path:hsa04015	Rap1 signaling pathway	Environmental Information Processing
Q9NSA1	hsa:26291	path:hsa04151	PI3K-Akt signaling pathway	Environmental Information Processing
Q9NSA1	hsa:26291	path:hsa04810	Regulation of actin cytoskeleton	Cellular Processes
Q9NSA1	hsa:26291	path:hsa05200	Pathways in cancer	Human Diseases
Q9NSA1	hsa:26291	path:hsa05218	Melanoma	Human Diseases
Q9NSA1	hsa:26291	path:hsa05224	Breast cancer	Human Diseases
Q9NSA0	hsa:55867	N/A
Q9NS98	hsa:56920	path:hsa04360	Axon guidance	Organismal Systems
Q9NS85	hsa:56934	N/A
Q9NS75	hsa:57105	path:hsa04020	Calcium signaling pathway	Environmental Information Processing
Q9NS75	hsa:57105	path:hsa04080	Neuroactive ligand-receptor interaction	Environmental Information Processing
Q9NS40	hsa:90134	N/A
Q9NS28	hsa:64407	N/A
Q9NRY4	hsa:2909	path:hsa04510	Focal adhesion	Cellular Processes
Q9NRY4	hsa:2909	path:hsa04810	Regulation of actin cytoskeleton	Cellular Processes
Q9NRY4	hsa:2909	path:hsa04611	Platelet activation	Organismal Systems
Q9NRY4	hsa:2909	path:hsa04670	Leukocyte transendothelial migration	Organismal Systems
Q9NRX2	hsa:63875	path:hsa03010	Ribosome	Genetic Information Processing
Q9NRW4	hsa:56940	N/A
Q9NRV9	hsa:50865	N/A
Q9NRU3	hsa:26507	N/A
Q9NRS4	hsa:56649	path:hsa05164	Influenza A	Human Diseases
Q9NRR6	hsa:56623	path:hsa00562	Inositol phosphate metabolism	Metabolism
Q9NRR6	hsa:56623	path:hsa01100	Metabolic pathways	Metabolism
Q9NRR6	hsa:56623	path:hsa04070	Phosphatidylinositol signaling system	Environmental Information Processing
Q9NRR2	hsa:25823	N/A
Q9NRN7	hsa:60496	path:hsa00770	Pantothenate and CoA biosynthesis	Metabolism
Q9NRK6	hsa:23456	path:hsa02010	ABC transporters	Environmental Information Processing
Q9NRJ5	hsa:56903	path:hsa03015	mRNA surveillance pathway	Genetic Information Processing
Q9NRJ3	hsa:56477	path:hsa04060	Cytokine-cytokine receptor interaction	Environmental Information Processing
Q9NRJ3	hsa:56477	path:hsa04062	Chemokine signaling pathway	Organismal Systems
Q9NRJ3	hsa:56477	path:hsa04672	Intestinal immune network for IgA production	Organismal Systems
Q9NRH3	hsa:27175	N/A
Q9NRG4	hsa:56950	N/A
Q9NRG1	hsa:56952	N/A
Q9NRD9	hsa:53905	N/A
Q9NRC8	hsa:51547	N/A
Q9NRC6	hsa:51332	N/A
Q9NRA0	hsa:56848	path:hsa00600	Sphingolipid metabolism	Metabolism
Q9NRA0	hsa:56848	path:hsa01100	Metabolic pathways	Metabolism
Q9NRA0	hsa:56848	path:hsa04020	Calcium signaling pathway	Environmental Information Processing
Q9NRA0	hsa:56848	path:hsa04071	Sphingolipid signaling pathway	Environmental Information Processing
Q9NRA0	hsa:56848	path:hsa04072	Phospholipase D signaling pathway	Environmental Information Processing
Q9NRA0	hsa:56848	path:hsa04370	VEGF signaling pathway	Environmental Information Processing
Q9NRA0	hsa:56848	path:hsa04371	Apelin signaling pathway	Environmental Information Processing
Q9NRA0	hsa:56848	path:hsa04666	Fc gamma R-mediated phagocytosis	Organismal Systems
Q9NRA0	hsa:56848	path:hsa05152	Tuberculosis	Human Diseases
Q9NR97	hsa:51311	path:hsa04620	Toll-like receptor signaling pathway	Organismal Systems
Q9NR96	hsa:54106	path:hsa04620	Toll-like receptor signaling pathway	Organismal Systems
Q9NR96	hsa:54106	path:hsa05142	Chagas disease (American trypanosomiasis)	Human Diseases
Q9NR96	hsa:54106	path:hsa05143	African trypanosomiasis	Human Diseases
Q9NR96	hsa:54106	path:hsa05144	Malaria	Human Diseases
Q9NR96	hsa:54106	path:hsa05152	Tuberculosis	Human Diseases
Q9NR96	hsa:54106	path:hsa05162	Measles	Human Diseases
Q9NR96	hsa:54106	path:hsa05168	Herpes simplex infection	Human Diseases
Q9NR71	hsa:56624	path:hsa00600	Sphingolipid metabolism	Metabolism
Q9NR71	hsa:56624	path:hsa01100	Metabolic pathways	Metabolism
Q9NR71	hsa:56624	path:hsa04071	Sphingolipid signaling pathway	Environmental Information Processing
Q9NR63	hsa:56603	path:hsa00830	Retinol metabolism	Metabolism
Q9NR63	hsa:56603	path:hsa01100	Metabolic pathways	Metabolism
Q9NR61	hsa:54567	path:hsa04330	Notch signaling pathway	Environmental Information Processing
Q9NR61	hsa:54567	path:hsa04658	Th1 and Th2 cell differentiation	Organismal Systems
Q9NR61	hsa:54567	path:hsa01522	Endocrine resistance	Human Diseases
Q9NR61	hsa:54567	path:hsa05224	Breast cancer	Human Diseases
Q9NR56	hsa:4154	N/A
Q9NR34	hsa:57134	path:hsa00510	N-Glycan biosynthesis	Metabolism
Q9NR34	hsa:57134	path:hsa01100	Metabolic pathways	Metabolism
Q9NR34	hsa:57134	path:hsa04141	Protein processing in endoplasmic reticulum	Genetic Information Processing
Q9NR30	hsa:9188	N/A
Q9NR28	hsa:56616	path:hsa04210	Apoptosis	Cellular Processes
Q9NR28	hsa:56616	path:hsa04215	Apoptosis	Cellular Processes
Q9NR22	hsa:56341	N/A
Q9NR21	hsa:57097	N/A
Q9NR19	hsa:55902	path:hsa00010	Glycolysis / Gluconeogenesis	Metabolism
Q9NR19	hsa:55902	path:hsa00620	Pyruvate metabolism	Metabolism
Q9NR19	hsa:55902	path:hsa00640	Propanoate metabolism	Metabolism
Q9NR19	hsa:55902	path:hsa01100	Metabolic pathways	Metabolism
Q9NR19	hsa:55902	path:hsa01200	Carbon metabolism	Metabolism
Q9NQZ7	hsa:57089	N/A
Q9NQZ3	hsa:1617	N/A
Q9NQX3	hsa:10243	path:hsa00790	Folate biosynthesis	Metabolism
Q9NQX3	hsa:10243	path:hsa01100	Metabolic pathways	Metabolism
Q9NQX3	hsa:10243	path:hsa04727	GABAergic synapse	Organismal Systems
Q9NQW7	hsa:7511	N/A
Q9NQV7	hsa:56979	path:hsa00310	Lysine degradation	Metabolism
Q9NQV6	hsa:56980	N/A
Q9NQT5	hsa:51010	path:hsa03018	RNA degradation	Genetic Information Processing
Q9NQT4	hsa:56915	path:hsa03018	RNA degradation	Genetic Information Processing
Q9NQR4	hsa:56954	path:hsa00250	Alanine, aspartate and glutamate metabolism	Metabolism
Q9NQI0	hsa:54514	N/A
Q9NQH7	hsa:63929	N/A
Q9NQG6	hsa:54471	N/A
Q9NQ88	hsa:57103	path:hsa00051	Fructose and mannose metabolism	Metabolism
Q9NQ88	hsa:57103	path:hsa05230	Central carbon metabolism in cancer	Human Diseases
Q9NQ69	hsa:56956	N/A
Q9NQ66	hsa:23236	path:hsa00562	Inositol phosphate metabolism	Metabolism
Q9NQ66	hsa:23236	path:hsa01100	Metabolic pathways	Metabolism
Q9NQ66	hsa:23236	path:hsa04015	Rap1 signaling pathway	Environmental Information Processing
Q9NQ66	hsa:23236	path:hsa04020	Calcium signaling pathway	Environmental Information Processing
Q9NQ66	hsa:23236	path:hsa04022	cGMP-PKG signaling pathway	Environmental Information Processing
Q9NQ66	hsa:23236	path:hsa04070	Phosphatidylinositol signaling system	Environmental Information Processing
Q9NQ66	hsa:23236	path:hsa04071	Sphingolipid signaling pathway	Environmental Information Processing
Q9NQ66	hsa:23236	path:hsa04072	Phospholipase D signaling pathway	Environmental Information Processing
Q9NQ66	hsa:23236	path:hsa04310	Wnt signaling pathway	Environmental Information Processing
Q9NQ66	hsa:23236	path:hsa04371	Apelin signaling pathway	Environmental Information Processing
Q9NQ66	hsa:23236	path:hsa04540	Gap junction	Cellular Processes
Q9NQ66	hsa:23236	path:hsa04062	Chemokine signaling pathway	Organismal Systems
Q9NQ66	hsa:23236	path:hsa04261	Adrenergic signaling in cardiomyocytes	Organismal Systems
Q9NQ66	hsa:23236	path:hsa04270	Vascular smooth muscle contraction	Organismal Systems
Q9NQ66	hsa:23236	path:hsa04611	Platelet activation	Organismal Systems
Q9NQ66	hsa:23236	path:hsa04621	NOD-like receptor signaling pathway	Organismal Systems
Q9NQ66	hsa:23236	path:hsa04713	Circadian entrainment	Organismal Systems
Q9NQ66	hsa:23236	path:hsa04720	Long-term potentiation	Organismal Systems
Q9NQ66	hsa:23236	path:hsa04723	Retrograde endocannabinoid signaling	Organismal Systems
Q9NQ66	hsa:23236	path:hsa04724	Glutamatergic synapse	Organismal Systems
Q9NQ66	hsa:23236	path:hsa04725	Cholinergic synapse	Organismal Systems
Q9NQ66	hsa:23236	path:hsa04726	Serotonergic synapse	Organismal Systems
Q9NQ66	hsa:23236	path:hsa04728	Dopaminergic synapse	Organismal Systems
Q9NQ66	hsa:23236	path:hsa04730	Long-term depression	Organismal Systems
Q9NQ66	hsa:23236	path:hsa04750	Inflammatory mediator regulation of TRP channels	Organismal Systems
Q9NQ66	hsa:23236	path:hsa04911	Insulin secretion	Organismal Systems
Q9NQ66	hsa:23236	path:hsa04912	GnRH signaling pathway	Organismal Systems
Q9NQ66	hsa:23236	path:hsa04915	Estrogen signaling pathway	Organismal Systems
Q9NQ66	hsa:23236	path:hsa04916	Melanogenesis	Organismal Systems
Q9NQ66	hsa:23236	path:hsa04918	Thyroid hormone synthesis	Organismal Systems
Q9NQ66	hsa:23236	path:hsa04919	Thyroid hormone signaling pathway	Organismal Systems
Q9NQ66	hsa:23236	path:hsa04921	Oxytocin signaling pathway	Organismal Systems
Q9NQ66	hsa:23236	path:hsa04922	Glucagon signaling pathway	Organismal Systems
Q9NQ66	hsa:23236	path:hsa04924	Renin secretion	Organismal Systems
Q9NQ66	hsa:23236	path:hsa04925	Aldosterone synthesis and secretion	Organismal Systems
Q9NQ66	hsa:23236	path:hsa04961	Endocrine and other factor-regulated calcium reabsorption	Organismal Systems
Q9NQ66	hsa:23236	path:hsa04970	Salivary secretion	Organismal Systems
Q9NQ66	hsa:23236	path:hsa04971	Gastric acid secretion	Organismal Systems
Q9NQ66	hsa:23236	path:hsa04972	Pancreatic secretion	Organismal Systems
Q9NQ66	hsa:23236	path:hsa04933	AGE-RAGE signaling pathway in diabetic complications	Human Diseases
Q9NQ66	hsa:23236	path:hsa05010	Alzheimer's disease	Human Diseases
Q9NQ66	hsa:23236	path:hsa05016	Huntington's disease	Human Diseases
Q9NQ66	hsa:23236	path:hsa05142	Chagas disease (American trypanosomiasis)	Human Diseases
Q9NQ66	hsa:23236	path:hsa05143	African trypanosomiasis	Human Diseases
Q9NQ66	hsa:23236	path:hsa05146	Amoebiasis	Human Diseases
Q9NQ66	hsa:23236	path:hsa05200	Pathways in cancer	Human Diseases
Q9NQ60	hsa:54586	N/A
Q9NQ30	hsa:11082	N/A
Q9NPR2	hsa:10509	path:hsa04360	Axon guidance	Organismal Systems
Q9NPJ3	hsa:55856	N/A
Q9NPI9	hsa:3773	path:hsa04971	Gastric acid secretion	Organismal Systems
Q9NPH5	hsa:50507	N/A
Q9NPH2	hsa:51477	path:hsa00562	Inositol phosphate metabolism	Metabolism
Q9NPH2	hsa:51477	path:hsa01100	Metabolic pathways	Metabolism
Q9NPG2	hsa:58157	N/A
Q9NPF4	hsa:55644	N/A
Q9NPD8	hsa:29089	path:hsa03460	Fanconi anemia pathway	Genetic Information Processing
Q9NPD5	hsa:28234	path:hsa04976	Bile secretion	Organismal Systems
Q9NPD3	hsa:54512	path:hsa03018	RNA degradation	Genetic Information Processing
Q9NPC1	hsa:56413	path:hsa04020	Calcium signaling pathway	Environmental Information Processing
Q9NPC1	hsa:56413	path:hsa04080	Neuroactive ligand-receptor interaction	Environmental Information Processing
Q9NPB8	hsa:56261	path:hsa00564	Glycerophospholipid metabolism	Metabolism
Q9NPB8	hsa:56261	path:hsa05231	Choline metabolism in cancer	Human Diseases
Q9NPB6	hsa:50855	path:hsa04015	Rap1 signaling pathway	Environmental Information Processing
Q9NPB6	hsa:50855	path:hsa04390	Hippo signaling pathway	Environmental Information Processing
Q9NPB6	hsa:50855	path:hsa04144	Endocytosis	Cellular Processes
Q9NPB6	hsa:50855	path:hsa04530	Tight junction	Cellular Processes
Q9NPB6	hsa:50855	path:hsa04360	Axon guidance	Organismal Systems
Q9NPB3	hsa:51475	N/A
Q9NPB1	hsa:56953	path:hsa00230	Purine metabolism	Metabolism
Q9NPB1	hsa:56953	path:hsa00240	Pyrimidine metabolism	Metabolism
Q9NPB1	hsa:56953	path:hsa00760	Nicotinate and nicotinamide metabolism	Metabolism
Q9NPB1	hsa:56953	path:hsa01100	Metabolic pathways	Metabolism
Q9NP87	hsa:27434	path:hsa03450	Non-homologous end-joining	Genetic Information Processing
Q9NP86	hsa:56344	N/A
Q9NP81	hsa:54938	path:hsa00970	Aminoacyl-tRNA biosynthesis	Genetic Information Processing
Q9NP78	hsa:23457	path:hsa02010	ABC transporters	Environmental Information Processing
Q9NP78	hsa:23457	path:hsa04142	Lysosome	Cellular Processes
Q9NP72	hsa:22931	N/A
Q9NP55	hsa:51297	N/A
Q9NP08	hsa:3166	N/A
Q9NNW7	hsa:10587	path:hsa00240	Pyrimidine metabolism	Metabolism
Q9NNW7	hsa:10587	path:hsa00450	Selenocompound metabolism	Metabolism
Q9JHI3	rno:140860	N/C
Q9HDC9	hsa:57136	N/A
Q9HD89	hsa:56729	N/A
Q9HD67	hsa:4651	path:hsa04666	Fc gamma R-mediated phagocytosis	Organismal Systems
Q9HD40	hsa:51091	path:hsa00450	Selenocompound metabolism	Metabolism
Q9HD40	hsa:51091	path:hsa00970	Aminoacyl-tRNA biosynthesis	Genetic Information Processing
Q9HD26	hsa:57120	N/A
Q9HD20	hsa:57130	N/A
Q9HCX4	hsa:57113	N/A
Q9HCU4	hsa:1952	N/A
Q9HCS2	hsa:66002	N/A
Q9HCR9	hsa:50940	path:hsa00230	Purine metabolism	Metabolism
Q9HCR9	hsa:50940	path:hsa05032	Morphine addiction	Human Diseases
Q9HCQ7	hsa:64111	N/A
Q9HCP0	hsa:53944	path:hsa04340	Hedgehog signaling pathway	Environmental Information Processing
Q9HCN6	hsa:51206	path:hsa04512	ECM-receptor interaction	Environmental Information Processing
Q9HCN6	hsa:51206	path:hsa04611	Platelet activation	Organismal Systems
Q9HCM2	hsa:91584	path:hsa04360	Axon guidance	Organismal Systems
Q9HCL2	hsa:57678	path:hsa00561	Glycerolipid metabolism	Metabolism
Q9HCL2	hsa:57678	path:hsa00564	Glycerophospholipid metabolism	Metabolism
Q9HCL2	hsa:57678	path:hsa01100	Metabolic pathways	Metabolism
Q9HCJ6	hsa:57687	N/A
Q9HCH5	hsa:54843	N/A
Q9HCG8	hsa:57703	N/A
Q9HCD5	hsa:57727	N/A
Q9HCC0	hsa:64087	path:hsa00280	Valine, leucine and isoleucine degradation	Metabolism
Q9HCC0	hsa:64087	path:hsa01100	Metabolic pathways	Metabolism
Q9HC98	hsa:10783	N/A
Q9HC97	hsa:2859	path:hsa04080	Neuroactive ligand-receptor interaction	Environmental Information Processing
Q9HC84	hsa:727897	path:hsa04657	IL-17 signaling pathway	Organismal Systems
Q9HC84	hsa:727897	path:hsa04970	Salivary secretion	Organismal Systems
Q9HC77	hsa:55835	N/A
Q9HC36	hsa:55178	N/A
Q9HC29	hsa:64127	path:hsa04668	TNF signaling pathway	Environmental Information Processing
Q9HC29	hsa:64127	path:hsa04621	NOD-like receptor signaling pathway	Organismal Systems
Q9HC29	hsa:64127	path:hsa05131	Shigellosis	Human Diseases
Q9HC29	hsa:64127	path:hsa05152	Tuberculosis	Human Diseases
Q9HC29	hsa:64127	path:hsa05321	Inflammatory bowel disease (IBD)	Human Diseases
Q9HC23	hsa:60675	N/A
Q9HC16	hsa:60489	N/A
Q9HBY8	hsa:10110	path:hsa04068	FoxO signaling pathway	Environmental Information Processing
Q9HBY8	hsa:10110	path:hsa04151	PI3K-Akt signaling pathway	Environmental Information Processing
Q9HBY0	hsa:50508	path:hsa04066	HIF-1 signaling pathway	Environmental Information Processing
Q9HBY0	hsa:50508	path:hsa04145	Phagosome	Cellular Processes
Q9HBY0	hsa:50508	path:hsa04380	Osteoclast differentiation	Organismal Systems
Q9HBY0	hsa:50508	path:hsa04621	NOD-like receptor signaling pathway	Organismal Systems
Q9HBY0	hsa:50508	path:hsa04670	Leukocyte transendothelial migration	Organismal Systems
Q9HBY0	hsa:50508	path:hsa04933	AGE-RAGE signaling pathway in diabetic complications	Human Diseases
Q9HBY0	hsa:50508	path:hsa05418	Fluid shear stress and atherosclerosis	Human Diseases
Q9HBX9	hsa:59350	path:hsa04080	Neuroactive ligand-receptor interaction	Environmental Information Processing
Q9HBW9	hsa:64123	N/A
Q9HBW0	hsa:9170	path:hsa04015	Rap1 signaling pathway	Environmental Information Processing
Q9HBW0	hsa:9170	path:hsa04072	Phospholipase D signaling pathway	Environmental Information Processing
Q9HBW0	hsa:9170	path:hsa04080	Neuroactive ligand-receptor interaction	Environmental Information Processing
Q9HBW0	hsa:9170	path:hsa04151	PI3K-Akt signaling pathway	Environmental Information Processing
Q9HBW0	hsa:9170	path:hsa05200	Pathways in cancer	Human Diseases
Q9HBU6	hsa:55500	path:hsa00564	Glycerophospholipid metabolism	Metabolism
Q9HBU6	hsa:55500	path:hsa01100	Metabolic pathways	Metabolism
Q9HBL8	hsa:57407	N/A
Q9HBL0	hsa:7145	N/A
Q9HBK9	hsa:57412	N/A
Q9HBI6	hsa:57834	N/A
Q9HBI1	hsa:29780	path:hsa04510	Focal adhesion	Cellular Processes
Q9HBH5	hsa:57665	N/A
Q9HBH1	hsa:64146	N/A
Q9HBA0	hsa:59341	path:hsa04750	Inflammatory mediator regulation of TRP channels	Organismal Systems
Q9HBA0	hsa:59341	path:hsa05418	Fluid shear stress and atherosclerosis	Human Diseases
Q9HB89	hsa:10316	path:hsa04080	Neuroactive ligand-receptor interaction	Environmental Information Processing
Q9HB55	hsa:64816	path:hsa05204	Chemical carcinogenesis	Human Diseases
Q9HB40	hsa:59342	N/A
Q9HB31	N/M
Q9HB20	hsa:65977	N/A
Q9HAZ2	hsa:63976	N/A
Q9HAZ1	hsa:57396	N/A
Q9HAY6	hsa:53630	path:hsa00830	Retinol metabolism	Metabolism
Q9HAY6	hsa:53630	path:hsa01100	Metabolic pathways	Metabolism
Q9HAW9	hsa:54576	path:hsa00040	Pentose and glucuronate interconversions	Metabolism
Q9HAW9	hsa:54576	path:hsa00053	Ascorbate and aldarate metabolism	Metabolism
Q9HAW9	hsa:54576	path:hsa00140	Steroid hormone biosynthesis	Metabolism
Q9HAW9	hsa:54576	path:hsa00830	Retinol metabolism	Metabolism
Q9HAW9	hsa:54576	path:hsa00860	Porphyrin and chlorophyll metabolism	Metabolism
Q9HAW9	hsa:54576	path:hsa00980	Metabolism of xenobiotics by cytochrome P450	Metabolism
Q9HAW9	hsa:54576	path:hsa00982	Drug metabolism	Metabolism
Q9HAW9	hsa:54576	path:hsa00983	Drug metabolism	Metabolism
Q9HAW9	hsa:54576	path:hsa01100	Metabolic pathways	Metabolism
Q9HAW9	hsa:54576	path:hsa05204	Chemical carcinogenesis	Human Diseases
Q9HAW8	hsa:54575	path:hsa00040	Pentose and glucuronate interconversions	Metabolism
Q9HAW8	hsa:54575	path:hsa00053	Ascorbate and aldarate metabolism	Metabolism
Q9HAW8	hsa:54575	path:hsa00140	Steroid hormone biosynthesis	Metabolism
Q9HAW8	hsa:54575	path:hsa00830	Retinol metabolism	Metabolism
Q9HAW8	hsa:54575	path:hsa00860	Porphyrin and chlorophyll metabolism	Metabolism
Q9HAW8	hsa:54575	path:hsa00980	Metabolism of xenobiotics by cytochrome P450	Metabolism
Q9HAW8	hsa:54575	path:hsa00982	Drug metabolism	Metabolism
Q9HAW8	hsa:54575	path:hsa00983	Drug metabolism	Metabolism
Q9HAW8	hsa:54575	path:hsa01100	Metabolic pathways	Metabolism
Q9HAW8	hsa:54575	path:hsa05204	Chemical carcinogenesis	Human Diseases
Q9HAW7	hsa:54577	path:hsa00040	Pentose and glucuronate interconversions	Metabolism
Q9HAW7	hsa:54577	path:hsa00053	Ascorbate and aldarate metabolism	Metabolism
Q9HAW7	hsa:54577	path:hsa00140	Steroid hormone biosynthesis	Metabolism
Q9HAW7	hsa:54577	path:hsa00830	Retinol metabolism	Metabolism
Q9HAW7	hsa:54577	path:hsa00860	Porphyrin and chlorophyll metabolism	Metabolism
Q9HAW7	hsa:54577	path:hsa00980	Metabolism of xenobiotics by cytochrome P450	Metabolism
Q9HAW7	hsa:54577	path:hsa00982	Drug metabolism	Metabolism
Q9HAW7	hsa:54577	path:hsa00983	Drug metabolism	Metabolism
Q9HAW7	hsa:54577	path:hsa01100	Metabolic pathways	Metabolism
Q9HAW7	hsa:54577	path:hsa05204	Chemical carcinogenesis	Human Diseases
Q9HAV4	hsa:57510	path:hsa03013	RNA transport	Genetic Information Processing
Q9HAV0	hsa:59345	path:hsa04014	Ras signaling pathway	Environmental Information Processing
Q9HAV0	hsa:59345	path:hsa04151	PI3K-Akt signaling pathway	Environmental Information Processing
Q9HAV0	hsa:59345	path:hsa04371	Apelin signaling pathway	Environmental Information Processing
Q9HAV0	hsa:59345	path:hsa04062	Chemokine signaling pathway	Organismal Systems
Q9HAV0	hsa:59345	path:hsa04713	Circadian entrainment	Organismal Systems
Q9HAV0	hsa:59345	path:hsa04723	Retrograde endocannabinoid signaling	Organismal Systems
Q9HAV0	hsa:59345	path:hsa04724	Glutamatergic synapse	Organismal Systems
Q9HAV0	hsa:59345	path:hsa04725	Cholinergic synapse	Organismal Systems
Q9HAV0	hsa:59345	path:hsa04726	Serotonergic synapse	Organismal Systems
Q9HAV0	hsa:59345	path:hsa04727	GABAergic synapse	Organismal Systems
Q9HAV0	hsa:59345	path:hsa04728	Dopaminergic synapse	Organismal Systems
Q9HAV0	hsa:59345	path:hsa05032	Morphine addiction	Human Diseases
Q9HAV0	hsa:59345	path:hsa05034	Alcoholism	Human Diseases
Q9HAV0	hsa:59345	path:hsa05200	Pathways in cancer	Human Diseases
Q9HAS3	hsa:64078	N/A
Q9HAR2	hsa:23284	N/A
Q9HAN9	hsa:64802	path:hsa00760	Nicotinate and nicotinamide metabolism	Metabolism
Q9HAN9	hsa:64802	path:hsa01100	Metabolic pathways	Metabolism
Q9HAE3	hsa:79645	N/A
Q9HAB8	hsa:79717	path:hsa00770	Pantothenate and CoA biosynthesis	Metabolism
Q9HAB8	hsa:79717	path:hsa01100	Metabolic pathways	Metabolism
Q9H9Y6	hsa:84172	path:hsa00230	Purine metabolism	Metabolism
Q9H9Y6	hsa:84172	path:hsa00240	Pyrimidine metabolism	Metabolism
Q9H9Y6	hsa:84172	path:hsa01100	Metabolic pathways	Metabolism
Q9H9Y6	hsa:84172	path:hsa03020	RNA polymerase	Genetic Information Processing
Q9H9S3	hsa:55176	path:hsa03060	Protein export	Genetic Information Processing
Q9H9S3	hsa:55176	path:hsa04141	Protein processing in endoplasmic reticulum	Genetic Information Processing
Q9H9S3	hsa:55176	path:hsa04145	Phagosome	Cellular Processes
Q9H9S3	hsa:55176	path:hsa05110	Vibrio cholerae infection	Human Diseases
Q9H9L3	hsa:81875	N/A
Q9H9E1	hsa:57763	N/A
Q9H9B1	hsa:79813	path:hsa00310	Lysine degradation	Metabolism
Q9H9B1	hsa:79813	path:hsa04211	Longevity regulating pathway	Organismal Systems
Q9H999	hsa:79646	path:hsa00770	Pantothenate and CoA biosynthesis	Metabolism
Q9H999	hsa:79646	path:hsa01100	Metabolic pathways	Metabolism
Q9H993	hsa:79624	N/A
Q9H981	hsa:93973	N/A
Q9H974	hsa:79691	N/A
Q9H903	hsa:441024	N/A
Q9H8X2	hsa:64768	path:hsa00562	Inositol phosphate metabolism	Metabolism
Q9H8X2	hsa:64768	path:hsa01100	Metabolic pathways	Metabolism
Q9H8X2	hsa:64768	path:hsa04070	Phosphatidylinositol signaling system	Environmental Information Processing
Q9H8P0	hsa:79644	path:hsa00140	Steroid hormone biosynthesis	Metabolism
Q9H8M5	hsa:54805	N/A
Q9H845	hsa:28976	N/A
Q9H816	hsa:64858	N/A
Q9H7Z7	hsa:80142	path:hsa00590	Arachidonic acid metabolism	Metabolism
Q9H7Z7	hsa:80142	path:hsa01100	Metabolic pathways	Metabolism
Q9H7Z6	hsa:84148	N/A
Q9H7B4	hsa:64754	N/A
Q9H777	hsa:55520	path:hsa03013	RNA transport	Genetic Information Processing
Q9H772	hsa:64388	N/A
Q9H6Z4	hsa:8498	path:hsa05166	HTLV-I infection	Human Diseases
Q9H6T3	hsa:79657	N/A
Q9H6S0	hsa:64848	N/A
Q9H6R3	hsa:79611	path:hsa00640	Propanoate metabolism	Metabolism
Q9H6R3	hsa:79611	path:hsa01100	Metabolic pathways	Metabolism
Q9H6R0	hsa:56919	path:hsa04621	NOD-like receptor signaling pathway	Organismal Systems
Q9H6E5	hsa:64852	N/A
Q9H649	hsa:63899	N/A
Q9H633	hsa:79897	path:hsa03013	RNA transport	Genetic Information Processing
Q9H5Z1	hsa:60625	N/A
Q9H5J8	hsa:79101	N/A
Q9H5I1	hsa:79723	path:hsa00310	Lysine degradation	Metabolism
Q9H596	hsa:63904	N/A
Q9H568	hsa:81569	N/A
Q9H553	hsa:85365	path:hsa00510	N-Glycan biosynthesis	Metabolism
Q9H553	hsa:85365	path:hsa01100	Metabolic pathways	Metabolism
Q9H4Y5	hsa:119391	path:hsa00480	Glutathione metabolism	Metabolism
Q9H4Y5	hsa:119391	path:hsa00980	Metabolism of xenobiotics by cytochrome P450	Metabolism
Q9H4Y5	hsa:119391	path:hsa00982	Drug metabolism	Metabolism
Q9H4Y5	hsa:119391	path:hsa01524	Platinum drug resistance	Human Diseases
Q9H4Y5	hsa:119391	path:hsa05204	Chemical carcinogenesis	Human Diseases
Q9H4Y5	hsa:119391	path:hsa05418	Fluid shear stress and atherosclerosis	Human Diseases
Q9H4P4	hsa:10193	path:hsa04144	Endocytosis	Cellular Processes
Q9H4I8	hsa:253190	N/A
Q9H4F1	hsa:27090	path:hsa00604	Glycosphingolipid biosynthesis	Metabolism
Q9H4F1	hsa:27090	path:hsa01100	Metabolic pathways	Metabolism
Q9H4E5	hsa:57381	N/A
Q9H4B8	hsa:64180	N/A
Q9H4B7	hsa:81027	path:hsa04145	Phagosome	Cellular Processes
Q9H4B7	hsa:81027	path:hsa04540	Gap junction	Cellular Processes
Q9H4B7	hsa:81027	path:hsa05130	Pathogenic Escherichia coli infection	Human Diseases
Q9H4B4	hsa:1263	path:hsa04068	FoxO signaling pathway	Environmental Information Processing
Q9H4B4	hsa:1263	path:hsa05152	Tuberculosis	Human Diseases
Q9H4B0	hsa:64172	N/A
Q9H4A9	hsa:64174	N/A
Q9H4A4	hsa:6051	N/A
Q9H4A3	hsa:65125	N/A
Q9H477	hsa:64080	path:hsa00030	Pentose phosphate pathway	Metabolism
Q9H3T3	hsa:10501	path:hsa04360	Axon guidance	Organismal Systems
Q9H3T2	hsa:10500	path:hsa04360	Axon guidance	Organismal Systems
Q9H3S7	hsa:25930	N/A
Q9H3S5	hsa:93183	path:hsa00563	Glycosylphosphatidylinositol (GPI)-anchor biosynthesis	Metabolism
Q9H3S5	hsa:93183	path:hsa01100	Metabolic pathways	Metabolism
Q9H3S3	hsa:80975	N/A
Q9H3S1	hsa:64218	path:hsa04360	Axon guidance	Organismal Systems
Q9H3N8	hsa:59340	path:hsa04080	Neuroactive ligand-receptor interaction	Environmental Information Processing
Q9H3M7	hsa:10628	path:hsa04621	NOD-like receptor signaling pathway	Organismal Systems
Q9H3H5	hsa:1798	path:hsa00510	N-Glycan biosynthesis	Metabolism
Q9H3H5	hsa:1798	path:hsa01100	Metabolic pathways	Metabolism
Q9H3G5	hsa:54504	N/A
Q9H310	hsa:57127	N/A
Q9H306	hsa:64066	N/A
Q9H300	hsa:55486	N/A
Q9H2X9	hsa:57468	path:hsa04727	GABAergic synapse	Organismal Systems
Q9H2U2	hsa:27068	path:hsa00190	Oxidative phosphorylation	Metabolism
Q9H2S1	hsa:3781	path:hsa04726	Serotonergic synapse	Organismal Systems
Q9H2S1	hsa:3781	path:hsa04911	Insulin secretion	Organismal Systems
Q9H2S1	hsa:3781	path:hsa04976	Bile secretion	Organismal Systems
Q9H2R5	hsa:55554	N/A
Q9H2P9	hsa:51611	N/A
Q9H2M3	hsa:23743	path:hsa00270	Cysteine and methionine metabolism	Metabolism
Q9H2M3	hsa:23743	path:hsa01100	Metabolic pathways	Metabolism
Q9H2K2	hsa:80351	N/A
Q9H2F3	hsa:80270	path:hsa00120	Primary bile acid biosynthesis	Metabolism
Q9H2F3	hsa:80270	path:hsa01100	Metabolic pathways	Metabolism
Q9H2E6	hsa:57556	path:hsa04360	Axon guidance	Organismal Systems
Q9H2C1	hsa:64211	path:hsa04550	Signaling pathways regulating pluripotency of stem cells	Cellular Processes
Q9H2B4	hsa:10861	N/A
Q9H2A7	hsa:58191	path:hsa04060	Cytokine-cytokine receptor interaction	Environmental Information Processing
Q9H2A7	hsa:58191	path:hsa04062	Chemokine signaling pathway	Organismal Systems
Q9H2A2	hsa:64577	N/A
Q9H299	hsa:83442	N/A
Q9H254	hsa:57731	N/A
Q9H252	hsa:81033	N/A
Q9H251	hsa:64072	N/A
Q9H244	hsa:64805	path:hsa04611	Platelet activation	Organismal Systems
Q9H228	hsa:53637	path:hsa04071	Sphingolipid signaling pathway	Environmental Information Processing
Q9H228	hsa:53637	path:hsa04080	Neuroactive ligand-receptor interaction	Environmental Information Processing
Q9H227	hsa:57733	path:hsa00500	Starch and sucrose metabolism	Metabolism
Q9H227	hsa:57733	path:hsa01100	Metabolic pathways	Metabolism
Q9H222	hsa:64240	path:hsa02010	ABC transporters	Environmental Information Processing
Q9H222	hsa:64240	path:hsa04975	Fat digestion and absorption	Organismal Systems
Q9H222	hsa:64240	path:hsa04976	Bile secretion	Organismal Systems
Q9H221	hsa:64241	path:hsa02010	ABC transporters	Environmental Information Processing
Q9H221	hsa:64241	path:hsa04975	Fat digestion and absorption	Organismal Systems
Q9H221	hsa:64241	path:hsa04976	Bile secretion	Organismal Systems
Q9H1Y0	hsa:9474	path:hsa04140	Autophagy	Cellular Processes
Q9H1Y0	hsa:9474	path:hsa04211	Longevity regulating pathway	Organismal Systems
Q9H1Y0	hsa:9474	path:hsa04213	Longevity regulating pathway	Organismal Systems
Q9H1Y0	hsa:9474	path:hsa04621	NOD-like receptor signaling pathway	Organismal Systems
Q9H1Y0	hsa:9474	path:hsa04622	RIG-I-like receptor signaling pathway	Organismal Systems
Q9H1Y0	hsa:9474	path:hsa05131	Shigellosis	Human Diseases
Q9H1R2	hsa:128853	N/A
Q9H1K6	hsa:59274	N/A
Q9H1K1	hsa:23479	N/A
Q9H1K0	hsa:64145	path:hsa04144	Endocytosis	Cellular Processes
Q9H1J7	hsa:81029	path:hsa04150	mTOR signaling pathway	Environmental Information Processing
Q9H1J7	hsa:81029	path:hsa04310	Wnt signaling pathway	Environmental Information Processing
Q9H1J7	hsa:81029	path:hsa04390	Hippo signaling pathway	Environmental Information Processing
Q9H1J7	hsa:81029	path:hsa04550	Signaling pathways regulating pluripotency of stem cells	Cellular Processes
Q9H1J7	hsa:81029	path:hsa04360	Axon guidance	Organismal Systems
Q9H1J7	hsa:81029	path:hsa04916	Melanogenesis	Organismal Systems
Q9H1J7	hsa:81029	path:hsa05166	HTLV-I infection	Human Diseases
Q9H1J7	hsa:81029	path:hsa05200	Pathways in cancer	Human Diseases
Q9H1J7	hsa:81029	path:hsa05205	Proteoglycans in cancer	Human Diseases
Q9H1J7	hsa:81029	path:hsa05217	Basal cell carcinoma	Human Diseases
Q9H1J7	hsa:81029	path:hsa05224	Breast cancer	Human Diseases
Q9H1J5	hsa:7478	path:hsa04150	mTOR signaling pathway	Environmental Information Processing
Q9H1J5	hsa:7478	path:hsa04310	Wnt signaling pathway	Environmental Information Processing
Q9H1J5	hsa:7478	path:hsa04390	Hippo signaling pathway	Environmental Information Processing
Q9H1J5	hsa:7478	path:hsa04550	Signaling pathways regulating pluripotency of stem cells	Cellular Processes
Q9H1J5	hsa:7478	path:hsa04916	Melanogenesis	Organismal Systems
Q9H1J5	hsa:7478	path:hsa05166	HTLV-I infection	Human Diseases
Q9H1J5	hsa:7478	path:hsa05200	Pathways in cancer	Human Diseases
Q9H1J5	hsa:7478	path:hsa05205	Proteoglycans in cancer	Human Diseases
Q9H1J5	hsa:7478	path:hsa05217	Basal cell carcinoma	Human Diseases
Q9H1J5	hsa:7478	path:hsa05224	Breast cancer	Human Diseases
Q9H1C0	hsa:57121	path:hsa04015	Rap1 signaling pathway	Environmental Information Processing
Q9H1C0	hsa:57121	path:hsa04072	Phospholipase D signaling pathway	Environmental Information Processing
Q9H1C0	hsa:57121	path:hsa04151	PI3K-Akt signaling pathway	Environmental Information Processing
Q9H1C0	hsa:57121	path:hsa05200	Pathways in cancer	Human Diseases
Q9H172	hsa:64137	path:hsa02010	ABC transporters	Environmental Information Processing
Q9H161	hsa:60529	N/A
Q9H160	hsa:3622	N/A
Q9H112	hsa:140880	N/A
Q9H0V9	hsa:81562	N/A
Q9H0U6	hsa:29074	path:hsa03010	Ribosome	Genetic Information Processing
Q9H0R6	hsa:55278	path:hsa01100	Metabolic pathways	Metabolism
Q9H0R6	hsa:55278	path:hsa00970	Aminoacyl-tRNA biosynthesis	Genetic Information Processing
Q9H0N5	hsa:84105	N/A
Q9H0K6	hsa:83448	N/A
Q9H0J9	hsa:64761	N/A
Q9H0I9	hsa:84076	path:hsa00030	Pentose phosphate pathway	Metabolism
Q9H0I9	hsa:84076	path:hsa01100	Metabolic pathways	Metabolism
Q9H0I9	hsa:84076	path:hsa01200	Carbon metabolism	Metabolism
Q9H0I9	hsa:84076	path:hsa01230	Biosynthesis of amino acids	Metabolism
Q9H0H5	hsa:29127	N/A
Q9H0F7	hsa:84100	N/A
Q9H0E7	hsa:84101	N/A
Q9H0D6	hsa:22803	path:hsa03008	Ribosome biogenesis in eukaryotes	Genetic Information Processing
Q9H0D6	hsa:22803	path:hsa03018	RNA degradation	Genetic Information Processing
Q9H0C8	hsa:80895	N/A
Q9H0B6	hsa:64837	path:hsa05132	Salmonella infection	Human Diseases
Q9H078	hsa:81570	path:hsa04213	Longevity regulating pathway	Organismal Systems
Q9H015	hsa:6583	path:hsa05231	Choline metabolism in cancer	Human Diseases
Q9H008	hsa:64077	path:hsa00190	Oxidative phosphorylation	Metabolism
Q9GZZ9	hsa:79876	N/A
Q9GZZ6	hsa:57053	path:hsa04080	Neuroactive ligand-receptor interaction	Environmental Information Processing
Q9GZZ1	hsa:80218	N/A
Q9GZX6	hsa:50616	path:hsa04060	Cytokine-cytokine receptor interaction	Environmental Information Processing
Q9GZX6	hsa:50616	path:hsa04630	Jak-STAT signaling pathway	Environmental Information Processing
Q9GZX6	hsa:50616	path:hsa04659	Th17 cell differentiation	Organismal Systems
Q9GZX6	hsa:50616	path:hsa05321	Inflammatory bowel disease (IBD)	Human Diseases
Q9GZV9	hsa:8074	path:hsa04010	MAPK signaling pathway	Environmental Information Processing
Q9GZV9	hsa:8074	path:hsa04014	Ras signaling pathway	Environmental Information Processing
Q9GZV9	hsa:8074	path:hsa04015	Rap1 signaling pathway	Environmental Information Processing
Q9GZV9	hsa:8074	path:hsa04151	PI3K-Akt signaling pathway	Environmental Information Processing
Q9GZV9	hsa:8074	path:hsa04810	Regulation of actin cytoskeleton	Cellular Processes
Q9GZV9	hsa:8074	path:hsa05200	Pathways in cancer	Human Diseases
Q9GZV9	hsa:8074	path:hsa05218	Melanoma	Human Diseases
Q9GZV9	hsa:8074	path:hsa05224	Breast cancer	Human Diseases
Q9GZV3	hsa:60482	path:hsa04725	Cholinergic synapse	Organismal Systems
Q9GZV3	hsa:60482	path:hsa05231	Choline metabolism in cancer	Human Diseases
Q9GZU7	hsa:58190	N/A
Q9GZT9	hsa:54583	path:hsa04066	HIF-1 signaling pathway	Environmental Information Processing
Q9GZT9	hsa:54583	path:hsa05200	Pathways in cancer	Human Diseases
Q9GZT9	hsa:54583	path:hsa05211	Renal cell carcinoma	Human Diseases
Q9GZT5	hsa:80326	path:hsa04150	mTOR signaling pathway	Environmental Information Processing
Q9GZT5	hsa:80326	path:hsa04310	Wnt signaling pathway	Environmental Information Processing
Q9GZT5	hsa:80326	path:hsa04390	Hippo signaling pathway	Environmental Information Processing
Q9GZT5	hsa:80326	path:hsa04550	Signaling pathways regulating pluripotency of stem cells	Cellular Processes
Q9GZT5	hsa:80326	path:hsa04916	Melanogenesis	Organismal Systems
Q9GZT5	hsa:80326	path:hsa05166	HTLV-I infection	Human Diseases
Q9GZT5	hsa:80326	path:hsa05200	Pathways in cancer	Human Diseases
Q9GZT5	hsa:80326	path:hsa05205	Proteoglycans in cancer	Human Diseases
Q9GZT5	hsa:80326	path:hsa05217	Basal cell carcinoma	Human Diseases
Q9GZT5	hsa:80326	path:hsa05224	Breast cancer	Human Diseases
Q9GZT3	hsa:81892	N/A
Q9GZR2	hsa:57109	N/A
Q9GZR1	hsa:26054	N/A
Q9GZQ8	hsa:81631	N/A
Q9GZQ6	hsa:64106	path:hsa04080	Neuroactive ligand-receptor interaction	Environmental Information Processing
Q9GZQ4	hsa:56923	path:hsa04080	Neuroactive ligand-receptor interaction	Environmental Information Processing
Q9GZN4	hsa:64063	N/A
Q9C0K3	hsa:653857	path:hsa04530	Tight junction	Cellular Processes
Q9C0K1	hsa:64116	N/A
Q9C0D0	hsa:221692	N/A
Q9C0C4	hsa:54910	path:hsa04360	Axon guidance	Organismal Systems
Q9C0B1	hsa:79068	N/A
Q9C000	hsa:22861	path:hsa04621	NOD-like receptor signaling pathway	Organismal Systems
Q9BZS1	hsa:50943	path:hsa04659	Th17 cell differentiation	Organismal Systems
Q9BZS1	hsa:50943	path:hsa05321	Inflammatory bowel disease (IBD)	Human Diseases
Q9BZQ4	hsa:23057	path:hsa00760	Nicotinate and nicotinamide metabolism	Metabolism
Q9BZQ4	hsa:23057	path:hsa01100	Metabolic pathways	Metabolism
Q9BZP6	hsa:27159	path:hsa00520	Amino sugar and nucleotide sugar metabolism	Metabolism
Q9BZP6	hsa:27159	path:hsa01100	Metabolic pathways	Metabolism
Q9BZM2	hsa:64600	path:hsa00564	Glycerophospholipid metabolism	Metabolism
Q9BZM2	hsa:64600	path:hsa00565	Ether lipid metabolism	Metabolism
Q9BZM2	hsa:64600	path:hsa00590	Arachidonic acid metabolism	Metabolism
Q9BZM2	hsa:64600	path:hsa00591	Linoleic acid metabolism	Metabolism
Q9BZM2	hsa:64600	path:hsa00592	alpha-Linolenic acid metabolism	Metabolism
Q9BZM2	hsa:64600	path:hsa01100	Metabolic pathways	Metabolism
Q9BZM2	hsa:64600	path:hsa04014	Ras signaling pathway	Environmental Information Processing
Q9BZM2	hsa:64600	path:hsa04270	Vascular smooth muscle contraction	Organismal Systems
Q9BZM2	hsa:64600	path:hsa04972	Pancreatic secretion	Organismal Systems
Q9BZM2	hsa:64600	path:hsa04975	Fat digestion and absorption	Organismal Systems
Q9BZJ3	hsa:23430	N/A
Q9BZD4	hsa:83540	N/A
Q9BZ95	hsa:54904	path:hsa00310	Lysine degradation	Metabolism
Q9BZ29	hsa:23348	N/A
Q9BYZ6	hsa:23221	path:hsa04120	Ubiquitin mediated proteolysis	Genetic Information Processing
Q9BYZ2	hsa:92483	path:hsa00010	Glycolysis / Gluconeogenesis	Metabolism
Q9BYZ2	hsa:92483	path:hsa00270	Cysteine and methionine metabolism	Metabolism
Q9BYZ2	hsa:92483	path:hsa00620	Pyruvate metabolism	Metabolism
Q9BYZ2	hsa:92483	path:hsa00640	Propanoate metabolism	Metabolism
Q9BYZ2	hsa:92483	path:hsa01100	Metabolic pathways	Metabolism
Q9BYZ2	hsa:92483	path:hsa04922	Glucagon signaling pathway	Organismal Systems
Q9BYV7	hsa:83875	N/A
Q9BYT8	hsa:57486	path:hsa04614	Renin-angiotensin system	Organismal Systems
Q9BYT3	hsa:65975	N/A
Q9BYP7	hsa:65267	N/A
Q9BYN8	hsa:64949	N/A
Q9BYK8	hsa:85441	N/A
Q9BYJ1	hsa:59344	N/A
Q9BYG5	hsa:84612	path:hsa04015	Rap1 signaling pathway	Environmental Information Processing
Q9BYG5	hsa:84612	path:hsa04390	Hippo signaling pathway	Environmental Information Processing
Q9BYG5	hsa:84612	path:hsa04144	Endocytosis	Cellular Processes
Q9BYG5	hsa:84612	path:hsa04530	Tight junction	Cellular Processes
Q9BYG5	hsa:84612	path:hsa04360	Axon guidance	Organismal Systems
Q9BYG4	hsa:84552	path:hsa04015	Rap1 signaling pathway	Environmental Information Processing
Q9BYG4	hsa:84552	path:hsa04390	Hippo signaling pathway	Environmental Information Processing
Q9BYG4	hsa:84552	path:hsa04144	Endocytosis	Cellular Processes
Q9BYG4	hsa:84552	path:hsa04530	Tight junction	Cellular Processes
Q9BYG4	hsa:84552	path:hsa04360	Axon guidance	Organismal Systems
Q9BYF1	hsa:59272	path:hsa04614	Renin-angiotensin system	Organismal Systems
Q9BYF1	hsa:59272	path:hsa04974	Protein digestion and absorption	Organismal Systems
Q9BYE2	hsa:84000	path:hsa05164	Influenza A	Human Diseases
Q9BYD9	hsa:84517	N/A
Q9BYD6	hsa:65008	path:hsa03010	Ribosome	Genetic Information Processing
Q9BYD3	hsa:51073	path:hsa03010	Ribosome	Genetic Information Processing
Q9BYD1	hsa:28998	path:hsa03010	Ribosome	Genetic Information Processing
Q9BYC9	hsa:55052	path:hsa03010	Ribosome	Genetic Information Processing
Q9BYC8	hsa:64983	path:hsa03010	Ribosome	Genetic Information Processing
Q9BY84	hsa:80824	path:hsa04010	MAPK signaling pathway	Environmental Information Processing
Q9BY76	hsa:51129	path:hsa03320	PPAR signaling pathway	Organismal Systems
Q9BY64	hsa:54490	path:hsa00040	Pentose and glucuronate interconversions	Metabolism
Q9BY64	hsa:54490	path:hsa00053	Ascorbate and aldarate metabolism	Metabolism
Q9BY64	hsa:54490	path:hsa00140	Steroid hormone biosynthesis	Metabolism
Q9BY64	hsa:54490	path:hsa00830	Retinol metabolism	Metabolism
Q9BY64	hsa:54490	path:hsa00860	Porphyrin and chlorophyll metabolism	Metabolism
Q9BY64	hsa:54490	path:hsa00980	Metabolism of xenobiotics by cytochrome P450	Metabolism
Q9BY64	hsa:54490	path:hsa00982	Drug metabolism	Metabolism
Q9BY64	hsa:54490	path:hsa00983	Drug metabolism	Metabolism
Q9BY64	hsa:54490	path:hsa01100	Metabolic pathways	Metabolism
Q9BY64	hsa:54490	path:hsa05204	Chemical carcinogenesis	Human Diseases
Q9BY50	hsa:90701	path:hsa03060	Protein export	Genetic Information Processing
Q9BY49	hsa:55825	path:hsa01040	Biosynthesis of unsaturated fatty acids	Metabolism
Q9BY49	hsa:55825	path:hsa01212	Fatty acid metabolism	Metabolism
Q9BY49	hsa:55825	path:hsa04146	Peroxisome	Cellular Processes
Q9BY41	hsa:55869	path:hsa05034	Alcoholism	Human Diseases
Q9BY41	hsa:55869	path:hsa05203	Viral carcinogenesis	Human Diseases
Q9BY32	hsa:3704	path:hsa00230	Purine metabolism	Metabolism
Q9BY32	hsa:3704	path:hsa00983	Drug metabolism	Metabolism
Q9BY32	hsa:3704	path:hsa01100	Metabolic pathways	Metabolism
Q9BY15	hsa:84658	N/A
Q9BY11	hsa:29993	N/A
Q9BXY4	hsa:84870	N/A
Q9BXW9	hsa:2177	path:hsa03460	Fanconi anemia pathway	Genetic Information Processing
Q9BXU9	hsa:83698	N/A
Q9BXU8	hsa:53940	N/A
Q9BXT4	hsa:56165	N/A
Q9BXS9	hsa:65010	path:hsa04978	Mineral absorption	Organismal Systems
Q9BXS1	hsa:91734	path:hsa00900	Terpenoid backbone biosynthesis	Metabolism
Q9BXS1	hsa:91734	path:hsa01100	Metabolic pathways	Metabolism
Q9BXR5	hsa:81793	N/A
Q9BXR0	hsa:81890	N/A
Q9BXM7	hsa:65018	path:hsa05012	Parkinson's disease	Human Diseases
Q9BXL6	hsa:79092	path:hsa04064	NF-kappa B signaling pathway	Environmental Information Processing
Q9BXK1	hsa:83855	N/A
Q9BXF3	hsa:27443	N/A
Q9BXD5	hsa:80896	path:hsa00520	Amino sugar and nucleotide sugar metabolism	Metabolism
Q9BXC0	hsa:27198	path:hsa04024	cAMP signaling pathway	Environmental Information Processing
Q9BXA5	hsa:56670	path:hsa04024	cAMP signaling pathway	Environmental Information Processing
Q9BX95	hsa:81537	path:hsa00600	Sphingolipid metabolism	Metabolism
Q9BX95	hsa:81537	path:hsa04071	Sphingolipid signaling pathway	Environmental Information Processing
Q9BX70	hsa:55643	N/A
Q9BX68	hsa:84681	N/A
Q9BX63	hsa:83990	path:hsa03440	Homologous recombination	Genetic Information Processing
Q9BX63	hsa:83990	path:hsa03460	Fanconi anemia pathway	Genetic Information Processing
Q9BX51	hsa:92086	N/A
Q9BWX5	hsa:140628	N/A
Q9BWV7	hsa:83887	N/A
Q9BWU0	hsa:22950	N/A
Q9BWT7	hsa:29775	path:hsa04064	NF-kappa B signaling pathway	Environmental Information Processing
Q9BWT3	hsa:64895	path:hsa03015	mRNA surveillance pathway	Genetic Information Processing
Q9BWD1	hsa:39	path:hsa00071	Fatty acid degradation	Metabolism
Q9BWD1	hsa:39	path:hsa00072	Synthesis and degradation of ketone bodies	Metabolism
Q9BWD1	hsa:39	path:hsa00280	Valine, leucine and isoleucine degradation	Metabolism
Q9BWD1	hsa:39	path:hsa00310	Lysine degradation	Metabolism
Q9BWD1	hsa:39	path:hsa00380	Tryptophan metabolism	Metabolism
Q9BWD1	hsa:39	path:hsa00620	Pyruvate metabolism	Metabolism
Q9BWD1	hsa:39	path:hsa00630	Glyoxylate and dicarboxylate metabolism	Metabolism
Q9BWD1	hsa:39	path:hsa00640	Propanoate metabolism	Metabolism
Q9BWD1	hsa:39	path:hsa00650	Butanoate metabolism	Metabolism
Q9BWD1	hsa:39	path:hsa00900	Terpenoid backbone biosynthesis	Metabolism
Q9BWD1	hsa:39	path:hsa01100	Metabolic pathways	Metabolism
Q9BWD1	hsa:39	path:hsa01200	Carbon metabolism	Metabolism
Q9BWD1	hsa:39	path:hsa01212	Fatty acid metabolism	Metabolism
Q9BWD1	hsa:39	path:hsa04975	Fat digestion and absorption	Organismal Systems
Q9BW92	hsa:80222	path:hsa00970	Aminoacyl-tRNA biosynthesis	Genetic Information Processing
Q9BW19	hsa:3833	N/A
Q9BVN2	hsa:23623	N/A
Q9BVJ7	hsa:54935	N/A
Q9BVH7	hsa:81849	path:hsa00604	Glycosphingolipid biosynthesis	Metabolism
Q9BVH7	hsa:81849	path:hsa01100	Metabolic pathways	Metabolism
Q9BVG8	hsa:3801	N/A
Q9BVA1	hsa:347733	path:hsa04145	Phagosome	Cellular Processes
Q9BVA1	hsa:347733	path:hsa04540	Gap junction	Cellular Processes
Q9BVA1	hsa:347733	path:hsa05130	Pathogenic Escherichia coli infection	Human Diseases
Q9BV86	hsa:28989	N/A
Q9BV79	hsa:51102	path:hsa00062	Fatty acid elongation	Metabolism
Q9BV79	hsa:51102	path:hsa01100	Metabolic pathways	Metabolism
Q9BV79	hsa:51102	path:hsa01212	Fatty acid metabolism	Metabolism
Q9BV47	hsa:78986	N/A
Q9BV44	hsa:25917	N/A
Q9BV40	hsa:8673	path:hsa04130	SNARE interactions in vesicular transport	Genetic Information Processing
Q9BV40	hsa:8673	path:hsa04140	Autophagy	Cellular Processes
Q9BV40	hsa:8673	path:hsa04611	Platelet activation	Organismal Systems
Q9BV23	hsa:57406	path:hsa04723	Retrograde endocannabinoid signaling	Organismal Systems
Q9BUY7	hsa:90141	N/A
Q9BUT1	hsa:56898	path:hsa00072	Synthesis and degradation of ketone bodies	Metabolism
Q9BUT1	hsa:56898	path:hsa00650	Butanoate metabolism	Metabolism
Q9BUT1	hsa:56898	path:hsa01100	Metabolic pathways	Metabolism
Q9BUQ8	hsa:9416	path:hsa03040	Spliceosome	Genetic Information Processing
Q9BUP3	hsa:10553	N/A
Q9BUK0	hsa:79145	N/A
Q9BUJ0	hsa:25864	N/A
Q9BUF5	hsa:84617	path:hsa04145	Phagosome	Cellular Processes
Q9BUF5	hsa:84617	path:hsa04540	Gap junction	Cellular Processes
Q9BUF5	hsa:84617	path:hsa05130	Pathogenic Escherichia coli infection	Human Diseases
Q9BUA6	hsa:93408	path:hsa04510	Focal adhesion	Cellular Processes
Q9BUA6	hsa:93408	path:hsa04810	Regulation of actin cytoskeleton	Cellular Processes
Q9BUA6	hsa:93408	path:hsa04670	Leukocyte transendothelial migration	Organismal Systems
Q9BU02	hsa:79178	path:hsa00730	Thiamine metabolism	Metabolism
Q9BU02	hsa:79178	path:hsa01100	Metabolic pathways	Metabolism
Q9BTZ2	hsa:10901	path:hsa00830	Retinol metabolism	Metabolism
Q9BTZ2	hsa:10901	path:hsa01100	Metabolic pathways	Metabolism
Q9BTZ2	hsa:10901	path:hsa04146	Peroxisome	Cellular Processes
Q9BTY2	hsa:2519	path:hsa00511	Other glycan degradation	Metabolism
Q9BTX7	hsa:79183	N/A
Q9BTM9	hsa:81605	path:hsa04122	Sulfur relay system	Genetic Information Processing
Q9BTF0	hsa:80745	N/A
Q9BTE7	hsa:84259	N/A
Q9BT30	hsa:84266	N/A
Q9BT22	hsa:56052	path:hsa00510	N-Glycan biosynthesis	Metabolism
Q9BT22	hsa:56052	path:hsa01100	Metabolic pathways	Metabolism
Q9BSV6	hsa:79042	N/A
Q9BSU3	hsa:84779	N/A
Q9BST9	hsa:6242	N/A
Q9BSI4	hsa:26277	N/A
Q9BSH5	hsa:81932	N/A
Q9BSE5	hsa:79814	path:hsa00330	Arginine and proline metabolism	Metabolism
Q9BSE5	hsa:79814	path:hsa01100	Metabolic pathways	Metabolism
Q9BS26	hsa:23071	N/A
Q9BRX2	hsa:53918	path:hsa03015	mRNA surveillance pathway	Genetic Information Processing
Q9BRQ5	hsa:93129	path:hsa04020	Calcium signaling pathway	Environmental Information Processing
Q9BRQ0	hsa:90780	N/A
Q9BRL7	hsa:9117	N/A
Q9BRJ7	hsa:84309	path:hsa05205	Proteoglycans in cancer	Human Diseases
Q9BR61	hsa:84320	N/A
Q9BR01	hsa:25830	N/A
Q9BQY4	hsa:84528	N/A
Q9BQS7	hsa:9843	path:hsa00860	Porphyrin and chlorophyll metabolism	Metabolism
Q9BQS7	hsa:9843	path:hsa04978	Mineral absorption	Organismal Systems
Q9BQR3	hsa:83886	N/A
Q9BQL6	hsa:55612	N/A
Q9BQE4	hsa:55829	path:hsa04141	Protein processing in endoplasmic reticulum	Genetic Information Processing
Q9BQE3	hsa:84790	path:hsa04145	Phagosome	Cellular Processes
Q9BQE3	hsa:84790	path:hsa04210	Apoptosis	Cellular Processes
Q9BQE3	hsa:84790	path:hsa04530	Tight junction	Cellular Processes
Q9BQE3	hsa:84790	path:hsa04540	Gap junction	Cellular Processes
Q9BQE3	hsa:84790	path:hsa05130	Pathogenic Escherichia coli infection	Human Diseases
Q9BQD7	hsa:65990	N/A
Q9BQB4	hsa:50964	path:hsa04310	Wnt signaling pathway	Environmental Information Processing
Q9BQA1	hsa:79084	N/A
Q9BQ65	hsa:79650	N/A
Q9BQ52	hsa:60528	path:hsa03013	RNA transport	Genetic Information Processing
Q9BQ51	hsa:80380	path:hsa04514	Cell adhesion molecules (CAMs)	Environmental Information Processing
Q9BQ48	hsa:64981	path:hsa03010	Ribosome	Genetic Information Processing
Q9BQ39	hsa:79009	N/A
Q9BPY8	hsa:84525	N/A
Q9BPX1	hsa:51171	N/A
Q9BPV8	hsa:53829	path:hsa04080	Neuroactive ligand-receptor interaction	Environmental Information Processing
Q9BPU6	hsa:56896	path:hsa04360	Axon guidance	Organismal Systems
Q99988	hsa:9518	N/A
Q99986	hsa:7443	N/A
Q99985	hsa:10512	path:hsa04360	Axon guidance	Organismal Systems
Q99965	hsa:2515	N/A
Q99956	hsa:1852	path:hsa04010	MAPK signaling pathway	Environmental Information Processing
Q99956	hsa:1852	path:hsa04550	Signaling pathways regulating pluripotency of stem cells	Cellular Processes
Q99928	hsa:2567	path:hsa04080	Neuroactive ligand-receptor interaction	Environmental Information Processing
Q99928	hsa:2567	path:hsa04723	Retrograde endocannabinoid signaling	Organismal Systems
Q99928	hsa:2567	path:hsa04727	GABAergic synapse	Organismal Systems
Q99928	hsa:2567	path:hsa05032	Morphine addiction	Human Diseases
Q99928	hsa:2567	path:hsa05033	Nicotine addiction	Human Diseases
Q99895	hsa:11330	N/A
Q99884	hsa:6534	N/A
Q99877	hsa:8341	path:hsa05034	Alcoholism	Human Diseases
Q99877	hsa:8341	path:hsa05203	Viral carcinogenesis	Human Diseases
Q99877	hsa:8341	path:hsa05322	Systemic lupus erythematosus	Human Diseases
Q99873	hsa:3276	path:hsa04068	FoxO signaling pathway	Environmental Information Processing
Q99873	hsa:3276	path:hsa04922	Glucagon signaling pathway	Organismal Systems
Q99828	hsa:10519	N/A
Q99816	hsa:7251	path:hsa04144	Endocytosis	Cellular Processes
Q99811	hsa:51450	N/A
Q99808	hsa:2030	path:hsa05034	Alcoholism	Human Diseases
Q99807	hsa:10229	path:hsa00130	Ubiquinone and other terpenoid-quinone biosynthesis	Metabolism
Q99807	hsa:10229	path:hsa01100	Metabolic pathways	Metabolism
Q99801	hsa:4824	path:hsa05200	Pathways in cancer	Human Diseases
Q99801	hsa:4824	path:hsa05215	Prostate cancer	Human Diseases
Q99798	hsa:50	path:hsa00020	Citrate cycle (TCA cycle)	Metabolism
Q99798	hsa:50	path:hsa00630	Glyoxylate and dicarboxylate metabolism	Metabolism
Q99798	hsa:50	path:hsa01100	Metabolic pathways	Metabolism
Q99798	hsa:50	path:hsa01200	Carbon metabolism	Metabolism
Q99798	hsa:50	path:hsa01210	2-Oxocarboxylic acid metabolism	Metabolism
Q99798	hsa:50	path:hsa01230	Biosynthesis of amino acids	Metabolism
Q99797	hsa:4285	N/A
Q99759	hsa:4215	path:hsa04010	MAPK signaling pathway	Environmental Information Processing
Q99759	hsa:4215	path:hsa04722	Neurotrophin signaling pathway	Organismal Systems
Q99759	hsa:4215	path:hsa04912	GnRH signaling pathway	Organismal Systems
Q99759	hsa:4215	path:hsa05166	HTLV-I infection	Human Diseases
Q99757	hsa:25828	path:hsa04621	NOD-like receptor signaling pathway	Organismal Systems
Q99757	hsa:25828	path:hsa05418	Fluid shear stress and atherosclerosis	Human Diseases
Q99743	hsa:4862	path:hsa04710	Circadian rhythm	Organismal Systems
Q99741	hsa:990	path:hsa04110	Cell cycle	Cellular Processes
Q99731	hsa:6363	path:hsa04060	Cytokine-cytokine receptor interaction	Environmental Information Processing
Q99731	hsa:6363	path:hsa04064	NF-kappa B signaling pathway	Environmental Information Processing
Q99731	hsa:6363	path:hsa04062	Chemokine signaling pathway	Organismal Systems
Q99729	hsa:3182	N/A
Q99728	hsa:580	path:hsa03440	Homologous recombination	Genetic Information Processing
Q99720	hsa:10280	N/A
Q99717	hsa:4090	path:hsa04350	TGF-beta signaling pathway	Environmental Information Processing
Q99717	hsa:4090	path:hsa04550	Signaling pathways regulating pluripotency of stem cells	Cellular Processes
Q99714	hsa:3028	path:hsa00280	Valine, leucine and isoleucine degradation	Metabolism
Q99714	hsa:3028	path:hsa01100	Metabolic pathways	Metabolism
Q99714	hsa:3028	path:hsa05010	Alzheimer's disease	Human Diseases
Q99712	hsa:3772	path:hsa04971	Gastric acid secretion	Organismal Systems
Q99707	hsa:4548	path:hsa00270	Cysteine and methionine metabolism	Metabolism
Q99707	hsa:4548	path:hsa00450	Selenocompound metabolism	Metabolism
Q99707	hsa:4548	path:hsa00670	One carbon pool by folate	Metabolism
Q99707	hsa:4548	path:hsa01100	Metabolic pathways	Metabolism
Q99707	hsa:4548	path:hsa01230	Biosynthesis of amino acids	Metabolism
Q99705	hsa:2847	path:hsa04080	Neuroactive ligand-receptor interaction	Environmental Information Processing
Q99704	hsa:1796	path:hsa05162	Measles	Human Diseases
Q99685	hsa:11343	path:hsa00561	Glycerolipid metabolism	Metabolism
Q99685	hsa:11343	path:hsa01100	Metabolic pathways	Metabolism
Q99685	hsa:11343	path:hsa04723	Retrograde endocannabinoid signaling	Organismal Systems
Q99685	hsa:11343	path:hsa04923	Regulation of lipolysis in adipocytes	Organismal Systems
Q99683	hsa:4217	path:hsa04141	Protein processing in endoplasmic reticulum	Genetic Information Processing
Q99683	hsa:4217	path:hsa04010	MAPK signaling pathway	Environmental Information Processing
Q99683	hsa:4217	path:hsa04071	Sphingolipid signaling pathway	Environmental Information Processing
Q99683	hsa:4217	path:hsa04668	TNF signaling pathway	Environmental Information Processing
Q99683	hsa:4217	path:hsa04210	Apoptosis	Cellular Processes
Q99683	hsa:4217	path:hsa04530	Tight junction	Cellular Processes
Q99683	hsa:4217	path:hsa04722	Neurotrophin signaling pathway	Organismal Systems
Q99683	hsa:4217	path:hsa01524	Platinum drug resistance	Human Diseases
Q99683	hsa:4217	path:hsa04932	Non-alcoholic fatty liver disease (NAFLD)	Human Diseases
Q99683	hsa:4217	path:hsa05014	Amyotrophic lateral sclerosis (ALS)	Human Diseases
Q99683	hsa:4217	path:hsa05418	Fluid shear stress and atherosclerosis	Human Diseases
Q99677	hsa:2846	path:hsa04015	Rap1 signaling pathway	Environmental Information Processing
Q99677	hsa:2846	path:hsa04072	Phospholipase D signaling pathway	Environmental Information Processing
Q99677	hsa:2846	path:hsa04080	Neuroactive ligand-receptor interaction	Environmental Information Processing
Q99677	hsa:2846	path:hsa04151	PI3K-Akt signaling pathway	Environmental Information Processing
Q99677	hsa:2846	path:hsa05200	Pathways in cancer	Human Diseases
Q99666	hsa:84220	path:hsa03013	RNA transport	Genetic Information Processing
Q99653	hsa:11261	N/A
Q99643	hsa:6391	path:hsa00020	Citrate cycle (TCA cycle)	Metabolism
Q99643	hsa:6391	path:hsa00190	Oxidative phosphorylation	Metabolism
Q99643	hsa:6391	path:hsa01100	Metabolic pathways	Metabolism
Q99643	hsa:6391	path:hsa01200	Carbon metabolism	Metabolism
Q99643	hsa:6391	path:hsa04932	Non-alcoholic fatty liver disease (NAFLD)	Human Diseases
Q99643	hsa:6391	path:hsa05010	Alzheimer's disease	Human Diseases
Q99643	hsa:6391	path:hsa05012	Parkinson's disease	Human Diseases
Q99643	hsa:6391	path:hsa05016	Huntington's disease	Human Diseases
Q99626	hsa:1045	N/A
Q99623	hsa:11331	N/A
Q99619	hsa:84727	N/A
Q99594	hsa:7005	path:hsa04390	Hippo signaling pathway	Environmental Information Processing
Q99594	hsa:7005	path:hsa04392	Hippo signaling pathway -multiple species	Environmental Information Processing
Q99592	hsa:10472	N/A
Q99581	hsa:54738	path:hsa05202	Transcriptional misregulation in cancer	Human Diseases
Q99574	hsa:5274	N/A
Q99571	hsa:5025	path:hsa04020	Calcium signaling pathway	Environmental Information Processing
Q99571	hsa:5025	path:hsa04080	Neuroactive ligand-receptor interaction	Environmental Information Processing
Q99549	hsa:54737	N/A
Q99538	hsa:5641	path:hsa04142	Lysosome	Cellular Processes
Q99538	hsa:5641	path:hsa04612	Antigen processing and presentation	Organismal Systems
Q99536	hsa:10493	N/A
Q99527	hsa:2852	path:hsa04915	Estrogen signaling pathway	Organismal Systems
Q99527	hsa:2852	path:hsa01522	Endocrine resistance	Human Diseases
Q99523	hsa:6272	path:hsa04142	Lysosome	Cellular Processes
Q99523	hsa:6272	path:hsa04722	Neurotrophin signaling pathway	Organismal Systems
Q99519	hsa:4758	path:hsa00511	Other glycan degradation	Metabolism
Q99519	hsa:4758	path:hsa00600	Sphingolipid metabolism	Metabolism
Q99519	hsa:4758	path:hsa04142	Lysosome	Cellular Processes
Q99518	hsa:2327	path:hsa00982	Drug metabolism	Metabolism
Q99504	hsa:2140	N/A
Q99502	hsa:2138	path:hsa05202	Transcriptional misregulation in cancer	Human Diseases
Q99501	hsa:10634	N/A
Q99500	hsa:1903	path:hsa04071	Sphingolipid signaling pathway	Environmental Information Processing
Q99500	hsa:1903	path:hsa04080	Neuroactive ligand-receptor interaction	Environmental Information Processing
Q99497	hsa:11315	path:hsa05012	Parkinson's disease	Human Diseases
Q99496	hsa:6045	N/A
Q99489	hsa:8528	path:hsa00250	Alanine, aspartate and glutamate metabolism	Metabolism
Q99489	hsa:8528	path:hsa04146	Peroxisome	Cellular Processes
Q99467	hsa:4064	N/A
Q99447	hsa:5833	path:hsa00440	Phosphonate and phosphinate metabolism	Metabolism
Q99447	hsa:5833	path:hsa00564	Glycerophospholipid metabolism	Metabolism
Q99447	hsa:5833	path:hsa01100	Metabolic pathways	Metabolism
Q99445	hsa:2765	N/A
Q99437	hsa:533	path:hsa00190	Oxidative phosphorylation	Metabolism
Q99437	hsa:533	path:hsa01100	Metabolic pathways	Metabolism
Q99437	hsa:533	path:hsa04142	Lysosome	Cellular Processes
Q99437	hsa:533	path:hsa04145	Phagosome	Cellular Processes
Q99437	hsa:533	path:hsa04721	Synaptic vesicle cycle	Organismal Systems
Q99437	hsa:533	path:hsa05110	Vibrio cholerae infection	Human Diseases
Q99437	hsa:533	path:hsa05120	Epithelial cell signaling in Helicobacter pylori infection	Human Diseases
Q99437	hsa:533	path:hsa05152	Tuberculosis	Human Diseases
Q99437	hsa:533	path:hsa05323	Rheumatoid arthritis	Human Diseases
Q99436	hsa:5695	path:hsa03050	Proteasome	Genetic Information Processing
Q99424	hsa:8309	path:hsa00120	Primary bile acid biosynthesis	Metabolism
Q99424	hsa:8309	path:hsa01100	Metabolic pathways	Metabolism
Q99424	hsa:8309	path:hsa04146	Peroxisome	Cellular Processes
Q99424	hsa:8309	path:hsa03320	PPAR signaling pathway	Organismal Systems
Q99259	hsa:2571	path:hsa00250	Alanine, aspartate and glutamate metabolism	Metabolism
Q99259	hsa:2571	path:hsa00410	beta-Alanine metabolism	Metabolism
Q99259	hsa:2571	path:hsa00430	Taurine and hypotaurine metabolism	Metabolism
Q99259	hsa:2571	path:hsa00650	Butanoate metabolism	Metabolism
Q99259	hsa:2571	path:hsa01100	Metabolic pathways	Metabolism
Q99259	hsa:2571	path:hsa04727	GABAergic synapse	Organismal Systems
Q99259	hsa:2571	path:hsa04940	Type I diabetes mellitus	Human Diseases
Q96T66	hsa:349565	path:hsa00760	Nicotinate and nicotinamide metabolism	Metabolism
Q96T66	hsa:349565	path:hsa01100	Metabolic pathways	Metabolism
Q96T60	hsa:11284	N/A
Q96T58	hsa:23013	N/A
Q96T53	hsa:619373	N/A
Q96T52	hsa:83943	path:hsa03060	Protein export	Genetic Information Processing
Q96ST3	hsa:25942	path:hsa04919	Thyroid hormone signaling pathway	Organismal Systems
Q96ST3	hsa:25942	path:hsa05016	Huntington's disease	Human Diseases
Q96ST3	hsa:25942	path:hsa05202	Transcriptional misregulation in cancer	Human Diseases
Q96SQ9	hsa:29785	path:hsa00830	Retinol metabolism	Metabolism
[truncated: 15,637 more rows]

## Sheet: 4,982 protein targets
UNIPROT_ID
R4GN19
Q9Y6Y9
Q9Y6W6
Q9Y6V0
Q9Y6R1
Q9Y6Q9
Q9Y6Q6
Q9Y6N5
Q9Y6M9
Q9Y6M5
Q9Y6M4
Q9Y6M0
Q9Y6L6
Q9Y6K8
Q9Y6K1
Q9Y6J8
Q9Y6I4
Q9Y6F9
Q9Y6F8
Q9Y6F7
Q9Y6F1
Q9Y6E7
Q9Y6A9
Q9Y6A2
Q9Y698
Q9Y697
Q9Y696
Q9Y694
Q9Y689
Q9Y673
Q9Y657
Q9Y653
Q9Y623
Q9Y618
Q9Y617
Q9Y615
Q9Y614
Q9Y5Z0
Q9Y5Y9
Q9Y5Y6
Q9Y5Y4
Q9Y5X5
Q9Y5X0
Q9Y5W9
Q9Y5W3
Q9Y5U8
Q9Y5T4
Q9Y5S9
Q9Y5S8
Q9Y5S1
Q9Y5Q5
Q9Y5P8
Q9Y5P4
Q9Y5N1
Q9Y5L3
Q9Y5K5
Q9Y5K3
Q9Y5K2
Q9Y5B9
Q9Y5B8
Q9Y5B0
Q9Y587
Q9Y573
Q9Y570
Q9Y536
Q9Y4Z2
Q9Y4X3
Q9Y4X1
Q9Y4U1
Q9Y4R7
Q9Y4K1
Q9Y4I1
Q9Y4H2
Q9Y4G6
Q9Y4E8
Q9Y4D2
Q9Y4D1
Q9Y4C0
Q9Y4B6
Q9Y490
Q9Y478
Q9Y468
Q9Y466
Q9Y3Z3
Q9Y3Y4
Q9Y3S1
Q9Y3R4
Q9Y3Q4
Q9Y3Q0
Q9Y3I1
Q9Y3I0
Q9Y3E5
Q9Y3D6
Q9Y3D5
Q9Y3D3
Q9Y3C6
Q9Y3B7
Q9Y3B2
Q9Y3A5
Q9Y3A0
Q9Y399
Q9Y394
Q9Y376
Q9Y345
Q9Y337
Q9Y334
Q9Y316
Q9Y315
Q9Y303
Q9Y2Z9
Q9Y2Y9
Q9Y2X3
Q9Y2W7
Q9Y2V3
Q9Y2U8
Q9Y2T6
Q9Y2T3
Q9Y2T1
Q9Y2S2
Q9Y2R9
Q9Y2R4
Q9Y2P8
Q9Y2L6
Q9Y2L1
Q9Y2K7
Q9Y2J0
Q9Y2I1
Q9Y2G3
Q9Y2E4
Q9Y2D0
Q9Y2C9
Q9Y2B2
Q9Y2A7
Q9Y294
Q9Y276
Q9Y275
Q9Y274
Q9Y272
Q9Y271
Q9Y263
Q9Y259
Q9Y253
Q9Y251
Q9Y243
Q9Y239
Q9Y234
Q9Y233
Q9Y232
Q9Y227
Q9Y223
Q9Y219
Q9Y215
Q9UQR1
Q9UQQ1
Q9UQM7
Q9UQE7
Q9UQD0
Q9UQ84
Q9UQ80
Q9UQ52
Q9UQ49
Q9UQ16
Q9UQ10
Q9UQ05
Q9UPY3
Q9UPX0
Q9UPW8
Q9UPW5
Q9UPT9
Q9UPR5
Q9UPP1
Q9UPN6
Q9UPN3
Q9UPM6
Q9UPE1
Q9UNX9
Q9UNX3
Q9UNW8
Q9UNW1
Q9UNU6
Q9UNQ0
Q9UNP4
Q9UNK4
Q9UNI6
Q9UNI1
Q9UNH6
Q9UNH5
Q9UNF0
Q9UNE2
Q9UNA4
Q9UN88
Q9UN76
Q9UN36
Q9UMY4
Q9UMX6
Q9UMS4
Q9UMS0
Q9UMR2
Q9UMQ6
Q9UMN6
Q9UMF0
Q9UM73
Q9UM54
Q9UM19
Q9UM07
Q9ULZ1
Q9ULX7
Q9ULV5
Q9ULV0
Q9ULN7
Q9ULM6
Q9ULL4
Q9ULK2
Q9ULJ8
Q9ULI2
Q9ULH7
Q9ULF5
Q9ULD8
Q9ULC5
Q9ULC4
Q9ULB1
Q9ULA0
Q9UL62
Q9UL52
Q9UL26
Q9UL15
Q9UL12
Q9UKX3
Q9UKX2
Q9UKV8
Q9UKV0
Q9UKU7
Q9UKU6
Q9UKU0
Q9UKS6
Q9UKR3
Q9UKR0
Q9UKQ9
Q9UKP6
Q9UKM9
Q9UKM7
Q9UKL0
Q9UKK3
Q9UKD2
Q9UKB3
Q9UK99
Q9UK80
Q9UK59
Q9UK32
Q9UK17
Q9UK08
Q9UJY5
Q9UJY4
Q9UJU2
Q9UJT1
Q9UJT0
Q9UJM8
Q9UJC5
Q9UJA3
Q9UJA2
Q9UJ83
Q9UJ70
Q9UJ68
Q9UJ37
Q9UJ14
Q9UIW2
Q9UIV8
Q9UIV1
Q9UIQ6
Q9UIM3
Q9UIL4
Q9UIK4
Q9UIJ7
Q9UII6
Q9UII2
Q9UIF9
Q9UIF8
Q9UIF7
Q9UIC8
Q9UI95
Q9UI42
Q9UI38
Q9UI33
Q9UI32
Q9UI17
Q9UHY7
Q9UHX3
Q9UHV5
Q9UHQ9
Q9UHN1
Q9UHM6
Q9UHK6
Q9UHJ6
Q9UHI6
Q9UHG3
Q9UHF7
Q9UHF0
Q9UHE5
Q9UHD2
Q9UHC9
Q9UHC3
Q9UHC1
Q9UHB7
Q9UHB6
Q9UHB4
Q9UHA3
Q9UH99
Q9UH62
Q9UGP8
Q9UGN5
Q9UGM6
Q9UGM1
Q9UGJ1
Q9UGJ0
Q9UGI9
Q9UGI6
Q9UG63
Q9UG22
Q9UF12
Q9UEY8
Q9UEU0
Q9UEF7
Q9UDX4
Q9UDX3
Q9UDW1
Q9UDR5
Q9UD71
Q9UBZ9
Q9UBZ4
Q9UBY5
Q9UBX7
Q9UBX1
Q9UBX0
Q9UBV8
Q9UBV4
Q9UBV2
Q9UBU3
Q9UBT2
Q9UBS0
Q9UBR2
Q9UBR1
Q9UBQ7
Q9UBQ0
Q9UBP6
Q9UBN7
Q9UBM7
Q9UBK8
Q9UBK2
Q9UBI6
Q9UBE0
Q9UBD6
Q9UBD3
Q9UBD0
Q9UBC5
Q9UBC0
Q9UBB5
Q9R0W2
Q9QZX7
Q9P2W3
Q9P2V4
Q9P2T1
Q9P2S2
Q9P2R7
Q9P2Q2
Q9P2M1
Q9P2K8
Q9P2K2
Q9P2J9
Q9P2J5
Q9P296
Q9P289
Q9P283
Q9P272
Q9P265
Q9P246
Q9P232
Q9P212
Q9P1W9
Q9P1U1
Q9P1Q0
Q9P1P5
Q9P109
Q9P0Z9
Q9P0U3
Q9P0M9
Q9P0L1
Q9P0J6
Q9P0J1
Q9P0G3
Q9P016
Q9P015
Q9NZZ3
Q9NZW5
Q9NZU7
Q9NZT1
Q9NZQ7
Q9NZP8
Q9NZN8
Q9NZM3
Q9NZK7
Q9NZJ6
Q9NZJ5
Q9NZI8
Q9NZI2
Q9NZD2
Q9NZC3
Q9NZ94
Q9NZ71
Q9NZ52
Q9NZ32
Q9NZ09
Q9NZ08
Q9NYY3
Q9NYW7
Q9NYW6
Q9NYW5
Q9NYW4
Q9NYW3
Q9NYW2
Q9NYW1
Q9NYW0
Q9NYV9
Q9NYV8
Q9NYV7
Q9NYR9
Q9NYR8
Q9NYQ8
Q9NYQ7
Q9NYQ6
Q9NYQ3
Q9NYN1
Q9NYL5
Q9NYL4
Q9NYK5
Q9NYA1
Q9NY84
Q9NY65
Q9NY57
Q9NY46
Q9NY37
Q9NY33
Q9NXW9
Q9NXS2
Q9NXR8
Q9NXJ5
Q9NXH9
Q9NXG6
Q9NXC2
Q9NXB0
Q9NXA8
Q9NX52
Q9NX46
Q9NX24
Q9NX20
Q9NX07
Q9NWV4
Q9NWU5
Q9NWU1
Q9NWT6
Q9NWS0
Q9NWM8
Q9NWM0
Q9NWL6
Q9NW38
Q9NW08
Q9NVV4
Q9NVS2
Q9NVR5
Q9NVP2
Q9NVP1
Q9NVM6
Q9NVM4
Q9NVF9
Q9NVD7
Q9NV79
Q9NV66
Q9NV35
Q9NV31
Q9NUX5
Q9NUW8
Q9NUT2
Q9NUQ8
Q9NUK0
Q9NUJ1
Q9NUI1
Q9NUB1
Q9NTX7
Q9NTX5
Q9NTN9
Q9NTJ4
Q9NTJ3
Q9NTG7
Q9NST1
Q9NSP4
Q9NSK0
Q9NSD9
Q9NSD7
Q9NSC7
Q9NSA1
Q9NSA0
Q9NS98
Q9NS85
Q9NS75
Q9NS40
Q9NS28
Q9NRY4
Q9NRX2
Q9NRW4
Q9NRV9
Q9NRU3
Q9NRS4
Q9NRR6
Q9NRR2
Q9NRN7
Q9NRK6
Q9NRJ5
Q9NRJ3
Q9NRH3
Q9NRG4
Q9NRG1
Q9NRD9
Q9NRC8
Q9NRC6
Q9NRA0
Q9NR97
Q9NR96
Q9NR71
Q9NR63
Q9NR61
Q9NR56
Q9NR34
Q9NR30
Q9NR28
Q9NR22
Q9NR21
Q9NR19
Q9NQZ7
Q9NQZ3
Q9NQX3
Q9NQW7
Q9NQV7
Q9NQV6
Q9NQT5
Q9NQT4
Q9NQR4
Q9NQI0
Q9NQH7
Q9NQG6
Q9NQ88
Q9NQ69
Q9NQ66
Q9NQ60
Q9NQ30
Q9NPR2
Q9NPJ3
Q9NPI9
Q9NPH5
Q9NPH2
Q9NPG2
Q9NPF4
Q9NPD8
Q9NPD5
Q9NPD3
Q9NPC1
Q9NPB8
Q9NPB6
Q9NPB3
Q9NPB1
Q9NP87
Q9NP86
Q9NP81
Q9NP78
Q9NP72
Q9NP55
Q9NP08
Q9NNW7
Q9JHI3
Q9HDC9
Q9HD89
Q9HD67
Q9HD40
Q9HD26
Q9HD20
Q9HCX4
Q9HCU4
Q9HCS2
Q9HCR9
Q9HCQ7
Q9HCP0
Q9HCN6
Q9HCM2
Q9HCL2
Q9HCJ6
Q9HCH5
Q9HCG8
Q9HCD5
Q9HCC0
Q9HC98
Q9HC97
Q9HC84
Q9HC77
Q9HC36
Q9HC29
Q9HC23
Q9HC16
Q9HBY8
Q9HBY0
Q9HBX9
Q9HBW9
Q9HBW0
Q9HBU6
Q9HBL8
Q9HBL0
Q9HBK9
Q9HBI6
Q9HBI1
Q9HBH5
Q9HBH1
Q9HBA0
Q9HB89
Q9HB55
Q9HB40
Q9HB31
Q9HB20
Q9HAZ2
Q9HAZ1
Q9HAY6
Q9HAW9
Q9HAW8
Q9HAW7
Q9HAV4
Q9HAV0
Q9HAS3
Q9HAR2
Q9HAN9
Q9HAE3
Q9HAB8
Q9H9Y6
Q9H9S3
Q9H9L3
Q9H9E1
Q9H9B1
Q9H999
Q9H993
Q9H981
Q9H974
Q9H903
Q9H8X2
Q9H8P0
Q9H8M5
Q9H845
Q9H816
Q9H7Z7
Q9H7Z6
Q9H7B4
Q9H777
Q9H772
Q9H6Z4
Q9H6T3
Q9H6S0
Q9H6R3
Q9H6R0
Q9H6E5
Q9H649
Q9H633
Q9H5Z1
Q9H5J8
Q9H5I1
Q9H596
Q9H568
Q9H553
Q9H4Y5
Q9H4P4
Q9H4I8
Q9H4F1
Q9H4E5
Q9H4B8
Q9H4B7
Q9H4B4
Q9H4B0
Q9H4A9
Q9H4A4
Q9H4A3
Q9H477
Q9H3T3
Q9H3T2
Q9H3S7
Q9H3S5
Q9H3S3
Q9H3S1
Q9H3N8
Q9H3M7
Q9H3H5
Q9H3G5
Q9H310
Q9H306
Q9H300
Q9H2X9
Q9H2U2
Q9H2S1
Q9H2R5
Q9H2P9
Q9H2M3
Q9H2K2
Q9H2F3
Q9H2E6
Q9H2C1
Q9H2B4
Q9H2A7
Q9H2A2
Q9H299
Q9H254
Q9H252
Q9H251
Q9H244
Q9H228
Q9H227
Q9H222
Q9H221
Q9H1Y0
Q9H1R2
Q9H1K6
Q9H1K1
Q9H1K0
Q9H1J7
Q9H1J5
Q9H1C0
Q9H172
Q9H161
Q9H160
Q9H112
Q9H0V9
Q9H0U6
Q9H0R6
Q9H0N5
Q9H0K6
Q9H0J9
Q9H0I9
Q9H0H5
Q9H0F7
Q9H0E7
Q9H0D6
Q9H0C8
Q9H0B6
Q9H078
Q9H015
Q9H008
Q9GZZ9
Q9GZZ6
Q9GZZ1
Q9GZX6
Q9GZV9
Q9GZV3
Q9GZU7
Q9GZT9
Q9GZT5
Q9GZT3
Q9GZR2
Q9GZR1
Q9GZQ8
Q9GZQ6
Q9GZQ4
Q9GZN4
Q9C0K3
Q9C0K1
Q9C0D0
Q9C0C4
Q9C0B1
Q9C000
Q9BZS1
Q9BZQ4
Q9BZP6
Q9BZM2
Q9BZJ3
Q9BZD4
Q9BZ95
Q9BZ29
Q9BYZ6
Q9BYZ2
Q9BYV7
Q9BYT8
Q9BYT3
Q9BYP7
Q9BYN8
Q9BYK8
Q9BYJ1
Q9BYG5
Q9BYG4
Q9BYF1
Q9BYE2
Q9BYD9
Q9BYD6
Q9BYD3
Q9BYD1
Q9BYC9
Q9BYC8
Q9BY84
Q9BY76
Q9BY64
Q9BY50
Q9BY49
Q9BY41
Q9BY32
Q9BY15
Q9BY11
Q9BXY4
Q9BXW9
Q9BXU9
Q9BXU8
Q9BXT4
Q9BXS9
Q9BXS1
Q9BXR5
Q9BXR0
Q9BXM7
Q9BXL6
Q9BXK1
Q9BXF3
Q9BXD5
Q9BXC0
Q9BXA5
Q9BX95
Q9BX70
Q9BX68
Q9BX63
Q9BX51
Q9BWX5
Q9BWV7
Q9BWU0
Q9BWT7
Q9BWT3
Q9BWD1
Q9BW92
Q9BW19
Q9BVN2
Q9BVJ7
Q9BVH7
Q9BVG8
Q9BVA1
Q9BV86
Q9BV79
Q9BV47
Q9BV44
Q9BV40
Q9BV23
Q9BUY7
Q9BUT1
Q9BUQ8
Q9BUP3
Q9BUK0
Q9BUJ0
Q9BUF5
Q9BUA6
Q9BU02
Q9BTZ2
Q9BTY2
Q9BTX7
Q9BTM9
Q9BTF0
Q9BTE7
Q9BT30
Q9BT22
Q9BSV6
Q9BSU3
Q9BST9
Q9BSI4
Q9BSH5
Q9BSE5
Q9BS26
Q9BRX2
Q9BRQ5
Q9BRQ0
Q9BRL7
Q9BRJ7
Q9BR61
Q9BR01
Q9BQY4
Q9BQS7
Q9BQR3
Q9BQL6
Q9BQE4
Q9BQE3
Q9BQD7
Q9BQB4
Q9BQA1
Q9BQ65
Q9BQ52
Q9BQ51
Q9BQ48
Q9BQ39
Q9BPY8
Q9BPX1
Q9BPV8
Q9BPU6
Q99988
Q99986
Q99985
Q99965
Q99956
Q99928
Q99895
Q99884
Q99877
Q99873
Q99828
Q99816
Q99811
Q99808
Q99807
Q99801
Q99798
Q99797
Q99759
Q99757
Q99743
Q99741
Q99731
Q99729
Q99728
Q99720
Q99717
Q99714
Q99712
Q99707
Q99705
Q99704
Q99685
Q99683
Q99677
Q99666
Q99653
Q99643
Q99626
Q99623
Q99619
Q99594
Q99592
Q99581
Q99574
Q99571
Q99549
Q99538
Q99536
Q99527
Q99523
Q99519
Q99518
Q99504
Q99502
Q99501
Q99500
Q99497
Q99496
Q99489
Q99467
Q99447
Q99445
Q99437
Q99436
Q99424
Q99259
Q96T66
Q96T60
Q96T58
Q96T53
Q96T52
Q96ST3
Q96SQ9
Q96SN7
Q96SM3
Q96SL4
Q96SB8
Q96SB4
Q96S96
Q96S55
Q96S37
Q96RW7
Q96RU8
Q96RU7
Q96RQ9
Q96RQ3
Q96RP8
Q96RN1
Q96RK4
Q96RJ0
Q96RI8
Q96RI1
Q96RI0
Q96R05
Q96QU8
Q96QU6
Q96QU1
Q96QT4
Q96QS3
Q96QK1
Q96QC4
Q96QC0
Q96Q83
Q96Q77
Q96Q11
Q96PZ0
Q96PU5
Q96PU4
Q96PS8
Q96PN6
Q96PM5
Q96PE7
Q96PD7
Q96PD5
Q96P88
Q96P68
Q96P65
Q96P63
Q96P53
Q96P20
Q96P11
Q96NU7
Q96NR8
Q96NN9
Q96N76
Q96MI9
Q96MG8
Q96MA6
Q96M69
Q96M32
Q96M20
Q96LZ3
Q96LU5
Q96LJ7
Q96LI6
Q96LI5
Q96LD8
Q96LA8
Q96L46
Q96L42
Q96L21
Q96L15
Q96L08
Q96KS0
Q96KP4
Q96KN7
Q96KN2
Q96KC8
Q96KC2
Q96K78
Q96JQ2
Q96JQ0
Q96JK4
Q96JJ7
Q96JH8
Q96JF0
Q96JD6
Q96JB8
Q96JB3
Q96JB1
Q96J94
Q96J92
Q96J84
Q96J66
Q96J65
Q96IZ7
Q96IY4
Q96IW7
Q96IV0
Q96IU4
Q96IS3
Q96IC2
Q96I99
Q96I15
Q96HS1
Q96HP4
Q96HN2
Q96HC4
Q96HB5
Q96H96
Q96GX9
Q96GW9
Q96GR2
Q96GQ7
Q96GM1
Q96GK7
Q96GJ1
Q96GG9
Q96GE6
Q96GD4
Q96GD0
Q96GC9
Q96G03
Q96FT7
Q96FL8
Q96FC9
Q96F86
Q96F07
Q96EY9
Q96EY8
Q96EY5
Q96ES7
Q96EQ0
Q96EN8
Q96EM0
Q96EK6
Q96EH5
Q96EG1
Q96EB6
Q96E52
Q96E22
Q96E11
Q96DV4
Q96DP5
Q96DN2
Q96DN0
Q96DC9
Q96DA6
Q96D21
Q96CM8
Q96CD2
Q96CC6
Q96CB9
Q96C36
Q96C23
Q96C11
Q96BZ4
Q96BW5
Q96BT7
Q96BT3
Q96BS2
Q96BR5
Q96BR1
Q96BP3
Q96BN8
Q96BK5
Q96BD6
Q96B26
Q96AZ6
Q96AY4
Q96AY3
Q96AT9
Q96AD5
Q96AC6
Q96AC1
Q96A72
Q96A70
Q96A54
Q96A47
Q96A44
Q96A35
Q96A32
Q969X2
Q969V6
Q969V1
Q969Q4
Q969Q1
Q969P5
Q969N4
Q969M7
Q969H0
Q969G6
Q969F8
Q95460
Q93098
Q93097
Q93096
Q93088
Q93086
Q93084
Q93075
Q93070
Q93034
Q93008
Q92993
Q92989
Q92968
Q92947
Q92934
Q92932
Q92913
Q92908
Q92904
Q92901
Q92900
Q92889
Q92887
Q92886
Q92878
Q92876
Q92874
Q92871
Q92859
Q92854
Q92851
Q92847
Q92845
Q92841
Q92837
Q92834
Q92831
Q92830
Q92824
Q92823
Q92820
Q92817
Q92806
Q92796
Q92794
Q92793
Q92769
Q92753
Q92743
Q92736
Q92731
Q92696
Q92674
Q92633
Q92626
Q92624
Q92620
Q92600
Q92598
Q92570
Q92565
Q92564
Q92558
Q92547
Q92541
Q92506
Q92504
Q92503
Q92499
Q92482
Q92478
Q92187
Q92186
Q92185
Q8WZA2
Q8WZ42
Q8WZ04
Q8WYL5
Q8WYB5
Q8WYA6
Q8WY91
Q8WY54
Q8WXX5
Q8WXU2
Q8WXS4
Q8WXQ8
Q8WXI4
Q8WXH0
Q8WXF8
Q8WXA8
Q8WWY3
Q8WWV3
Q8WWT9
Q8WWM9
Q8WWH5
Q8WWB5
Q8WVC0
Q8WVB6
Q8WVB3
Q8WV92
Q8WV83
Q8WUW1
Q8WUS8
Q8WUM4
Q8WUM0
Q8WUJ0
Q8WUI4
Q8WUA2
Q8WU08
Q8WTV0
Q8WTS6
Q8WTS1
Q8WTR4
Q8WTR2
Q8WTQ7
Q8WTP8
Q8TF76
Q8TF68
Q8TF65
Q8TF62
Q8TF46
Q8TET4
Q8TEK3
Q8TED1
Q8TEA1
Q8TE96
Q8TE77
Q8TE54
Q8TE12
Q8TDZ2
Q8TDY8
Q8TDY3
Q8TDX5
Q8TDW7
Q8TDU9
Q8TDU6
Q8TDS5
Q8TDS4
Q8TDQ7
Q8TDM6
Q8TDG2
Q8TDD2
Q8TDB8
Q8TDB6
Q8TD86
Q8TD30
Q8TD08
Q8TCW9
Q8TCU5
Q8TCD5
Q8TCC7
Q8TCB6
Q8TC94
Q8TC12
Q8TBP6
Q8TBJ5
Q8TBG4
Q8TBE9
Q8TBE0
Q8TBC4
Q8TB92
Q8TB72
Q8TB40
Q8TAV3
Q8TAP4
Q8TAK6
Q8TAF8
Q8TAD8
Q8TAD4
Q8TAA3
Q8NI60
Q8NI37
Q8NI35
Q8NI22
Q8NHY3
Q8NHV9
Q8NHS2
Q8NHR9
Q8NHP8
Q8NHP6
Q8NHM5
Q8NG68
Q8NG41
Q8NG31
Q8NG04
Q8NFZ4
Q8NFZ3
Q8NFZ0
Q8NFY4
Q8NFW8
Q8NFW5
Q8NFV4
Q8NFU3
Q8NFP7
Q8NFM4
Q8NFJ8
Q8NFJ6
Q8NFA0
Q8NF91
Q8NF86
Q8NEV1
Q8NET8
Q8NER1
Q8NEM8
Q8NEM0
Q8NEJ0
Q8NEE8
Q8NEB9
Q8NEB5
Q8NE71
Q8NE62
Q8NE18
Q8NE01
Q8NDX5
Q8NDV3
Q8NDV1
Q8NDL9
Q8NDH3
Q8NDF8
Q8NDA2
Q8ND30
Q8NCW5
Q8NCN5
Q8NCI6
Q8NCG7
Q8NCF5
Q8NCE0
Q8NCD3
Q8NC56
Q8NBZ7
Q8NBS9
Q8NBS3
Q8NBQ5
Q8NBP7
Q8NBP0
Q8NBN7
Q8NBM8
Q8NB78
Q8NB66
Q8NB49
Q8NB16
Q8NB12
Q8N9W6
Q8N9L9
Q8N9F7
Q8N8Y2
Q8N8U2
Q8N8S7
Q8N8N7
Q8N884
Q8N819
Q8N807
Q8N7B9
Q8N729
Q8N6T7
Q8N6N7
Q8N6F8
Q8N695
Q8N693
Q8N684
Q8N608
Q8N5Z0
Q8N5Y8
Q8N5I4
Q8N5D6
Q8N5D0
Q8N543
Q8N539
Q8N4T8
Q8N4T0
Q8N4Q0
Q8N4G2
Q8N4F4
Q8N4E7
Q8N490
Q8N465
Q8N436
Q8N427
Q8N3Y7
Q8N3R9
Q8N3J5
Q8N398
Q8N335
Q8N2Z9
Q8N2Q7
Q8N2M8
Q8N2K0
Q8N2G8
Q8N2A8
Q8N1T3
Q8N1Q1
Q8N1G4
Q8N1G1
Q8N1C3
Q8N163
Q8N159
Q8N142
Q8N118
Q8N108
Q8N0Z3
Q8N0Y7
Q8N0W4
Q8N0V5
Q8J025
Q8IZV5
Q8IZU9
Q8IZP9
Q8IZL8
Q8IZH2
Q8IZF7
Q8IZF6
Q8IZF5
Q8IZF4
Q8IZF3
Q8IZF2
Q8IZF0
Q8IZ83
Q8IZ69
Q8IZ08
Q8IYQ7
Q8IYP2
Q8IYL9
Q8IYK8
Q8IYD8
Q8IYB7
Q8IYB4
Q8IY85
Q8IY67
Q8IY18
Q8IY17
Q8IXQ6
Q8IXN7
Q8IXJ6
Q8IXB1
Q8IX18
Q8IX06
Q8IX04
Q8IWX5
Q8IWW8
Q8IWV2
Q8IWU6
Q8IWU5
Q8IWS0
Q8IWL2
Q8IWL1
Q8IWF2
Q8IWE4
Q8IW92
Q8IW45
Q8IVW1
Q8IVU1
Q8IVS2
Q8IVM8
Q8IVL8
Q8IVH4
Q8IVA1
Q8IV20
Q8IV08
Q8IUX7
Q8IUR5
Q8IUQ4
Q8IUQ0
Q8IUN9
Q8IUM7
Q8IUH5
Q8IU80
Q8IU57
Q8IU54
Q86Z14
Q86YR5
Q86YN1
Q86YH6
Q86YC2
Q86YB7
Q86Y97
Q86Y79
Q86Y37
Q86Y34
Q86XX4
Q86XE5
Q86X76
Q86X55
Q86WX3
Q86WU2
Q86WS5
Q86WJ1
Q86WA9
Q86WA6
Q86W92
Q86W56
Q86W24
Q86W10
Q86VW2
Q86VU5
Q86VQ6
Q86VQ3
Q86VL8
Q86VE3
Q86V86
Q86V35
Q86V21
Q86UX7
Q86UX6
Q86UX2
Q86US8
Q86UR5
Q86UL3
Q86U10
Q86U06
Q86TZ1
Q86TX2
Q86TP1
Q86TI2
Q86T26
Q86T24
Q86SZ2
Q86SQ9
Q86SQ4
Q86SP6
Q86SK9
Q86SJ6
Q86SG3
Q86SE5
Q7Z7M1
Q7Z7K6
Q7Z7C7
Q7Z6V5
Q7Z6J9
Q7Z699
Q7Z624
Q7Z5Q5
Q7Z5P4
Q7Z5N4
Q7Z5M8
Q7Z5K2
Q7Z5J1
Q7Z572
Q7Z4N8
Q7Z4J2
Q7Z4H3
Q7Z494
Q7Z460
Q7Z449
Q7Z444
Q7Z410
Q7Z3J3
Q7Z3E1
Q7Z2W7
Q7Z2W4
Q7Z2T5
Q7Z2H8
Q7Z2E3
Q7RTY8
Q7RTY7
Q7RTY5
Q7RTX0
Q7RTR8
Q7RTP6
Q7LG56
Q7LBE3
Q7LBC6
Q7L804
Q7L7V1
Q7L5Y1
Q7L5L3
Q7L5D6
Q7L576
Q7L3T8
Q7L273
Q7L1T6
Q7L0Q8
Q7KZF4
Q76I76
Q76G19
Q765I0
Q75N90
Q71U36
Q719I0
Q70Z44
Q70HW3
Q70EK9
Q70CQ3
Q70CQ1
Q709F0
Q704Y3
Q6ZXV5
Q6ZWL3
Q6ZVT0
Q6ZVM7
Q6ZVK8
Q6ZVD8
Q6ZV29
Q6ZS86
Q6ZQW0
Q6ZNF0
Q6ZN17
Q6ZMZ3
Q6ZMT4
Q6ZMR5
Q6ZMR3
Q6ZMH5
Q6YP21
Q6YN16
Q6XZF7
Q6XR72
Q6XQN6
Q6XPS3
Q6W5P4
Q6W4X9
Q6W3E5
Q6VVX0
Q6V1X1
Q6V1P9
Q6V0L0
Q6V0I7
Q6UY11
Q6UXX5
Q6UXS9
Q6UXH9
Q6UX07
Q6UX04
Q6UWY2
Q6UWY0
Q6UWX4
Q6UWW8
Q6UWU2
Q6UWP2
Q6UWM9
Q6UWM7
Q6UWL6
Q6UWB4
Q6UW60
Q6UW02
Q6UVY6
Q6UVJ0
Q6UN15
Q6UB35
Q6T423
Q6T311
Q6SJ96
Q6S8J3
Q6QNK2
Q6Q8B3
Q6Q4G3
Q6Q0C0
Q6PL18
Q6PKH6
Q6PKC3
Q6PJF5
Q6PIY7
Q6PIU2
Q6PIL6
Q6PII5
Q6PIF6
Q6PI48
Q6PI26
Q6PHW0
Q6PH85
Q6PEY2
Q6PEW0
Q6PD62
Q6PCE3
Q6PCB6
Q6P6C2
Q6P5W5
Q6P597
Q6P587
Q6P531
Q6P4Q7
Q6P4A8
Q6P461
Q6P2Q9
Q6P2I3
Q6P1N9
Q6P1J9
Q6P179
Q6P093
Q6NYC1
Q6NXP6
Q6NVY1
Q6NUS8
Q6NUN0
Q6NT55
Q6NT32
Q6NSJ0
Q6NS38
Q6MZZ7
Q6MZM0
Q6JQN1
Q6J9G0
Q6IQ20
Q6IQ16
Q6IPT4
Q6IN84
Q6IMI6
Q6IB77
Q6IAN0
Q6IA69
Q6GTS8
Q6GPI1
Q6GMV1
Q6GMR7
Q6EMB2
Q6EEV6
Q6E213
Q6DKK2
Q6DKI1
Q6BCY4
Q6B0K9
Q6B0I6
Q6A555
Q68J44
Q68G74
Q68D91
Q68CZ2
Q68CR1
Q68CK6
Q68BL8
Q68BL7
Q67FW5
Q66K79
Q63ZE4
Q63HR2
Q63HM1
Q5ZPR3
Q5XKR4
Q5XG92
Q5XG87
Q5W064
Q5W041
Q5VZY2
Q5VZV1
Q5VZP5
Q5VZF2
Q5VYY2
Q5VYS8
Q5VXJ0
Q5VXI9
Q5VW32
Q5VVX9
Q5VVQ6
Q5VVH2
Q5VUY2
Q5VUY0
Q5VUJ9
Q5VUC1
Q5VU57
Q5VTU8
Q5VTR2
Q5VTE6
Q5VST6
Q5U5Z8
Q5TIE3
Q5THR3
Q5TF58
Q5TEU4
Q5TEA6
Q5TCY1
Q5TCS8
Q5TCQ9
Q5TCH4
Q5TC82
Q5TAX3
Q5T8I9
Q5T8D3
Q5T764
Q5T6X5
Q5T6C5
Q5T653
Q5T601
Q5T3U5
Q5T3P9
Q5T3J6
Q5T2T1
Q5T2R2
Q5T2L2
Q5T215
Q5T1V6
Q5T0B9
Q5T013
Q5SZK8
Q5SYC1
Q5SYB0
Q5SW79
Q5SVS4
Q5SRI9
Q5SGD2
Q5S007
Q5RKV6
Q5NUL3
Q5MY95
Q5K4E3
Q5JWF8
Q5JTC6
Q5JRX3
Q5JPU1
Q5JPH6
Q5I0X7
Q5I0G3
Q5HYK3
Q5H8A3
Q5FYB1
Q5FYB0
Q5FYA8
Q5FWF5
Q5FVE4
Q5EG05
Q5EBM0
Q58HT5
Q58A45
Q587J7
Q56NI9
Q562R1
Q53T94
Q53QV2
Q53H96
Q53H82
Q53H47
Q53GS7
Q53GQ0
Q53GL7
Q53FZ2
Q53FA7
Q53EL6
Q504Y0
Q504Q3
Q4ZHG4
Q4ZG55
Q4U2R8
Q4J6C6
Q4G176
Q4G0W2
Q4G0S4
Q4FZB7
Q4AC99
Q49AN0
Q49A26
Q496Y0
Q495M9
Q494W8
Q460N5
Q460N3
Q3ZCN5
Q3ZCM7
Q3YBR2
Q3SY77
Q3SY69
Q3SXZ7
Q3SXY7
Q3MIT2
Q3LXA3
Q3LIE5
Q3KQV9
Q3KP66
Q3I5F7
Q3B7J2
Q32Q12
Q32P51
Q32MK0
Q32M88
Q30201
Q30154
Q2VWP7
Q2TV78
Q2TB90
Q2TAA5
Q2Q1W2
Q2NL67
Q2MKA7
Q2MJR0
Q2M3G0
Q2M1V0
Q2L4Q9
Q2I0M5
Q29RF7
Q1L5Z9
Q1EHB4
Q17RS7
Q17RG1
Q17R31
Q16891
Q16881
Q16880
Q16877
Q16875
Q16873
Q16853
Q16851
Q16850
Q16849
Q16842
Q16832
Q16831
Q16829
Q16828
Q16822
Q16820
Q16816
Q16798
Q16790
Q16775
Q16774
Q16773
Q16772
Q16769
Q16740
Q16698
Q16696
Q16695
Q16690
Q16678
Q16667
Q16665
Q16659
Q16658
Q16654
Q16651
Q16647
Q16625
Q16620
Q16613
Q16610
Q16594
Q16585
Q16581
Q16570
Q16566
Q16560
Q16555
Q16549
Q16539
Q16526
Q16518
Q16512
Q16478
Q16445
Q16322
Q16288
Q16236
Q16222
[truncated: 2,983 more rows]

## Sheet: 314_human pathways
PATHWAY_ID
path:hsa05418
path:hsa05416
path:hsa05414
path:hsa05412
path:hsa05410
path:hsa05340
path:hsa05332
path:hsa05330
path:hsa05323
path:hsa05322
path:hsa05321
path:hsa05320
path:hsa05310
path:hsa05231
path:hsa05230
path:hsa05224
path:hsa05223
path:hsa05222
path:hsa05221
path:hsa05220
path:hsa05219
path:hsa05218
path:hsa05217
path:hsa05216
path:hsa05215
path:hsa05214
path:hsa05213
path:hsa05212
path:hsa05211
path:hsa05210
path:hsa05206
path:hsa05205
path:hsa05204
path:hsa05203
path:hsa05202
path:hsa05200
path:hsa05169
path:hsa05168
path:hsa05166
path:hsa05164
path:hsa05162
path:hsa05161
path:hsa05160
path:hsa05152
path:hsa05150
path:hsa05146
path:hsa05145
path:hsa05144
path:hsa05143
path:hsa05142
path:hsa05140
path:hsa05134
path:hsa05133
path:hsa05132
path:hsa05131
path:hsa05130
path:hsa05120
path:hsa05110
path:hsa05100
path:hsa05034
path:hsa05033
path:hsa05032
path:hsa05031
path:hsa05030
path:hsa05020
path:hsa05016
path:hsa05014
path:hsa05012
path:hsa05010
path:hsa04978
path:hsa04977
path:hsa04976
path:hsa04975
path:hsa04974
path:hsa04973
path:hsa04972
path:hsa04971
path:hsa04970
path:hsa04966
path:hsa04964
path:hsa04962
path:hsa04961
path:hsa04960
path:hsa04950
path:hsa04940
path:hsa04933
path:hsa04932
path:hsa04931
path:hsa04930
path:hsa04925
path:hsa04924
path:hsa04923
path:hsa04922
path:hsa04921
path:hsa04920
path:hsa04919
path:hsa04918
path:hsa04917
path:hsa04916
path:hsa04915
path:hsa04914
path:hsa04913
path:hsa04912
path:hsa04911
path:hsa04910
path:hsa04810
path:hsa04750
path:hsa04744
path:hsa04742
path:hsa04740
path:hsa04730
path:hsa04728
path:hsa04727
path:hsa04726
path:hsa04725
path:hsa04724
path:hsa04723
path:hsa04722
path:hsa04721
path:hsa04720
path:hsa04713
path:hsa04710
path:hsa04672
path:hsa04670
path:hsa04668
path:hsa04666
path:hsa04664
path:hsa04662
path:hsa04660
path:hsa04659
path:hsa04658
path:hsa04657
path:hsa04650
path:hsa04640
path:hsa04630
path:hsa04623
path:hsa04622
path:hsa04621
path:hsa04620
path:hsa04614
path:hsa04612
path:hsa04611
path:hsa04610
path:hsa04550
path:hsa04540
path:hsa04530
path:hsa04520
path:hsa04514
path:hsa04512
path:hsa04510
path:hsa04392
path:hsa04390
path:hsa04380
path:hsa04371
path:hsa04370
path:hsa04360
path:hsa04350
path:hsa04340
path:hsa04330
path:hsa04320
path:hsa04310
path:hsa04270
path:hsa04261
path:hsa04260
path:hsa04215
path:hsa04213
path:hsa04211
path:hsa04210
path:hsa04152
path:hsa04151
path:hsa04150
path:hsa04146
path:hsa04145
path:hsa04144
path:hsa04142
path:hsa04141
path:hsa04140
path:hsa04130
path:hsa04122
path:hsa04120
path:hsa04115
path:hsa04114
path:hsa04110
path:hsa04080
path:hsa04072
path:hsa04071
path:hsa04070
path:hsa04068
path:hsa04066
path:hsa04064
path:hsa04062
path:hsa04060
path:hsa04024
path:hsa04022
path:hsa04020
path:hsa04015
path:hsa04014
path:hsa04012
path:hsa04010
path:hsa03460
path:hsa03450
path:hsa03440
path:hsa03430
path:hsa03420
path:hsa03410
path:hsa03320
path:hsa03060
path:hsa03050
path:hsa03040
path:hsa03030
path:hsa03022
path:hsa03020
path:hsa03018
path:hsa03015
path:hsa03013
path:hsa03010
path:hsa03008
path:hsa02010
path:hsa01524
path:hsa01523
path:hsa01522
path:hsa01521
path:hsa01230
path:hsa01212
path:hsa01210
path:hsa01200
path:hsa01100
path:hsa01040
path:hsa00983
path:hsa00982
path:hsa00980
path:hsa00970
path:hsa00920
path:hsa00910
path:hsa00900
path:hsa00860
path:hsa00830
path:hsa00790
path:hsa00785
path:hsa00780
path:hsa00770
path:hsa00760
path:hsa00750
path:hsa00740
path:hsa00730
path:hsa00670
path:hsa00650
path:hsa00640
path:hsa00630
path:hsa00620
path:hsa00604
path:hsa00603
path:hsa00601
path:hsa00600
path:hsa00592
path:hsa00591
path:hsa00590
path:hsa00565
path:hsa00564
path:hsa00563
path:hsa00562
path:hsa00561
path:hsa00534
path:hsa00533
path:hsa00532
path:hsa00531
path:hsa00524
path:hsa00520
path:hsa00515
path:hsa00514
path:hsa00512
path:hsa00511
path:hsa00510
path:hsa00500
path:hsa00480
path:hsa00472
path:hsa00471
path:hsa00450
path:hsa00440
path:hsa00430
path:hsa00410
path:hsa00400
path:hsa00380
path:hsa00360
path:hsa00350
path:hsa00340
path:hsa00330
path:hsa00310
path:hsa00300
path:hsa00290
path:hsa00280
path:hsa00270
path:hsa00260
path:hsa00250
path:hsa00240
path:hsa00232
path:hsa00230
path:hsa00220
path:hsa00190
path:hsa00140
path:hsa00130
path:hsa00120
path:hsa00100
path:hsa00072
path:hsa00071
path:hsa00062
path:hsa00061
path:hsa00053
path:hsa00052
path:hsa00051
path:hsa00040
path:hsa00030
path:hsa00020
path:hsa00010

## Sheet: 3030_protein_targets
UNIPROT_ID
Q9UNW1	3030 protein targets of the DPCs (out of total 4982) having KEGG pathway association
Q9NUB1
Q9NR19
Q9BYZ2
Q96G03
Q96C23
Q8N0Y7
Q6ZMR3
Q2TB90
Q16822
Q01813
P60174
P52790
P52789
P51648
P49419
P49189
P48448
P47895
P40394
P35575
P35558
P35557
P30838
P30837
P30613
P28332
P19367
P18669
P17858
P15259
P14618
P14550
P13929
P11766
P11177
P10515
P09972
P09622
P09467
P09104
P08319
P08237
P07864
P07738
P07327
P07205
P07195
P06733
P05091
P05062
P04406
P04075
P00558
P00338
P00325
O14556
O00757
Q9P2R7
Q99798
Q99643
Q96I99
P53597
P53396
P51553
P50213
P48735
P40926
P40925
P31040
P21912
P21399
P11498
P07954
O75874
O75390
O43837
O14521
Q9Y315
Q9H477
Q9H0I9
Q96AT9
Q15493
P52209
P51854
P37837
P29401
P11413
O95479
O95336
Q9Y4X1
Q9Y2S2
Q9UQ10
Q9UEF7
Q9HAW9
Q9HAW8
Q9HAW7
Q9BY64
Q6UWM9
Q16851
Q00796
P54855
P36537
P35504
P35503
P22310
P22309
P19224
P16662
P15121
P08236
P06133
O75795
O75310
O75191
O60701
O60656
O60218
Q9NQ88
Q92871
Q7L5Y1
Q3LXA3
Q16877
Q16875
Q13630
P50053
P34949
P16118
O60825
O15305
Q8TET4
P51570
P16278
P15291
P14410
P10253
P09848
P06280
O43451
Q9ULC5
Q9UKU0
Q9NWU1
Q96GR2
Q8IVS2
Q5FVE4
Q13085
P49327
P33121
O95573
O60488
O00763
Q9BV79
Q8N9L9
Q86TX2
Q53GQ0
P49753
P42765
P40939
P30084
O00154
Q9BWD1
Q92947
Q5TCH4
Q15067
Q08426
Q02928
P50416
P49748
P45954
P42126
P24752
P23786
P16219
P11310
O75521
O15254
Q9BUT1
Q8TB92
Q01581
P55809
P54868
P35914
Q9UBM7
Q6VVX0
Q16850
Q15738
Q15392
Q15125
Q14534
Q07973
P56937
P48449
P38571
P37268
P35610
O75908
O15528
Q9Y6A2
Q9UNU6
Q9UHK6
Q9NYL5
Q9H2F3
Q99424
Q14032
Q02318
P51857
P51659
P22680
P17516
O75881
O14734
Q9Y2Z9
Q9NZJ6
Q99807
Q96H96
Q5HYK3
P17735
P15559
Q9H8P0
Q92506
Q16678
Q04828
P80365
P52895
P49888
P42330
P37059
P37058
P31213
P28845
P26439
P24462
P21964
P20815
P19099
P18405
P15538
P14061
P14060
P11511
P08842
P08686
P08684
P05181
P05177
P05108
P05093
P04798
O14756
Q9Y6M9
Q9UDW1
Q9H2U2
Q9H008
Q99437
Q8N8Y2
Q15181
Q06055
P61421
P56381
P54707
P48201
P47985
P36542
P31930
P30049
P27449
P25705
P22695
P21281
P20648
P15313
P14927
P08574
P07919
P06576
P05496
P00403
P00395
P00156
O14949
O14561
Q9UI32
Q8TD30
Q8N159
Q03154
P78540
P49448
P35228
P29475
P29474
P24298
P17174
P15104
P05089
P04424
P00966
P00505
P00480
P00367
O94925
Q9Y6K8
Q9Y5L3
Q9Y5B8
Q9Y2T3
Q9Y233
Q9Y227
Q9UIJ7
Q9P2T1
Q9NW08
Q9NPB1
Q9HCR9
Q9H9Y6
Q9BY32
Q96PN6
Q96MA6
Q96M32
Q8TCD5
Q8NFM4
Q8N142
Q86TP1
Q7LG56
Q5TCS8
Q5MY95
Q3LIE5
Q16774
Q13232
Q08828
Q08499
Q08493
Q08462
Q07864
Q07343
Q02846
Q02153
Q02108
P61218
P55263
P54819
P54750
P51841
P51828
P51160
P50583
P49961
P49915
P49902
P49789
P49642
P47989
P40145
P36959
P35913
P33402
P31939
P31350
P30876
P30566
P30520
P28340
P27815
P27144
P25092
P24928
P23921
P22392
P22234
P22102
P21589
P20839
P20594
P19387
P16499
P16066
P15531
P12268
P09884
P07741
P00813
P00568
P00492
P00491
O95622
O95602
O95340
O76083
O76074
O75414
O75356
O75355
O75354
O60503
O60266
O43306
O43252
O15160
O15067
O14802
O00746
P18440
P11509
P11245
Q9UBR1
Q9NNW7
Q86VQ6
Q5EBM0
Q16881
Q16831
Q14117
Q12882
Q02127
P33316
P32320
P30085
P27708
P23919
P19971
P11172
P04818
P04183
O95045
Q9ULI2
Q9NQR4
Q99489
Q99259
Q96RQ9
Q8IXN7
Q06210
Q05329
Q04609
P80404
P51649
P30038
P21549
P08243
O94808
Q9Y617
Q9UL12
Q9UI17
Q9UBQ7
Q9P0Z9
Q93088
Q8NE62
Q16853
Q14749
P78330
P48728
P34897
P34896
P32929
P27338
P23434
P22557
P21397
P14920
P0DN79
O75106
O43175
Q9Y6K1
Q9UHY7
Q9H2M3
Q99707
Q96HN2
Q96GX9
Q13126
Q00266
P52788
P48507
P31153
P26358
P25325
P23526
P19623
O43865
O15382
Q9UKU7
Q9HCC0
Q99714
Q96RQ3
Q96PE7
Q86V21
Q6NVY1
Q4G176
Q13825
Q06278
P31937
P26440
P22033
P21953
P12694
P11182
P05166
P05165
Q8N5Z0
Q9UMN6
Q9UDR5
Q9NQV7
Q9H9B1
Q9H5I1
Q9BZ95
Q8WTS6
Q8TEK3
Q86Y97
Q7Z624
Q53H47
Q4FZB7
Q15910
Q13029
Q03164
O43463
O14686
Q9UF12
Q9NWM0
Q9BSE5
Q96KP4
Q96KN2
Q96EM0
Q96C36
Q96A70
Q86XE5
Q7Z4N8
Q53H96
P32322
P28838
P21673
P19801
P17540
P13674
P12532
P12277
P11926
P06732
P04181
O43272
O15460
A5YM72
Q96NU7
Q96N76
P42357
P20711
P19113
O95954
Q6P587
P17643
P16930
P14679
P14174
P11086
P09172
P07202
P07101
O43708
Q6IB77
P00439
Q8TDX5
Q6ZQW0
Q6YP21
Q63HM1
Q16773
Q16613
P48775
P14902
P04040
O15229
Q9UJ14
Q6P531
P36269
P19440
Q9Y5K3
Q99447
P49585
Q9HD40
Q96I15
Q96GW9
P56192
Q9UHE5
Q9H4Y5
Q96SL4
Q8TED1
Q16772
P78417
P59796
P46439
P36969
P30711
P28161
P22352
P18283
P15144
P0CG30
P0CG29
P09488
P09211
P09210
P08263
P07203
P00390
O75715
O60760
O15217
Q9H227
Q6PCE3
Q04446
P54840
P46976
P19961
P13807
P11217
P11216
P06737
P04746
P04745
O15488
Q9Y673
Q9UKM7
Q9NR34
Q9H553
Q9H3H5
Q9BT22
Q96JF0
Q86YN1
Q2TAA5
Q14697
P33908
P15907
O60762
O60476
Q9Y3R4
Q9UQ49
Q9NTJ4
Q9BTY2
Q99519
Q8WVB3
P07686
P04066
P04062
O00462
Q9P109
Q9NSC7
Q16842
Q11201
Q02742
O95395
O15294
P22083
Q9Y303
Q9Y223
Q9UJ70
Q9UHQ9
Q9BZP6
Q9BXD5
Q96EK6
Q8TDQ7
Q8TBE9
Q8NFW8
Q8NBZ7
Q7L1T6
Q6IPT4
Q6BCY4
Q3KQV9
Q16222
Q13231
P46926
P00387
O95394
Q9Y251
Q12794
P54802
P51688
P38567
P35475
P34059
P22304
P15848
P15586
O94766
Q9NST1
Q9HCL2
Q99685
Q96PD7
Q96AD5
Q86UL3
Q14410
P16233
P07098
P06858
O43688
O14495
Q9P212
Q9NRR6
Q9NQ66
Q9NPH2
Q9H8X2
Q8NEB9
Q15147
Q01970
Q01968
Q00722
P60484
P42338
P42336
P32019
P29218
P23677
P19174
P16885
O14735
O14732
O00443
O00329
Q9Y2B2
Q9H3S5
P37287
Q9Y259
Q9UNK4
Q9UJA2
Q9NZK7
Q9NVF9
Q9NPB8
Q9HBU6
Q9BZM2
Q96BZ4
Q8TBG4
Q8N335
Q8IY17
Q8IV08
Q6ZV29
Q13393
P47712
P39877
P35790
P28329
P22303
P21695
P14555
P04180
P04054
O15496
O14939
Q16880
O00116
Q9H7Z7
Q7Z449
Q16873
Q16647
Q15185
Q08477
P78329
P51589
P41222
P35354
P34913
P33261
P24557
P23219
P20813
P18054
P16152
P16050
P11712
P10632
P09960
P09917
O75828
O75342
O15296
O14684
Q9NYA1
Q9NRA0
Q9NR71
Q9BX95
Q8IWX5
Q13510
P17405
P15289
O95470
O15269
Q9Y274
Q92185
Q8N0V5
Q11206
Q8N5D6
P17050
Q9UNP4
Q9H4F1
Q9BVH7
Q969X2
Q8NDV1
O15466
Q86WU2
Q16798
Q16775
Q04760
P48163
P23368
P07311
Q9UJM8
Q9NYQ3
Q5T013
A6NDG6
Q9NTX5
Q9H6R3
Q6P461
Q6NUN0
Q68CK6
Q53FZ2
Q08AH3
Q08AH1
P0C7M7
Q96DP5
Q6UB35
Q3SY69
P42898
P13995
P11586
P00374
O75891
Q9Y697
Q9BU02
P24666
P10696
P09923
P05187
P05186
Q969G6
P13686
Q96GD0
O00764
Q9HAN9
Q9BZQ4
Q96T66
Q6XQN6
Q6IA69
Q13423
Q10588
P43490
P40261
P28907
O95544
Q9NRN7
Q9HAB8
Q9H999
Q96CD2
O95498
O95497
P50747
P43251
Q9Y234
A6NK58
Q9NQX3
Q92820
Q05932
Q03393
P35270
O96007
Q9NYR8
Q9NR63
Q9HAY6
Q9BTZ2
Q96SQ9
Q96NR8
Q8TC12
Q8N3Y7
Q8IZV5
Q6V0L0
Q6E213
Q16518
P33260
P00352
O94788
O75911
O43174
Q9BQS7
Q96EY8
Q5JPH6
P50336
P36551
P30519
P22830
P13716
P10746
P09601
P08397
P07814
P06132
P00450
Q9UHG3
Q9BXS1
Q96E22
Q86YH6
Q86SQ9
Q5T2R2
Q13907
P53602
P49356
P49354
P14324
P04035
O95749
O75844
Q9Y2D0
Q9ULX7
Q8N1Q1
Q16790
P43166
P35219
P35218
P23280
P22748
P07451
P00918
P00915
O43570
Q9Y6N5
P99999
P51687
O95861
O95571
Q9UGM6
Q9P2J5
Q9NSD9
Q9NP81
Q9H0R6
Q9BW92
Q7L3T8
Q6PI48
Q15046
Q15031
P54577
P54136
P49591
P47897
P41252
P41250
P26640
P26639
P23381
P14868
P12081
O95363
O43776
A2RTX5
Q16696
Q06520
P24903
P10635
P07099
O95154
O43488
Q99518
Q01740
P49326
P31513
P31512
P51580
P23141
O00748
Q9BY49
Q86SK9
O00767
Q9UHN1
Q15166
Q15165
P54098
P30041
P27169
O60673
O15230
O00330
P10768
Q9Y243
Q9UBS0
Q92934
Q13541
Q07817
Q07812
Q02750
P62993
P62753
P49841
P42345
P40763
P36507
P35968
P31751
P31749
P30530
P29353
P28482
P27986
P27361
P23443
P21860
P21802
P21359
P17252
P16234
P15692
P14210
P12931
P10415
P10398
P09619
P09038
P08581
P08069
P05771
P05231
P05129
P05019
P04626
P04049
P01133
P01116
P01112
P01111
P00533
O60674
O43524
O43521
O00459
Q9Y6Q9
Q9Y219
Q9NR61
Q99527
Q92731
Q86X55
Q16539
Q15759
Q14209
Q05397
Q04721
Q01094
Q00987
P78504
P53779
P53778
P46531
P46527
P45984
P45983
P42773
P42771
P38936
P24385
P22694
P22612
P17612
P14780
P11802
P08253
P08047
P06400
P05412
P04637
P03372
P01100
O95342
O15264
Q9UNQ0
Q92887
Q04206
P33527
P19838
P01584
P01375
O15440
O15439
O15438
O15111
O14920
Q9Y253
Q99683
Q14790
Q13489
Q13315
Q04656
Q02880
P98170
P55957
P55211
P48023
P43246
P42574
P40692
P38398
P35670
P25445
P20585
P11388
P07992
O15530
O14727
Q9NUT2
Q9NRK6
Q9NP78
Q9H222
Q9H221
Q9H172
Q96J66
Q96J65
Q5T3U5
Q2M3G0
Q09428
Q03519
Q03518
P45844
P21439
P13569
P08183
O95477
O95255
O60706
Q9Y3A5
Q9Y2X3
Q9Y2P8
Q9NX24
Q9NV31
Q9H0D6
Q96IC2
Q8NEV1
Q8N1G1
Q8IZH2
Q14692
P78345
P68400
P62826
P55769
P19784
O60832
O14980
O00567
Q9Y3D5
Q9Y3D3
Q9Y3B7
Q9Y399
Q9Y2R9
Q9UNX3
Q9UHA3
Q9P0M9
Q9P0J6
Q9P015
Q9NX20
Q9NWU5
Q9NVS2
Q9NRX2
Q9H0U6
Q9BYD6
Q9BYD3
Q9BYD1
Q9BYC9
Q9BYC8
Q9BQ48
Q96L21
Q96A35
Q92901
Q5T653
Q07020
P84098
P83881
P83731
P82933
P82932
P82914
P82912
P82675
P82664
P62987
P62979
P62917
P62913
P62910
P62906
P62899
P62891
P62841
P62829
P62750
P62424
P62280
P62277
P62273
P62269
P62266
P62263
P62249
P62244
P61513
P61313
P61254
P61247
P60866
P49406
P46783
P46782
P46781
P46778
P46777
P46776
P42766
P40429
P39023
P36578
P32969
P30050
P27635
P25398
P23396
P18621
P18124
P15880
P09001
P08865
P05388
O75394
O60783
O15235
Q9Y5S9
Q9UHI6
Q9HAV4
Q9H777
Q9H633
Q9BQ52
Q99666
Q96Q11
Q96F07
Q96A72
Q92900
Q8WUM0
Q7Z3J3
Q7L576
Q6EEV6
Q14974
Q14240
Q14152
Q13838
Q13347
Q13310
Q13144
Q09161
Q04637
P63279
P63165
P61956
P61326
P60842
P55854
P52948
P52298
P51114
P49792
P49790
P47813
P38919
P35658
P23588
P11940
P0DJD1
O95149
O60841
O14744
O14715
O14602
O00422
A6NKT7
Q9Y5P8
Q9NRJ5
Q9BWT3
Q9BRX2
Q92989
Q8N684
Q86US8
Q6UN15
P67775
P62714
P62495
P62140
P62136
P51003
O60942
O43809
Q9Y3B2
Q9Y2L1
Q9ULM6
Q9UIV1
Q9NZN8
Q9NQT5
Q9NQT4
Q9NPD3
Q96LI5
Q96F86
Q96B26
Q92600
Q8TF46
Q8NDF8
Q5XG87
Q5RKV6
Q58A45
Q504Q3
Q15024
Q13868
Q06265
Q01780
P78543
P26196
P10809
O75175
A5YKK6
Q6SJ96
Q16594
P62380
P35269
P21675
P20226
P18074
Q04837
P39748
P33993
P25205
P18858
P12004
O60930
Q9Y3C6
Q9UMS4
Q9BUQ8
Q92620
Q8WYA6
Q8WWY3
Q6P2Q9
Q32P51
Q14562
Q13247
Q13243
Q13242
Q08170
Q07955
Q01130
P62318
P54652
P52272
P51991
P34931
P17844
P17066
P14678
P11142
P0DMV8
P09651
P09012
P08621
P07910
O75494
O60231
O43447
O43143
Q99436
Q8TAA3
P62333
P60900
P49721
P49720
P48556
P40306
P28074
P28072
P28070
P28066
P28065
P28062
P25789
P25788
P25787
P25786
P20618
P01579
O14818
O00487
O00231
A5LHX3
Q9Y6A9
Q9UGP8
Q9H9S3
Q9BY50
Q96T52
Q96LU5
Q15005
P67812
P61619
P61009
P11021
P08240
Q9BY76
Q15848
Q13418
Q13133
Q07869
Q03181
Q01469
Q00G26
P78380
P51161
P48443
P37231
P19793
P15090
P12104
P0CG48
P07148
P07108
P05413
P03956
P02647
O60240
O15540
O14520
Q9Y6F1
Q9UKK3
Q9UIF7
Q9UGN5
Q9UBZ4
P78549
P27695
P13051
P09874
P09429
P06746
Q92889
Q13620
Q13619
P41208
P28715
Q9UQ84
Q9UHC1
P54278
Q9BX63
Q99728
Q92878
Q92547
Q86YC2
P54132
P49959
P43351
O43542
O43502
O15315
Q9NP87
P78527
P12956
Q9UNA4
Q9UBZ9
Q9NW38
Q9NPD8
Q9BXW9
Q8N2Z9
Q8IYD8
Q7Z5Q5
Q13535
Q9Y6W6
Q9Y698
Q9UK32
Q9UBI6
Q9NSA1
Q9GZV9
Q9BY84
Q99956
Q99759
Q96LZ3
Q92913
Q16829
Q16828
Q16690
Q16620
Q15750
Q15418
Q15349
Q14315
Q13972
Q13936
Q13698
Q13202
Q13188
Q13164
Q13163
Q13115
Q12933
Q08209
Q06432
Q05923
Q03112
Q02641
Q01668
Q00975
Q00653
P63098
P62834
P62070
P61224
P60953
P60763
P55075
P54829
P53041
P52564
P51812
P51452
P48454
P46109
P46108
P45985
P41279
P37173
P35813
P35638
P35236
P31371
P30305
P28562
P24522
P23560
P22736
P21781
P21333
P20936
P19438
P19419
P18848
P17535
P16298
P15153
P12034
P11487
P11362
P10636
P10301
P08620
P05230
P04792
P04629
P01583
P01138
P01137
P01106
O95750
O95644
O95267
O95180
O75688
O75676
O75582
O60840
O60258
O43497
O15520
O14827
O00555
Q9UQM7
Q15303
Q13554
P51692
P42684
P42229
P22681
P00519
O96013
O43639
Q9UK08
Q9UHD2
Q9P2W3
Q9NZT1
Q9HAV0
Q96GE6
Q92565
Q8TD86
Q13224
Q12879
Q06124
Q05586
P63218
P63215
P63211
P62879
P62873
P62330
P62158
P61952
P61586
P59768
P50151
P50150
P49765
P49763
P35916
P34969
P27482
P20339
P17948
P16520
P15036
P10721
P08138
P06213
P01308
O60262
O43915
O14775
O14610
Q9Y4G6
Q9Y490
Q9UBY5
Q9NPB6
Q9HBW0
Q9H1C0
Q9BYG5
Q9BYG4
Q99677
Q96RI0
Q92633
Q8WZA2
Q8NHR9
Q5TCQ9
Q05513
P63261
P63096
P60709
P56945
P50552
P50148
P47900
P41134
P35222
P35080
P29275
P29274
P25116
P21554
P21462
P20701
P14416
P12830
P11215
P09471
P08754
P08514
P07996
P07737
P05107
P05106
P04899
O95398
O43566
O00522
Q9Y271
Q9UPR5
Q9P246
Q9NS75
Q9NPC1
Q9BRQ5
Q99571
Q96SN7
Q93086
Q93084
Q92736
Q32MK0
Q16816
Q16566
Q15746
Q15413
Q14957
Q14643
Q14573
Q14571
Q14289
Q13255
P63316
P57103
P56373
P51575
P50406
P47898
P46663
P43115
P43088
P41595
P41594
P37288
P36544
P35368
P35367
P35348
P34995
P34981
P32418
P32239
P32238
P30989
P30679
P30559
P30556
P30550
P30411
P30405
P29992
P29371
P28335
P28223
P25105
P25103
P25101
P25100
P25021
P24530
P22888
P21918
P21817
P21731
P21728
P21452
P20309
P16615
P15735
P13945
P11229
P08912
P08588
P08172
P07550
P02585
O95837
O15547
O15399
O14983
Q9Y4H2
Q15842
Q14814
Q13733
Q13469
Q13464
Q13237
Q02156
Q02078
P50993
P43694
P41220
P41143
P35568
P33765
P30542
P24844
P18825
P18089
P16220
P13637
P08913
P05023
A8MYU2
Q9Y3Q4
Q9UD71
Q9UBU3
Q9BXC0
Q9BXA5
Q92847
Q92793
Q8TDS4
Q8TCU5
Q13635
Q09472
Q05469
P49019
P48058
P42263
P42262
P42261
P35346
P30939
P30874
P30872
P28566
P28222
P28221
P25963
P25929
P23945
P16473
P10071
P08908
P08151
P03971
P01303
P01225
O75899
O60391
O15552
Q9Y6Q6
Q9Y4X3
Q9Y275
Q9UBD3
Q9NRJ3
Q9H2A7
Q9GZX6
Q99731
Q8IU57
Q8IU54
Q14116
Q13261
Q08334
Q07325
Q04771
P80162
P80098
P80075
P78556
P61073
P60568
P51686
P51685
P51684
P51681
P51679
P51677
P51671
P50591
P49682
P48357
P48061
P47992
P46094
P46092
P42830
P41597
P41159
P40933
P40238
P40189
P36888
P35225
P32302
P32248
P32246
P29460
P29459
P26951
P25942
P25106
P25025
P25024
P22301
P20333
P19876
P19875
P18075
P17181
P16871
P16471
P15018
P13501
P13500
P13236
P12643
P10912
P10147
P10145
P09341
P08476
P05112
P04141
P02778
P02775
P01588
P01574
P01374
P01236
O95407
O95150
O75509
O43927
O43557
O15467
O15444
O14788
O14763
O14625
O00585
O00574
O00300
Q8WTQ7
Q15835
Q15653
Q08881
Q05655
P52630
P52333
P49840
P43250
P42224
P35626
P34947
P32298
P25098
P14598
P09769
P08631
P07948
Q9Y6Y9
Q9BXL6
Q9BWT7
Q06187
Q04759
P58753
P43405
P19320
P06239
P05362
P00749
O15519
O00206
Q9Y5S8
Q9HBY0
Q9GZT9
Q96KS0
Q16665
Q15370
Q15369
Q15118
Q13617
P40337
P11166
P05305
P05121
P04839
P02787
P02786
P01033
Q9Y5W3
Q9Y478
Q9UGJ0
Q9UGI9
Q9NYY3
Q9HBY8
Q9H4B4
Q99873
Q96EB6
Q96BR1
Q969P5
Q15796
Q13485
Q13309
Q13131
Q12983
Q12778
P84022
P60520
P54619
P53350
P41182
P24941
P21453
P14672
P14635
P04179
O95977
O95067
O43741
O00141
Q9H228
Q99500
P07339
P06241
O95136
Q9UQ16
Q15438
Q15382
Q14833
Q14832
Q14831
Q14416
Q05193
P84077
P50570
P43657
P30518
P01185
O43739
O15303
O00222
Q9Y5X5
Q9Y5N1
Q9UN88
Q9UKP6
Q9UGM1
Q9P1P5
Q9NSD7
Q9HC97
Q9HBX9
Q9HB89
Q9H3N8
Q9GZZ6
Q9GZQ6
Q9GZQ4
Q9BPV8
Q99928
[truncated: 1,031 more rows]

## Sheet: 15535
PT-HP pairs
Q9UNW1-path:hsa00010
Q9NUB1-path:hsa00010	15,535 PT-HP pairs (Human protein targets of DPCs and their associated human pathways)
Q9NR19-path:hsa00010
Q9BYZ2-path:hsa00010
Q96G03-path:hsa00010
Q96C23-path:hsa00010
Q8N0Y7-path:hsa00010
Q6ZMR3-path:hsa00010
Q2TB90-path:hsa00010
Q16822-path:hsa00010
Q01813-path:hsa00010
P60174-path:hsa00010
P52790-path:hsa00010
P52789-path:hsa00010
P51648-path:hsa00010
P49419-path:hsa00010
P49189-path:hsa00010
P48448-path:hsa00010
P47895-path:hsa00010
P40394-path:hsa00010
P35575-path:hsa00010
P35558-path:hsa00010
P35557-path:hsa00010
P30838-path:hsa00010
P30837-path:hsa00010
P30613-path:hsa00010
P28332-path:hsa00010
P19367-path:hsa00010
P18669-path:hsa00010
P17858-path:hsa00010
P15259-path:hsa00010
P14618-path:hsa00010
P14550-path:hsa00010
P13929-path:hsa00010
P11766-path:hsa00010
P11177-path:hsa00010
P10515-path:hsa00010
P09972-path:hsa00010
P09622-path:hsa00010
P09467-path:hsa00010
P09104-path:hsa00010
P08319-path:hsa00010
P08237-path:hsa00010
P07864-path:hsa00010
P07738-path:hsa00010
P07327-path:hsa00010
P07205-path:hsa00010
P07195-path:hsa00010
P06733-path:hsa00010
P05091-path:hsa00010
P05062-path:hsa00010
P04406-path:hsa00010
P04075-path:hsa00010
P00558-path:hsa00010
P00338-path:hsa00010
P00325-path:hsa00010
O14556-path:hsa00010
O00757-path:hsa00010
Q9P2R7-path:hsa00020
Q99798-path:hsa00020
Q99643-path:hsa00020
Q96I99-path:hsa00020
Q16822-path:hsa00020
P53597-path:hsa00020
P53396-path:hsa00020
P51553-path:hsa00020
P50213-path:hsa00020
P48735-path:hsa00020
P40926-path:hsa00020
P40925-path:hsa00020
P35558-path:hsa00020
P31040-path:hsa00020
P21912-path:hsa00020
P21399-path:hsa00020
P11498-path:hsa00020
P11177-path:hsa00020
P10515-path:hsa00020
P09622-path:hsa00020
P07954-path:hsa00020
O75874-path:hsa00020
O75390-path:hsa00020
O43837-path:hsa00020
O14521-path:hsa00020
Q9Y315-path:hsa00030
Q9H477-path:hsa00030
Q9H0I9-path:hsa00030
Q96G03-path:hsa00030
Q96AT9-path:hsa00030
Q15493-path:hsa00030
Q01813-path:hsa00030
P52209-path:hsa00030
P51854-path:hsa00030
P37837-path:hsa00030
P29401-path:hsa00030
P17858-path:hsa00030
P11413-path:hsa00030
P09972-path:hsa00030
P09467-path:hsa00030
P08237-path:hsa00030
P05062-path:hsa00030
P04075-path:hsa00030
O95479-path:hsa00030
O95336-path:hsa00030
O00757-path:hsa00030
Q9Y4X1-path:hsa00040
Q9Y2S2-path:hsa00040
Q9UQ10-path:hsa00040
Q9UEF7-path:hsa00040
Q9HAW9-path:hsa00040
Q9HAW8-path:hsa00040
Q9HAW7-path:hsa00040
Q9BY64-path:hsa00040
Q96AT9-path:hsa00040
Q6UWM9-path:hsa00040
Q16851-path:hsa00040
Q00796-path:hsa00040
P54855-path:hsa00040
P36537-path:hsa00040
P35504-path:hsa00040
P35503-path:hsa00040
P22310-path:hsa00040
P22309-path:hsa00040
P19224-path:hsa00040
P16662-path:hsa00040
P15121-path:hsa00040
P14550-path:hsa00040
P08236-path:hsa00040
P06133-path:hsa00040
O75795-path:hsa00040
O75310-path:hsa00040
O75191-path:hsa00040
O60701-path:hsa00040
O60656-path:hsa00040
O60218-path:hsa00040
Q9NQ88-path:hsa00051
Q92871-path:hsa00051
Q7L5Y1-path:hsa00051
Q3LXA3-path:hsa00051
Q2TB90-path:hsa00051
Q16877-path:hsa00051
Q16875-path:hsa00051
Q13630-path:hsa00051
Q01813-path:hsa00051
Q00796-path:hsa00051
P60174-path:hsa00051
P52790-path:hsa00051
P52789-path:hsa00051
P50053-path:hsa00051
P34949-path:hsa00051
P19367-path:hsa00051
P17858-path:hsa00051
P16118-path:hsa00051
P15121-path:hsa00051
P09972-path:hsa00051
P09467-path:hsa00051
P08237-path:hsa00051
P05062-path:hsa00051
P04075-path:hsa00051
O60825-path:hsa00051
O60218-path:hsa00051
O15305-path:hsa00051
O00757-path:hsa00051
Q96G03-path:hsa00052
Q96C23-path:hsa00052
Q8TET4-path:hsa00052
Q2TB90-path:hsa00052
Q16851-path:hsa00052
Q01813-path:hsa00052
P52790-path:hsa00052
P52789-path:hsa00052
P51570-path:hsa00052
P35575-path:hsa00052
P35557-path:hsa00052
P19367-path:hsa00052
P17858-path:hsa00052
P16278-path:hsa00052
P15291-path:hsa00052
P15121-path:hsa00052
P14410-path:hsa00052
P10253-path:hsa00052
P09848-path:hsa00052
P08237-path:hsa00052
P06280-path:hsa00052
O60218-path:hsa00052
O43451-path:hsa00052
Q9Y4X1-path:hsa00053
Q9HAW9-path:hsa00053
Q9HAW8-path:hsa00053
Q9HAW7-path:hsa00053
Q9BY64-path:hsa00053
Q6UWM9-path:hsa00053
Q15493-path:hsa00053
P54855-path:hsa00053
P51648-path:hsa00053
P49419-path:hsa00053
P49189-path:hsa00053
P36537-path:hsa00053
P35504-path:hsa00053
P35503-path:hsa00053
P30837-path:hsa00053
P22310-path:hsa00053
P22309-path:hsa00053
P19224-path:hsa00053
P16662-path:hsa00053
P06133-path:hsa00053
P05091-path:hsa00053
O75795-path:hsa00053
O75310-path:hsa00053
O60701-path:hsa00053
O60656-path:hsa00053
Q9ULC5-path:hsa00061
Q9UKU0-path:hsa00061
Q9NWU1-path:hsa00061
Q96GR2-path:hsa00061
Q8IVS2-path:hsa00061
Q5FVE4-path:hsa00061
Q13085-path:hsa00061
P49327-path:hsa00061
P33121-path:hsa00061
O95573-path:hsa00061
O60488-path:hsa00061
O00763-path:hsa00061
Q9BV79-path:hsa00062
Q8N9L9-path:hsa00062
Q86TX2-path:hsa00062
Q53GQ0-path:hsa00062
P49753-path:hsa00062
P42765-path:hsa00062
P40939-path:hsa00062
P30084-path:hsa00062
O00154-path:hsa00062
Q9ULC5-path:hsa00071
Q9UKU0-path:hsa00071
Q9BWD1-path:hsa00071
Q96GR2-path:hsa00071
Q92947-path:hsa00071
Q5TCH4-path:hsa00071
Q5FVE4-path:hsa00071
Q15067-path:hsa00071
Q08426-path:hsa00071
Q02928-path:hsa00071
P51648-path:hsa00071
P50416-path:hsa00071
P49748-path:hsa00071
P49419-path:hsa00071
P49189-path:hsa00071
P45954-path:hsa00071
P42765-path:hsa00071
P42126-path:hsa00071
P40939-path:hsa00071
P40394-path:hsa00071
P33121-path:hsa00071
P30837-path:hsa00071
P30084-path:hsa00071
P28332-path:hsa00071
P24752-path:hsa00071
P23786-path:hsa00071
P16219-path:hsa00071
P11766-path:hsa00071
P11310-path:hsa00071
P08319-path:hsa00071
P07327-path:hsa00071
P05091-path:hsa00071
P00325-path:hsa00071
O95573-path:hsa00071
O75521-path:hsa00071
O60488-path:hsa00071
O15254-path:hsa00071
Q9BWD1-path:hsa00072
Q9BUT1-path:hsa00072
Q8TB92-path:hsa00072
Q01581-path:hsa00072
P55809-path:hsa00072
P54868-path:hsa00072
P35914-path:hsa00072
P24752-path:hsa00072
Q9UBM7-path:hsa00100
Q6VVX0-path:hsa00100
Q16850-path:hsa00100
Q15738-path:hsa00100
Q15392-path:hsa00100
Q15125-path:hsa00100
Q14534-path:hsa00100
Q07973-path:hsa00100
P56937-path:hsa00100
P48449-path:hsa00100
P38571-path:hsa00100
P37268-path:hsa00100
P35610-path:hsa00100
O75908-path:hsa00100
O15528-path:hsa00100
Q9Y6A2-path:hsa00120
Q9UNU6-path:hsa00120
Q9UHK6-path:hsa00120
Q9NYL5-path:hsa00120
Q9H2F3-path:hsa00120
Q99424-path:hsa00120
Q14032-path:hsa00120
Q02318-path:hsa00120
P51857-path:hsa00120
P51659-path:hsa00120
P22680-path:hsa00120
P17516-path:hsa00120
O75881-path:hsa00120
O14734-path:hsa00120
Q9Y2Z9-path:hsa00130
Q9NZJ6-path:hsa00130
Q99807-path:hsa00130
Q96H96-path:hsa00130
Q5HYK3-path:hsa00130
P17735-path:hsa00130
P15559-path:hsa00130
Q9Y4X1-path:hsa00140
Q9HAW9-path:hsa00140
Q9HAW8-path:hsa00140
Q9HAW7-path:hsa00140
Q9H8P0-path:hsa00140
Q9BY64-path:hsa00140
Q92506-path:hsa00140
Q6UWM9-path:hsa00140
Q53GQ0-path:hsa00140
Q16678-path:hsa00140
Q04828-path:hsa00140
P80365-path:hsa00140
P56937-path:hsa00140
P54855-path:hsa00140
P52895-path:hsa00140
P51857-path:hsa00140
P49888-path:hsa00140
P42330-path:hsa00140
P37059-path:hsa00140
P37058-path:hsa00140
P36537-path:hsa00140
P35504-path:hsa00140
P35503-path:hsa00140
P31213-path:hsa00140
P28845-path:hsa00140
P26439-path:hsa00140
P24462-path:hsa00140
P22680-path:hsa00140
P22310-path:hsa00140
P22309-path:hsa00140
P21964-path:hsa00140
P20815-path:hsa00140
P19224-path:hsa00140
P19099-path:hsa00140
P18405-path:hsa00140
P17516-path:hsa00140
P16662-path:hsa00140
P15538-path:hsa00140
P14061-path:hsa00140
P14060-path:hsa00140
P11511-path:hsa00140
P08842-path:hsa00140
P08686-path:hsa00140
P08684-path:hsa00140
P06133-path:hsa00140
P05181-path:hsa00140
P05177-path:hsa00140
P05108-path:hsa00140
P05093-path:hsa00140
P04798-path:hsa00140
O75881-path:hsa00140
O75795-path:hsa00140
O75310-path:hsa00140
O60656-path:hsa00140
O14756-path:hsa00140
Q9Y6M9-path:hsa00190
Q9UDW1-path:hsa00190
Q9H2U2-path:hsa00190
Q9H008-path:hsa00190
Q99643-path:hsa00190
Q99437-path:hsa00190
Q8N8Y2-path:hsa00190
Q15181-path:hsa00190
Q06055-path:hsa00190
P61421-path:hsa00190
P56381-path:hsa00190
P54707-path:hsa00190
P48201-path:hsa00190
P47985-path:hsa00190
P36542-path:hsa00190
P31930-path:hsa00190
P31040-path:hsa00190
P30049-path:hsa00190
P27449-path:hsa00190
P25705-path:hsa00190
P22695-path:hsa00190
P21912-path:hsa00190
P21281-path:hsa00190
P20648-path:hsa00190
P15313-path:hsa00190
P14927-path:hsa00190
P08574-path:hsa00190
P07919-path:hsa00190
P06576-path:hsa00190
P05496-path:hsa00190
P00403-path:hsa00190
P00395-path:hsa00190
P00156-path:hsa00190
O14949-path:hsa00190
O14561-path:hsa00190
O14521-path:hsa00190
Q9UI32-path:hsa00220
Q8TD30-path:hsa00220
Q8N159-path:hsa00220
Q03154-path:hsa00220
P78540-path:hsa00220
P49448-path:hsa00220
P35228-path:hsa00220
P29475-path:hsa00220
P29474-path:hsa00220
P24298-path:hsa00220
P17174-path:hsa00220
P15104-path:hsa00220
P05089-path:hsa00220
P04424-path:hsa00220
P00966-path:hsa00220
P00505-path:hsa00220
P00480-path:hsa00220
P00367-path:hsa00220
O94925-path:hsa00220
Q9Y6K8-path:hsa00230
Q9Y5L3-path:hsa00230
Q9Y5B8-path:hsa00230
Q9Y2T3-path:hsa00230
Q9Y233-path:hsa00230
Q9Y227-path:hsa00230
Q9UIJ7-path:hsa00230
Q9P2T1-path:hsa00230
Q9NW08-path:hsa00230
Q9NPB1-path:hsa00230
Q9HCR9-path:hsa00230
Q9H9Y6-path:hsa00230
Q9BY32-path:hsa00230
Q96PN6-path:hsa00230
Q96MA6-path:hsa00230
Q96M32-path:hsa00230
Q96G03-path:hsa00230
Q8TCD5-path:hsa00230
Q8NFM4-path:hsa00230
Q8N142-path:hsa00230
Q86TP1-path:hsa00230
Q7LG56-path:hsa00230
Q5TCS8-path:hsa00230
Q5MY95-path:hsa00230
Q3LIE5-path:hsa00230
Q16774-path:hsa00230
Q13232-path:hsa00230
Q08828-path:hsa00230
Q08499-path:hsa00230
Q08493-path:hsa00230
Q08462-path:hsa00230
Q07864-path:hsa00230
Q07343-path:hsa00230
Q02846-path:hsa00230
Q02153-path:hsa00230
Q02108-path:hsa00230
P61218-path:hsa00230
P55263-path:hsa00230
P54819-path:hsa00230
P54750-path:hsa00230
P51841-path:hsa00230
P51828-path:hsa00230
P51160-path:hsa00230
P50583-path:hsa00230
P49961-path:hsa00230
P49915-path:hsa00230
P49902-path:hsa00230
P49789-path:hsa00230
P49642-path:hsa00230
P47989-path:hsa00230
P40145-path:hsa00230
P36959-path:hsa00230
P35913-path:hsa00230
P33402-path:hsa00230
P31939-path:hsa00230
P31350-path:hsa00230
P30876-path:hsa00230
P30613-path:hsa00230
P30566-path:hsa00230
P30520-path:hsa00230
P28340-path:hsa00230
P27815-path:hsa00230
P27144-path:hsa00230
P25092-path:hsa00230
P24928-path:hsa00230
P23921-path:hsa00230
P22392-path:hsa00230
P22234-path:hsa00230
P22102-path:hsa00230
P21589-path:hsa00230
P20839-path:hsa00230
P20594-path:hsa00230
P19387-path:hsa00230
P16499-path:hsa00230
P16066-path:hsa00230
P15531-path:hsa00230
P14618-path:hsa00230
P12268-path:hsa00230
P09884-path:hsa00230
P07741-path:hsa00230
P00813-path:hsa00230
P00568-path:hsa00230
P00492-path:hsa00230
P00491-path:hsa00230
O95622-path:hsa00230
O95602-path:hsa00230
O95340-path:hsa00230
O76083-path:hsa00230
O76074-path:hsa00230
O75414-path:hsa00230
O75356-path:hsa00230
O75355-path:hsa00230
O75354-path:hsa00230
O60503-path:hsa00230
O60266-path:hsa00230
O43306-path:hsa00230
O43252-path:hsa00230
O15160-path:hsa00230
O15067-path:hsa00230
O14802-path:hsa00230
O00746-path:hsa00230
P47989-path:hsa00232
P18440-path:hsa00232
P11509-path:hsa00232
P11245-path:hsa00232
P05177-path:hsa00232
Q9Y5B8-path:hsa00240
Q9Y227-path:hsa00240
Q9UBR1-path:hsa00240
Q9NW08-path:hsa00240
Q9NPB1-path:hsa00240
Q9NNW7-path:hsa00240
Q9H9Y6-path:hsa00240
Q8TCD5-path:hsa00240
Q86VQ6-path:hsa00240
Q7LG56-path:hsa00240
Q5TCS8-path:hsa00240
Q5MY95-path:hsa00240
Q5EBM0-path:hsa00240
Q16881-path:hsa00240
Q16831-path:hsa00240
Q14117-path:hsa00240
Q13232-path:hsa00240
Q12882-path:hsa00240
Q07864-path:hsa00240
Q02127-path:hsa00240
P61218-path:hsa00240
P50583-path:hsa00240
P49961-path:hsa00240
P49902-path:hsa00240
P49642-path:hsa00240
P33316-path:hsa00240
P32320-path:hsa00240
P31350-path:hsa00240
P30876-path:hsa00240
P30085-path:hsa00240
P28340-path:hsa00240
P27708-path:hsa00240
P24928-path:hsa00240
P23921-path:hsa00240
P23919-path:hsa00240
P22392-path:hsa00240
P21589-path:hsa00240
P19971-path:hsa00240
P19387-path:hsa00240
P15531-path:hsa00240
P11172-path:hsa00240
P09884-path:hsa00240
P04818-path:hsa00240
P04183-path:hsa00240
P00491-path:hsa00240
O95602-path:hsa00240
O95045-path:hsa00240
O75414-path:hsa00240
O75356-path:hsa00240
O75355-path:hsa00240
O75354-path:hsa00240
O15160-path:hsa00240
O14802-path:hsa00240
O00746-path:hsa00240
Q9ULI2-path:hsa00250
Q9UI32-path:hsa00250
Q9NQR4-path:hsa00250
Q99489-path:hsa00250
Q99259-path:hsa00250
Q96RQ9-path:hsa00250
Q8TD30-path:hsa00250
Q8N142-path:hsa00250
Q8IXN7-path:hsa00250
Q06210-path:hsa00250
Q05329-path:hsa00250
Q04609-path:hsa00250
P80404-path:hsa00250
P51649-path:hsa00250
P49448-path:hsa00250
P30566-path:hsa00250
P30520-path:hsa00250
P30038-path:hsa00250
P27708-path:hsa00250
P24298-path:hsa00250
P21549-path:hsa00250
P17174-path:hsa00250
P15104-path:hsa00250
P08243-path:hsa00250
P04424-path:hsa00250
P00966-path:hsa00250
P00505-path:hsa00250
P00367-path:hsa00250
O94925-path:hsa00250
O94808-path:hsa00250
Q9Y617-path:hsa00260
Q9UL12-path:hsa00260
Q9UI17-path:hsa00260
Q9UBQ7-path:hsa00260
Q9P0Z9-path:hsa00260
Q93088-path:hsa00260
Q8NE62-path:hsa00260
Q8N0Y7-path:hsa00260
Q16853-path:hsa00260
Q14749-path:hsa00260
P78330-path:hsa00260
P49419-path:hsa00260
P48728-path:hsa00260
P34897-path:hsa00260
P34896-path:hsa00260
P32929-path:hsa00260
P27338-path:hsa00260
P23434-path:hsa00260
P22557-path:hsa00260
P21549-path:hsa00260
P21397-path:hsa00260
P18669-path:hsa00260
P15259-path:hsa00260
P14920-path:hsa00260
P0DN79-path:hsa00260
P09622-path:hsa00260
P07738-path:hsa00260
O75106-path:hsa00260
O43175-path:hsa00260
Q9Y6K1-path:hsa00270
Q9UHY7-path:hsa00270
Q9H2M3-path:hsa00270
Q9BYZ2-path:hsa00270
Q99707-path:hsa00270
Q96RQ9-path:hsa00270
Q96HN2-path:hsa00270
Q96GX9-path:hsa00270
Q93088-path:hsa00270
Q6ZMR3-path:hsa00270
Q13126-path:hsa00270
Q00266-path:hsa00270
P52788-path:hsa00270
P48507-path:hsa00270
P40926-path:hsa00270
P40925-path:hsa00270
P32929-path:hsa00270
P31153-path:hsa00270
P26358-path:hsa00270
P25325-path:hsa00270
P23526-path:hsa00270
P19623-path:hsa00270
P17735-path:hsa00270
P17174-path:hsa00270
P0DN79-path:hsa00270
P07864-path:hsa00270
P07195-path:hsa00270
P00505-path:hsa00270
P00338-path:hsa00270
O43865-path:hsa00270
O15382-path:hsa00270
Q9UKU7-path:hsa00280
Q9HCC0-path:hsa00280
Q9BWD1-path:hsa00280
Q99714-path:hsa00280
Q96RQ9-path:hsa00280
Q96RQ3-path:hsa00280
Q96PE7-path:hsa00280
Q8TB92-path:hsa00280
Q86V21-path:hsa00280
Q6NVY1-path:hsa00280
Q4G176-path:hsa00280
Q13825-path:hsa00280
Q08426-path:hsa00280
Q06278-path:hsa00280
Q01581-path:hsa00280
P80404-path:hsa00280
P55809-path:hsa00280
P54868-path:hsa00280
P51648-path:hsa00280
P49419-path:hsa00280
P49189-path:hsa00280
P45954-path:hsa00280
P42765-path:hsa00280
P40939-path:hsa00280
P35914-path:hsa00280
P31937-path:hsa00280
P30837-path:hsa00280
P30084-path:hsa00280
P26440-path:hsa00280
P24752-path:hsa00280
P22033-path:hsa00280
P21953-path:hsa00280
P16219-path:hsa00280
P12694-path:hsa00280
P11310-path:hsa00280
P11182-path:hsa00280
P09622-path:hsa00280
P05166-path:hsa00280
P05165-path:hsa00280
P05091-path:hsa00280
O15382-path:hsa00280
O15382-path:hsa00290
Q8N5Z0-path:hsa00300
P49419-path:hsa00300
Q9UMN6-path:hsa00310
Q9UDR5-path:hsa00310
Q9P0Z9-path:hsa00310
Q9NQV7-path:hsa00310
Q9H9B1-path:hsa00310
Q9H5I1-path:hsa00310
Q9BZ95-path:hsa00310
Q9BWD1-path:hsa00310
Q92947-path:hsa00310
Q8WTS6-path:hsa00310
Q8TEK3-path:hsa00310
Q8N5Z0-path:hsa00310
Q86Y97-path:hsa00310
Q7Z624-path:hsa00310
Q53H47-path:hsa00310
Q4FZB7-path:hsa00310
Q15910-path:hsa00310
Q13029-path:hsa00310
Q08426-path:hsa00310
Q03164-path:hsa00310
P51648-path:hsa00310
P49419-path:hsa00310
P49189-path:hsa00310
P40939-path:hsa00310
P30837-path:hsa00310
P30084-path:hsa00310
P24752-path:hsa00310
P05091-path:hsa00310
O43463-path:hsa00310
O14686-path:hsa00310
Q9UF12-path:hsa00330
Q9NWM0-path:hsa00330
Q9BSE5-path:hsa00330
Q96KP4-path:hsa00330
Q96KN2-path:hsa00330
Q96EM0-path:hsa00330
Q96C36-path:hsa00330
Q96A70-path:hsa00330
Q86XE5-path:hsa00330
Q7Z4N8-path:hsa00330
Q53H96-path:hsa00330
P78540-path:hsa00330
P52788-path:hsa00330
P51648-path:hsa00330
P49419-path:hsa00330
P49189-path:hsa00330
P35228-path:hsa00330
P32322-path:hsa00330
P30837-path:hsa00330
P30038-path:hsa00330
P29475-path:hsa00330
P29474-path:hsa00330
P28838-path:hsa00330
P27338-path:hsa00330
P21673-path:hsa00330
P21397-path:hsa00330
P19801-path:hsa00330
P19623-path:hsa00330
P17540-path:hsa00330
P17174-path:hsa00330
P14920-path:hsa00330
P13674-path:hsa00330
P12532-path:hsa00330
P12277-path:hsa00330
P11926-path:hsa00330
P06732-path:hsa00330
P05091-path:hsa00330
P05089-path:hsa00330
P04181-path:hsa00330
P00505-path:hsa00330
O43272-path:hsa00330
O15460-path:hsa00330
A5YM72-path:hsa00330
Q96NU7-path:hsa00340
Q96N76-path:hsa00340
Q96KP4-path:hsa00340
Q96KN2-path:hsa00340
P51648-path:hsa00340
P49419-path:hsa00340
P49189-path:hsa00340
P48448-path:hsa00340
P47895-path:hsa00340
P42357-path:hsa00340
P30838-path:hsa00340
P30837-path:hsa00340
P27338-path:hsa00340
P21397-path:hsa00340
P20711-path:hsa00340
P19801-path:hsa00340
P19113-path:hsa00340
P05091-path:hsa00340
O95954-path:hsa00340
A5YM72-path:hsa00340
Q96RQ9-path:hsa00350
Q6P587-path:hsa00350
Q16853-path:hsa00350
Q06278-path:hsa00350
P48448-path:hsa00350
P47895-path:hsa00350
P40394-path:hsa00350
P30838-path:hsa00350
P28332-path:hsa00350
P27338-path:hsa00350
P21964-path:hsa00350
P21397-path:hsa00350
P20711-path:hsa00350
P17735-path:hsa00350
P17643-path:hsa00350
P17174-path:hsa00350
P16930-path:hsa00350
P14679-path:hsa00350
P14174-path:hsa00350
P11766-path:hsa00350
P11086-path:hsa00350
P09172-path:hsa00350
P08319-path:hsa00350
P07327-path:hsa00350
P07202-path:hsa00350
P07101-path:hsa00350
P00505-path:hsa00350
P00325-path:hsa00350
O75106-path:hsa00350
O43708-path:hsa00350
Q96RQ9-path:hsa00360
Q6IB77-path:hsa00360
Q16853-path:hsa00360
P48448-path:hsa00360
P47895-path:hsa00360
P30838-path:hsa00360
P27338-path:hsa00360
P21397-path:hsa00360
P20711-path:hsa00360
P17735-path:hsa00360
P17174-path:hsa00360
P14174-path:hsa00360
P00505-path:hsa00360
P00439-path:hsa00360
O75106-path:hsa00360
Q9BWD1-path:hsa00380
Q96RQ9-path:hsa00380
Q92947-path:hsa00380
Q8TDX5-path:hsa00380
Q8N5Z0-path:hsa00380
Q6ZQW0-path:hsa00380
Q6YP21-path:hsa00380
Q63HM1-path:hsa00380
Q16773-path:hsa00380
Q16678-path:hsa00380
Q16613-path:hsa00380
Q08426-path:hsa00380
Q06278-path:hsa00380
P51648-path:hsa00380
P49419-path:hsa00380
P49189-path:hsa00380
P48775-path:hsa00380
P40939-path:hsa00380
P30837-path:hsa00380
P30084-path:hsa00380
P27338-path:hsa00380
P24752-path:hsa00380
P21397-path:hsa00380
P20711-path:hsa00380
P19801-path:hsa00380
P14902-path:hsa00380
P05177-path:hsa00380
P05091-path:hsa00380
P04798-path:hsa00380
P04040-path:hsa00380
O15229-path:hsa00380
Q96RQ9-path:hsa00400
P17735-path:hsa00400
P17174-path:hsa00400
P00505-path:hsa00400
P00439-path:hsa00400
Q9UBR1-path:hsa00410
Q9NWM0-path:hsa00410
Q99259-path:hsa00410
Q96KP4-path:hsa00410
Q96KN2-path:hsa00410
Q6NVY1-path:hsa00410
Q16853-path:hsa00410
Q14117-path:hsa00410
Q12882-path:hsa00410
Q08426-path:hsa00410
Q05329-path:hsa00410
P80404-path:hsa00410
P52788-path:hsa00410
P51648-path:hsa00410
P49419-path:hsa00410
P49189-path:hsa00410
P48448-path:hsa00410
P47895-path:hsa00410
P40939-path:hsa00410
P30838-path:hsa00410
P30837-path:hsa00410
P30084-path:hsa00410
P19623-path:hsa00410
P11310-path:hsa00410
P05091-path:hsa00410
O75106-path:hsa00410
A5YM72-path:hsa00410
Q9UJ14-path:hsa00430
Q99259-path:hsa00430
Q6P531-path:hsa00430
Q14032-path:hsa00430
Q05329-path:hsa00430
P36269-path:hsa00430
P19440-path:hsa00430
Q9Y5K3-path:hsa00440
Q99447-path:hsa00440
P49585-path:hsa00440
Q9NNW7-path:hsa00450
Q9HD40-path:hsa00450
Q99707-path:hsa00450
Q96I15-path:hsa00450
Q96GW9-path:hsa00450
Q86VQ6-path:hsa00450
Q6YP21-path:hsa00450
Q16881-path:hsa00450
Q16773-path:hsa00450
P56192-path:hsa00450
P32929-path:hsa00450
O95340-path:hsa00450
O43252-path:hsa00450
Q9UI32-path:hsa00471
P49448-path:hsa00471
P00367-path:hsa00471
O94925-path:hsa00471
P14920-path:hsa00472
Q9UJ14-path:hsa00480
Q9UHE5-path:hsa00480
Q9H4Y5-path:hsa00480
Q96SL4-path:hsa00480
Q8TED1-path:hsa00480
Q7LG56-path:hsa00480
Q6P531-path:hsa00480
Q16772-path:hsa00480
P78417-path:hsa00480
P59796-path:hsa00480
P52788-path:hsa00480
P52209-path:hsa00480
P48735-path:hsa00480
P48507-path:hsa00480
P46439-path:hsa00480
P36969-path:hsa00480
P36269-path:hsa00480
P31350-path:hsa00480
P30711-path:hsa00480
P28838-path:hsa00480
P28161-path:hsa00480
P23921-path:hsa00480
P22352-path:hsa00480
P19623-path:hsa00480
P19440-path:hsa00480
P18283-path:hsa00480
P15144-path:hsa00480
P11926-path:hsa00480
P11413-path:hsa00480
P0CG30-path:hsa00480
P0CG29-path:hsa00480
P09488-path:hsa00480
P09211-path:hsa00480
P09210-path:hsa00480
P08263-path:hsa00480
P07203-path:hsa00480
P00390-path:hsa00480
O75874-path:hsa00480
O75715-path:hsa00480
O60760-path:hsa00480
O15217-path:hsa00480
Q9H227-path:hsa00500
Q96G03-path:hsa00500
Q8TET4-path:hsa00500
Q6PCE3-path:hsa00500
Q2TB90-path:hsa00500
Q16851-path:hsa00500
Q04446-path:hsa00500
P54840-path:hsa00500
P52790-path:hsa00500
P52789-path:hsa00500
P46976-path:hsa00500
P35575-path:hsa00500
P35557-path:hsa00500
P19961-path:hsa00500
P19367-path:hsa00500
P14410-path:hsa00500
P13807-path:hsa00500
P11217-path:hsa00500
P11216-path:hsa00500
P10253-path:hsa00500
P06737-path:hsa00500
P04746-path:hsa00500
P04745-path:hsa00500
O43451-path:hsa00500
O15488-path:hsa00500
Q9Y673-path:hsa00510
Q9UKM7-path:hsa00510
Q9NR34-path:hsa00510
Q9H553-path:hsa00510
Q9H3H5-path:hsa00510
Q9BT22-path:hsa00510
Q96JF0-path:hsa00510
Q86YN1-path:hsa00510
Q2TAA5-path:hsa00510
Q14697-path:hsa00510
P33908-path:hsa00510
P15907-path:hsa00510
P15291-path:hsa00510
O60762-path:hsa00510
O60476-path:hsa00510
Q9Y3R4-path:hsa00511
Q9UQ49-path:hsa00511
Q9NTJ4-path:hsa00511
Q9BTY2-path:hsa00511
Q99519-path:hsa00511
Q8WVB3-path:hsa00511
P16278-path:hsa00511
P07686-path:hsa00511
P04066-path:hsa00511
P04062-path:hsa00511
O00462-path:hsa00511
Q9P109-path:hsa00512
Q9NSC7-path:hsa00512
Q16842-path:hsa00512
Q11201-path:hsa00512
Q02742-path:hsa00512
O95395-path:hsa00512
Q96JF0-path:hsa00514
P15907-path:hsa00514
P15291-path:hsa00514
O15294-path:hsa00514
P22083-path:hsa00515
P15291-path:hsa00515
Q9Y303-path:hsa00520
Q9Y223-path:hsa00520
Q9UJ70-path:hsa00520
Q9UHQ9-path:hsa00520
Q9BZP6-path:hsa00520
Q9BXD5-path:hsa00520
Q96G03-path:hsa00520
Q96EK6-path:hsa00520
Q92871-path:hsa00520
Q8TDQ7-path:hsa00520
Q8TBE9-path:hsa00520
Q8NFW8-path:hsa00520
Q8NBZ7-path:hsa00520
Q7L1T6-path:hsa00520
Q6IPT4-path:hsa00520
Q6BCY4-path:hsa00520
Q3KQV9-path:hsa00520
Q2TB90-path:hsa00520
Q16851-path:hsa00520
Q16222-path:hsa00520
Q13630-path:hsa00520
Q13231-path:hsa00520
Q06210-path:hsa00520
P52790-path:hsa00520
P52789-path:hsa00520
P51570-path:hsa00520
P46926-path:hsa00520
P35557-path:hsa00520
P34949-path:hsa00520
P19367-path:hsa00520
P07686-path:hsa00520
P00387-path:hsa00520
O95394-path:hsa00520
O94808-path:hsa00520
O60701-path:hsa00520
O15305-path:hsa00520
Q2TB90-path:hsa00524
P52790-path:hsa00524
P52789-path:hsa00524
P35557-path:hsa00524
P19367-path:hsa00524
Q9Y251-path:hsa00531
Q12794-path:hsa00531
P54802-path:hsa00531
P51688-path:hsa00531
P38567-path:hsa00531
P35475-path:hsa00531
P34059-path:hsa00531
P22304-path:hsa00531
P16278-path:hsa00531
P15848-path:hsa00531
P15586-path:hsa00531
P08236-path:hsa00531
P07686-path:hsa00531
O94766-path:hsa00532
Q16842-path:hsa00533
Q11201-path:hsa00533
P15291-path:hsa00533
O94766-path:hsa00534
Q9NST1-path:hsa00561
Q9HCL2-path:hsa00561
Q99685-path:hsa00561
Q96PD7-path:hsa00561
Q96AD5-path:hsa00561
Q86UL3-path:hsa00561
Q3LXA3-path:hsa00561
Q14410-path:hsa00561
P51648-path:hsa00561
P49419-path:hsa00561
P49189-path:hsa00561
P30837-path:hsa00561
P16233-path:hsa00561
P15121-path:hsa00561
P14550-path:hsa00561
P07098-path:hsa00561
P06858-path:hsa00561
P06280-path:hsa00561
P05091-path:hsa00561
O60218-path:hsa00561
O43688-path:hsa00561
O14495-path:hsa00561
Q9UNW1-path:hsa00562
Q9P212-path:hsa00562
Q9NRR6-path:hsa00562
Q9NQ66-path:hsa00562
Q9NPH2-path:hsa00562
Q9H8X2-path:hsa00562
Q8NEB9-path:hsa00562
Q15147-path:hsa00562
Q01970-path:hsa00562
Q01968-path:hsa00562
Q00722-path:hsa00562
P60484-path:hsa00562
P60174-path:hsa00562
P42338-path:hsa00562
P42336-path:hsa00562
P32019-path:hsa00562
P29218-path:hsa00562
P23677-path:hsa00562
P19174-path:hsa00562
P16885-path:hsa00562
O14735-path:hsa00562
O14732-path:hsa00562
O00443-path:hsa00562
O00329-path:hsa00562
Q9Y2B2-path:hsa00563
Q9H3S5-path:hsa00563
P37287-path:hsa00563
Q9Y5K3-path:hsa00564
Q9Y259-path:hsa00564
Q9UNK4-path:hsa00564
Q9UJA2-path:hsa00564
Q9NZK7-path:hsa00564
Q9NVF9-path:hsa00564
Q9NPB8-path:hsa00564
Q9HCL2-path:hsa00564
Q9HBU6-path:hsa00564
Q9BZM2-path:hsa00564
Q99447-path:hsa00564
Q96BZ4-path:hsa00564
Q8TBG4-path:hsa00564
Q8N335-path:hsa00564
Q8IY17-path:hsa00564
Q8IV08-path:hsa00564
Q86UL3-path:hsa00564
Q6ZV29-path:hsa00564
Q3LIE5-path:hsa00564
Q13393-path:hsa00564
P49585-path:hsa00564
P47712-path:hsa00564
P39877-path:hsa00564
P35790-path:hsa00564
P28329-path:hsa00564
P22303-path:hsa00564
P21695-path:hsa00564
P14555-path:hsa00564
P04180-path:hsa00564
P04054-path:hsa00564
O43688-path:hsa00564
O15496-path:hsa00564
O14939-path:hsa00564
O14735-path:hsa00564
O14495-path:hsa00564
Q9UNK4-path:hsa00565
Q9NZK7-path:hsa00565
Q9BZM2-path:hsa00565
Q96BZ4-path:hsa00565
Q8IV08-path:hsa00565
Q16880-path:hsa00565
Q13393-path:hsa00565
P47712-path:hsa00565
P39877-path:hsa00565
P14555-path:hsa00565
P04054-path:hsa00565
O43688-path:hsa00565
O15496-path:hsa00565
O14939-path:hsa00565
O14495-path:hsa00565
O00116-path:hsa00565
Q9UNK4-path:hsa00590
Q9NZK7-path:hsa00590
Q9H7Z7-path:hsa00590
Q9BZM2-path:hsa00590
Q96SL4-path:hsa00590
Q8TED1-path:hsa00590
Q7Z449-path:hsa00590
Q16873-path:hsa00590
Q16647-path:hsa00590
Q15185-path:hsa00590
Q08477-path:hsa00590
Q02928-path:hsa00590
P78329-path:hsa00590
P59796-path:hsa00590
P51589-path:hsa00590
P47712-path:hsa00590
P42330-path:hsa00590
P41222-path:hsa00590
P39877-path:hsa00590
P36269-path:hsa00590
P35354-path:hsa00590
P34913-path:hsa00590
P33261-path:hsa00590
P24557-path:hsa00590
P23219-path:hsa00590
P22352-path:hsa00590
P20813-path:hsa00590
P19440-path:hsa00590
P18283-path:hsa00590
P18054-path:hsa00590
P16152-path:hsa00590
P16050-path:hsa00590
P14555-path:hsa00590
P11712-path:hsa00590
P10632-path:hsa00590
P09960-path:hsa00590
P09917-path:hsa00590
P07203-path:hsa00590
P05181-path:hsa00590
P04054-path:hsa00590
O75828-path:hsa00590
O75715-path:hsa00590
O75342-path:hsa00590
O60760-path:hsa00590
O15496-path:hsa00590
O15296-path:hsa00590
O14684-path:hsa00590
Q9UNK4-path:hsa00591
Q9NZK7-path:hsa00591
Q9BZM2-path:hsa00591
P51589-path:hsa00591
P47712-path:hsa00591
P39877-path:hsa00591
P33261-path:hsa00591
P16050-path:hsa00591
P14555-path:hsa00591
P11712-path:hsa00591
P10632-path:hsa00591
P08684-path:hsa00591
P05181-path:hsa00591
P05177-path:hsa00591
P04054-path:hsa00591
O15496-path:hsa00591
Q9UNK4-path:hsa00592
Q9NZK7-path:hsa00592
Q9BZM2-path:hsa00592
Q15067-path:hsa00592
P47712-path:hsa00592
P39877-path:hsa00592
P14555-path:hsa00592
P04054-path:hsa00592
O15496-path:hsa00592
O15254-path:hsa00592
Q9Y3R4-path:hsa00600
Q9UQ49-path:hsa00600
Q9NYA1-path:hsa00600
Q9NRA0-path:hsa00600
Q9NR71-path:hsa00600
Q9BX95-path:hsa00600
Q99519-path:hsa00600
Q8IWX5-path:hsa00600
Q16880-path:hsa00600
Q13510-path:hsa00600
P17405-path:hsa00600
P16278-path:hsa00600
P15289-path:hsa00600
P06280-path:hsa00600
P04062-path:hsa00600
O95470-path:hsa00600
O43688-path:hsa00600
O15269-path:hsa00600
O14495-path:hsa00600
Q9Y274-path:hsa00601
Q92185-path:hsa00601
Q8N0V5-path:hsa00601
Q11206-path:hsa00601
P22083-path:hsa00601
P15291-path:hsa00601
Q92185-path:hsa00603
Q8N5D6-path:hsa00603
Q16842-path:hsa00603
Q11201-path:hsa00603
P17050-path:hsa00603
P07686-path:hsa00603
P06280-path:hsa00603
Q9UNP4-path:hsa00604
Q9H4F1-path:hsa00604
Q9BVH7-path:hsa00604
Q969X2-path:hsa00604
Q92185-path:hsa00604
Q8NDV1-path:hsa00604
Q16842-path:hsa00604
Q11201-path:hsa00604
P16278-path:hsa00604
P07686-path:hsa00604
O15466-path:hsa00604
Q9UBQ7-path:hsa00620
Q9NUB1-path:hsa00620
Q9NR19-path:hsa00620
Q9BYZ2-path:hsa00620
Q9BWD1-path:hsa00620
Q86WU2-path:hsa00620
Q6ZMR3-path:hsa00620
Q16822-path:hsa00620
Q16798-path:hsa00620
Q16775-path:hsa00620
Q13085-path:hsa00620
Q04760-path:hsa00620
P51648-path:hsa00620
P49419-path:hsa00620
P49189-path:hsa00620
P48163-path:hsa00620
P40926-path:hsa00620
P40925-path:hsa00620
P35558-path:hsa00620
P30837-path:hsa00620
P30613-path:hsa00620
P24752-path:hsa00620
P23368-path:hsa00620
P14618-path:hsa00620
P11498-path:hsa00620
P11177-path:hsa00620
P10515-path:hsa00620
P09622-path:hsa00620
P07954-path:hsa00620
P07864-path:hsa00620
P07311-path:hsa00620
P07195-path:hsa00620
P05091-path:hsa00620
P00338-path:hsa00620
O00763-path:hsa00620
Q9UJM8-path:hsa00630
Q9UBQ7-path:hsa00630
Q9NYQ3-path:hsa00630
Q9BWD1-path:hsa00630
Q99798-path:hsa00630
Q96PE7-path:hsa00630
Q86XE5-path:hsa00630
Q63HM1-path:hsa00630
Q5T013-path:hsa00630
P48728-path:hsa00630
P40926-path:hsa00630
P40925-path:hsa00630
P34897-path:hsa00630
P34896-path:hsa00630
P24752-path:hsa00630
P23434-path:hsa00630
P22033-path:hsa00630
P21549-path:hsa00630
P21399-path:hsa00630
P15104-path:hsa00630
P09622-path:hsa00630
P05166-path:hsa00630
P05165-path:hsa00630
P04040-path:hsa00630
O75390-path:hsa00630
A6NDG6-path:hsa00630
Q9P2R7-path:hsa00640
Q9NUB1-path:hsa00640
Q9NTX5-path:hsa00640
Q9NR19-path:hsa00640
Q9H6R3-path:hsa00640
Q9BYZ2-path:hsa00640
Q9BWD1-path:hsa00640
Q96PE7-path:hsa00640
Q96I99-path:hsa00640
Q6ZMR3-path:hsa00640
Q6NVY1-path:hsa00640
Q13085-path:hsa00640
Q08426-path:hsa00640
P80404-path:hsa00640
P53597-path:hsa00640
P40939-path:hsa00640
P30084-path:hsa00640
P24752-path:hsa00640
P22033-path:hsa00640
P21953-path:hsa00640
P12694-path:hsa00640
P11310-path:hsa00640
P11182-path:hsa00640
P09622-path:hsa00640
P07864-path:hsa00640
P07195-path:hsa00640
P05166-path:hsa00640
P05165-path:hsa00640
P00338-path:hsa00640
O00763-path:hsa00640
Q9BWD1-path:hsa00650
Q9BUT1-path:hsa00650
Q99259-path:hsa00650
Q8TB92-path:hsa00650
Q86V21-path:hsa00650
Q6P461-path:hsa00650
Q6NUN0-path:hsa00650
Q68CK6-path:hsa00650
Q53FZ2-path:hsa00650
Q08AH3-path:hsa00650
Q08AH1-path:hsa00650
Q08426-path:hsa00650
Q05329-path:hsa00650
Q01581-path:hsa00650
P80404-path:hsa00650
P55809-path:hsa00650
P54868-path:hsa00650
P51649-path:hsa00650
P40939-path:hsa00650
P35914-path:hsa00650
P30084-path:hsa00650
P24752-path:hsa00650
P16219-path:hsa00650
P0C7M7-path:hsa00650
Q99707-path:hsa00670
Q96DP5-path:hsa00670
Q6UB35-path:hsa00670
Q3SY69-path:hsa00670
P48728-path:hsa00670
P42898-path:hsa00670
P34897-path:hsa00670
P34896-path:hsa00670
P31939-path:hsa00670
P22102-path:hsa00670
P13995-path:hsa00670
P11586-path:hsa00670
P04818-path:hsa00670
P00374-path:hsa00670
O95954-path:hsa00670
O75891-path:hsa00670
Q9Y6K8-path:hsa00730
Q9Y697-path:hsa00730
Q9BU02-path:hsa00730
Q96MA6-path:hsa00730
Q96M32-path:hsa00730
P54819-path:hsa00730
P27144-path:hsa00730
P24666-path:hsa00730
P10696-path:hsa00730
P09923-path:hsa00730
P05187-path:hsa00730
P05186-path:hsa00730
P00568-path:hsa00730
Q969G6-path:hsa00740
P24666-path:hsa00740
P13686-path:hsa00740
Q9Y617-path:hsa00750
Q96GD0-path:hsa00750
Q06278-path:hsa00750
O00764-path:hsa00750
Q9NPB1-path:hsa00760
Q9HAN9-path:hsa00760
Q9BZQ4-path:hsa00760
Q96T66-path:hsa00760
Q8TCD5-path:hsa00760
Q6XQN6-path:hsa00760
Q6IA69-path:hsa00760
Q13423-path:hsa00760
Q10588-path:hsa00760
Q06278-path:hsa00760
P49902-path:hsa00760
P43490-path:hsa00760
P40261-path:hsa00760
P28907-path:hsa00760
P21589-path:hsa00760
P00491-path:hsa00760
O95544-path:hsa00760
Q9UBR1-path:hsa00770
Q9NRN7-path:hsa00770
Q9HAB8-path:hsa00770
Q9H999-path:hsa00770
Q96CD2-path:hsa00770
Q14117-path:hsa00770
Q12882-path:hsa00770
O95498-path:hsa00770
O95497-path:hsa00770
O15382-path:hsa00770
Q9NWU1-path:hsa00780
P50747-path:hsa00780
P43251-path:hsa00780
Q9Y234-path:hsa00785
A6NK58-path:hsa00785
Q9NQX3-path:hsa00790
Q92820-path:hsa00790
Q05932-path:hsa00790
Q03393-path:hsa00790
P35270-path:hsa00790
P10696-path:hsa00790
P09923-path:hsa00790
P05187-path:hsa00790
P05186-path:hsa00790
P00374-path:hsa00790
O96007-path:hsa00790
Q9Y4X1-path:hsa00830
Q9NYR8-path:hsa00830
Q9NR63-path:hsa00830
Q9HAY6-path:hsa00830
Q9HAW9-path:hsa00830
Q9HAW8-path:hsa00830
Q9HAW7-path:hsa00830
Q9BY64-path:hsa00830
Q9BTZ2-path:hsa00830
Q96SQ9-path:hsa00830
Q96NR8-path:hsa00830
Q8TC12-path:hsa00830
Q8N3Y7-path:hsa00830
Q8IZV5-path:hsa00830
Q6V0L0-path:hsa00830
Q6UWM9-path:hsa00830
Q6E213-path:hsa00830
Q16518-path:hsa00830
Q06278-path:hsa00830
Q02928-path:hsa00830
P54855-path:hsa00830
P40394-path:hsa00830
P36537-path:hsa00830
P35504-path:hsa00830
P35503-path:hsa00830
P33260-path:hsa00830
P28332-path:hsa00830
P24462-path:hsa00830
P22310-path:hsa00830
P22309-path:hsa00830
P20815-path:hsa00830
P20813-path:hsa00830
P19224-path:hsa00830
P16662-path:hsa00830
P11766-path:hsa00830
P11712-path:hsa00830
P11509-path:hsa00830
P10632-path:hsa00830
P08684-path:hsa00830
P08319-path:hsa00830
P07327-path:hsa00830
P06133-path:hsa00830
P05177-path:hsa00830
P04798-path:hsa00830
P00352-path:hsa00830
P00325-path:hsa00830
O94788-path:hsa00830
O75911-path:hsa00830
O75795-path:hsa00830
O75310-path:hsa00830
O60656-path:hsa00830
O43174-path:hsa00830
O14756-path:hsa00830
Q9Y4X1-path:hsa00860
Q9HAW9-path:hsa00860
Q9HAW8-path:hsa00860
Q9HAW7-path:hsa00860
Q9BY64-path:hsa00860
Q9BQS7-path:hsa00860
Q96EY8-path:hsa00860
Q6UWM9-path:hsa00860
Q5JPH6-path:hsa00860
P54855-path:hsa00860
P50336-path:hsa00860
P36551-path:hsa00860
P36537-path:hsa00860
P35504-path:hsa00860
P35503-path:hsa00860
P30519-path:hsa00860
P22830-path:hsa00860
P22557-path:hsa00860
P22310-path:hsa00860
P22309-path:hsa00860
P19224-path:hsa00860
P16662-path:hsa00860
P13716-path:hsa00860
P10746-path:hsa00860
P09601-path:hsa00860
P08397-path:hsa00860
P08236-path:hsa00860
P07814-path:hsa00860
P06133-path:hsa00860
P06132-path:hsa00860
P00450-path:hsa00860
O75795-path:hsa00860
O75310-path:hsa00860
O60656-path:hsa00860
Q9UHG3-path:hsa00900
Q9BXS1-path:hsa00900
Q9BWD1-path:hsa00900
Q96E22-path:hsa00900
Q86YH6-path:hsa00900
Q86SQ9-path:hsa00900
Q5T2R2-path:hsa00900
Q13907-path:hsa00900
Q01581-path:hsa00900
P54868-path:hsa00900
P53602-path:hsa00900
P49356-path:hsa00900
P49354-path:hsa00900
P24752-path:hsa00900
P14324-path:hsa00900
P04035-path:hsa00900
O95749-path:hsa00900
O75844-path:hsa00900
Q9Y2D0-path:hsa00910
Q9ULX7-path:hsa00910
Q8N1Q1-path:hsa00910
Q16790-path:hsa00910
P49448-path:hsa00910
P43166-path:hsa00910
P35219-path:hsa00910
P35218-path:hsa00910
P23280-path:hsa00910
P22748-path:hsa00910
P15104-path:hsa00910
P07451-path:hsa00910
P00918-path:hsa00910
P00915-path:hsa00910
P00367-path:hsa00910
O43570-path:hsa00910
Q9Y6N5-path:hsa00920
P99999-path:hsa00920
P51687-path:hsa00920
P25325-path:hsa00920
O95861-path:hsa00920
O95571-path:hsa00920
O95340-path:hsa00920
O43252-path:hsa00920
Q9UGM6-path:hsa00970
Q9P2J5-path:hsa00970
Q9NSD9-path:hsa00970
Q9NP81-path:hsa00970
Q9HD40-path:hsa00970
Q9H0R6-path:hsa00970
Q9BW92-path:hsa00970
Q96GW9-path:hsa00970
Q96DP5-path:hsa00970
Q7L3T8-path:hsa00970
Q6PI48-path:hsa00970
Q5JPH6-path:hsa00970
Q15046-path:hsa00970
Q15031-path:hsa00970
P56192-path:hsa00970
P54577-path:hsa00970
P54136-path:hsa00970
P49591-path:hsa00970
P47897-path:hsa00970
P41252-path:hsa00970
P41250-path:hsa00970
P26640-path:hsa00970
P26639-path:hsa00970
P23381-path:hsa00970
P14868-path:hsa00970
P12081-path:hsa00970
P07814-path:hsa00970
O95363-path:hsa00970
O43776-path:hsa00970
A2RTX5-path:hsa00970
Q9Y4X1-path:hsa00980
Q9UQ10-path:hsa00980
Q9HAW9-path:hsa00980
Q9HAW8-path:hsa00980
Q9HAW7-path:hsa00980
Q9H4Y5-path:hsa00980
Q9BY64-path:hsa00980
Q96SQ9-path:hsa00980
Q6UWM9-path:hsa00980
Q16772-path:hsa00980
Q16696-path:hsa00980
Q16678-path:hsa00980
Q06520-path:hsa00980
Q04828-path:hsa00980
P78417-path:hsa00980
P54855-path:hsa00980
P48448-path:hsa00980
P47895-path:hsa00980
P46439-path:hsa00980
P40394-path:hsa00980
P36537-path:hsa00980
P35504-path:hsa00980
P35503-path:hsa00980
P30838-path:hsa00980
P30711-path:hsa00980
P28845-path:hsa00980
P28332-path:hsa00980
P28161-path:hsa00980
P24903-path:hsa00980
P22310-path:hsa00980
P22309-path:hsa00980
P20815-path:hsa00980
P20813-path:hsa00980
P19224-path:hsa00980
P16662-path:hsa00980
P16152-path:hsa00980
P11766-path:hsa00980
P11712-path:hsa00980
P11509-path:hsa00980
P10635-path:hsa00980
P0CG30-path:hsa00980
P0CG29-path:hsa00980
P09488-path:hsa00980
P09211-path:hsa00980
P09210-path:hsa00980
P08684-path:hsa00980
P08319-path:hsa00980
P08263-path:hsa00980
P07327-path:hsa00980
P07099-path:hsa00980
P06133-path:hsa00980
P05181-path:hsa00980
P05177-path:hsa00980
P04798-path:hsa00980
P00325-path:hsa00980
O95154-path:hsa00980
O75828-path:hsa00980
O75795-path:hsa00980
O75310-path:hsa00980
O60760-path:hsa00980
O60656-path:hsa00980
O43488-path:hsa00980
O15217-path:hsa00980
Q9Y4X1-path:hsa00982
Q9HAW9-path:hsa00982
Q9HAW8-path:hsa00982
Q9HAW7-path:hsa00982
Q9H4Y5-path:hsa00982
Q9BY64-path:hsa00982
Q99518-path:hsa00982
Q6UWM9-path:hsa00982
Q16772-path:hsa00982
Q06278-path:hsa00982
Q01740-path:hsa00982
P78417-path:hsa00982
P54855-path:hsa00982
P49326-path:hsa00982
P48448-path:hsa00982
P47895-path:hsa00982
P46439-path:hsa00982
P40394-path:hsa00982
P36537-path:hsa00982
P35504-path:hsa00982
P35503-path:hsa00982
P33261-path:hsa00982
P31513-path:hsa00982
P31512-path:hsa00982
P30838-path:hsa00982
P30711-path:hsa00982
P28332-path:hsa00982
P28161-path:hsa00982
P27338-path:hsa00982
P22310-path:hsa00982
P22309-path:hsa00982
P21397-path:hsa00982
P20815-path:hsa00982
P20813-path:hsa00982
P19224-path:hsa00982
P16662-path:hsa00982
P11766-path:hsa00982
P11712-path:hsa00982
P11509-path:hsa00982
P10635-path:hsa00982
P10632-path:hsa00982
P0CG30-path:hsa00982
P0CG29-path:hsa00982
P09488-path:hsa00982
P09211-path:hsa00982
P09210-path:hsa00982
P08684-path:hsa00982
P08319-path:hsa00982
P08263-path:hsa00982
P07327-path:hsa00982
P06133-path:hsa00982
P05181-path:hsa00982
P05177-path:hsa00982
P00325-path:hsa00982
O75795-path:hsa00982
O75310-path:hsa00982
O60760-path:hsa00982
O60656-path:hsa00982
O15217-path:hsa00982
Q9Y4X1-path:hsa00983
Q9UBR1-path:hsa00983
Q9HAW9-path:hsa00983
Q9HAW8-path:hsa00983
Q9HAW7-path:hsa00983
Q9BY64-path:hsa00983
Q9BY32-path:hsa00983
Q6UWM9-path:hsa00983
Q16831-path:hsa00983
Q14117-path:hsa00983
Q12882-path:hsa00983
P54855-path:hsa00983
P51580-path:hsa00983
P49915-path:hsa00983
P47989-path:hsa00983
P36537-path:hsa00983
P35504-path:hsa00983
P35503-path:hsa00983
P32320-path:hsa00983
P23141-path:hsa00983
P22310-path:hsa00983
P22309-path:hsa00983
P20839-path:hsa00983
P19971-path:hsa00983
P19224-path:hsa00983
P18440-path:hsa00983
P16662-path:hsa00983
P12268-path:hsa00983
P11509-path:hsa00983
P11245-path:hsa00983
P11172-path:hsa00983
P08684-path:hsa00983
P08236-path:hsa00983
P06133-path:hsa00983
P04183-path:hsa00983
P00492-path:hsa00983
O95045-path:hsa00983
O75795-path:hsa00983
O75310-path:hsa00983
O60656-path:hsa00983
O00748-path:hsa00983
Q9BY49-path:hsa01040
Q8N9L9-path:hsa01040
Q86TX2-path:hsa01040
Q86SK9-path:hsa01040
Q53GQ0-path:hsa01040
Q15067-path:hsa01040
Q14032-path:hsa01040
P49753-path:hsa01040
P40939-path:hsa01040
O15254-path:hsa01040
O00767-path:hsa01040
O00154-path:hsa01040
Q9Y6M9-path:hsa01100
Q9Y6K8-path:hsa01100
Q9Y6K1-path:hsa01100
Q9Y697-path:hsa01100
Q9Y673-path:hsa01100
Q9Y617-path:hsa01100
Q9Y5K3-path:hsa01100
Q9Y5B8-path:hsa01100
Q9Y4X1-path:hsa01100
Q9Y2Z9-path:hsa01100
Q9Y2T3-path:hsa01100
Q9Y2S2-path:hsa01100
Q9Y2B2-path:hsa01100
Q9Y274-path:hsa01100
Q9Y259-path:hsa01100
Q9Y251-path:hsa01100
Q9Y234-path:hsa01100
Q9Y223-path:hsa01100
Q9UNW1-path:hsa01100
Q9UNU6-path:hsa01100
Q9UNP4-path:hsa01100
Q9UNK4-path:hsa01100
Q9ULI2-path:hsa01100
Q9ULC5-path:hsa01100
Q9UL12-path:hsa01100
Q9UKU7-path:hsa01100
Q9UKU0-path:hsa01100
Q9UKM7-path:hsa01100
Q9UJM8-path:hsa01100
Q9UJA2-path:hsa01100
Q9UJ70-path:hsa01100
Q9UJ14-path:hsa01100
Q9UI32-path:hsa01100
Q9UI17-path:hsa01100
Q9UHY7-path:hsa01100
Q9UHN1-path:hsa01100
Q9UHK6-path:hsa01100
Q9UF12-path:hsa01100
Q9UEF7-path:hsa01100
Q9UDW1-path:hsa01100
Q9UDR5-path:hsa01100
Q9UBR1-path:hsa01100
Q9UBQ7-path:hsa01100
Q9UBM7-path:hsa01100
Q9P2R7-path:hsa01100
Q9P212-path:hsa01100
Q9P109-path:hsa01100
Q9P0Z9-path:hsa01100
Q9NZK7-path:hsa01100
Q9NZJ6-path:hsa01100
Q9NYR8-path:hsa01100
Q9NYQ3-path:hsa01100
Q9NYA1-path:hsa01100
Q9NWU1-path:hsa01100
Q9NW08-path:hsa01100
Q9NVF9-path:hsa01100
Q9NUB1-path:hsa01100
Q9NST1-path:hsa01100
Q9NSC7-path:hsa01100
Q9NRR6-path:hsa01100
Q9NRA0-path:hsa01100
Q9NR71-path:hsa01100
Q9NR63-path:hsa01100
Q9NR34-path:hsa01100
Q9NR19-path:hsa01100
Q9NQX3-path:hsa01100
Q9NQ66-path:hsa01100
Q9NPH2-path:hsa01100
Q9NPB1-path:hsa01100
Q9HCL2-path:hsa01100
Q9HCC0-path:hsa01100
Q9HBU6-path:hsa01100
Q9HAY6-path:hsa01100
Q9HAW9-path:hsa01100
Q9HAW8-path:hsa01100
Q9HAW7-path:hsa01100
Q9HAN9-path:hsa01100
Q9HAB8-path:hsa01100
Q9H9Y6-path:hsa01100
Q9H999-path:hsa01100
Q9H8X2-path:hsa01100
Q9H7Z7-path:hsa01100
Q9H6R3-path:hsa01100
Q9H553-path:hsa01100
Q9H4F1-path:hsa01100
Q9H3S5-path:hsa01100
Q9H3H5-path:hsa01100
Q9H2M3-path:hsa01100
Q9H2F3-path:hsa01100
Q9H227-path:hsa01100
Q9H0R6-path:hsa01100
Q9H0I9-path:hsa01100
Q9BZQ4-path:hsa01100
Q9BZP6-path:hsa01100
Q9BZM2-path:hsa01100
Q9BYZ2-path:hsa01100
Q9BY64-path:hsa01100
Q9BY32-path:hsa01100
Q9BXS1-path:hsa01100
Q9BWD1-path:hsa01100
Q9BVH7-path:hsa01100
Q9BV79-path:hsa01100
Q9BUT1-path:hsa01100
Q9BU02-path:hsa01100
Q9BTZ2-path:hsa01100
Q9BT22-path:hsa01100
Q9BSE5-path:hsa01100
Q99807-path:hsa01100
Q99798-path:hsa01100
Q99714-path:hsa01100
Q99707-path:hsa01100
Q99685-path:hsa01100
Q99643-path:hsa01100
Q99447-path:hsa01100
Q99437-path:hsa01100
Q99424-path:hsa01100
Q99259-path:hsa01100
Q96T66-path:hsa01100
Q96SQ9-path:hsa01100
Q96RQ9-path:hsa01100
Q96RQ3-path:hsa01100
Q96PE7-path:hsa01100
Q96PD7-path:hsa01100
Q96NU7-path:hsa01100
Q96NR8-path:hsa01100
Q96N76-path:hsa01100
Q96MA6-path:hsa01100
Q96M32-path:hsa01100
Q96KP4-path:hsa01100
Q96KN2-path:hsa01100
Q96JF0-path:hsa01100
Q96I99-path:hsa01100
Q96I15-path:hsa01100
Q96HN2-path:hsa01100
Q96H96-path:hsa01100
Q96GX9-path:hsa01100
Q96GR2-path:hsa01100
Q96GD0-path:hsa01100
Q96G03-path:hsa01100
Q96EY8-path:hsa01100
Q96CD2-path:hsa01100
Q96C36-path:hsa01100
Q96C23-path:hsa01100
Q96BZ4-path:hsa01100
Q96AT9-path:hsa01100
Q96AD5-path:hsa01100
Q96A70-path:hsa01100
[truncated: 13,536 more rows]
