# Supplementary material for: Insights about multi-targeting and synergistic neuromodulators in Ayurvedic herbs against epilepsy: integrated computational studies on drug-target and protein-protein interaction networks
Source: Sci Rep. 2019 Jul 22;9:10565. doi: 10.1038/s41598-019-46715-6 (PMC6646331; doi:10.1038/s41598-019-46715-6)
Supplement: Supplementary file 11 — Table S10 [file 41598_2019_46715_MOESM11_ESM.xlsx]

## Sheet: Degree values
KEGG pathway	Degree
path:hsa01100	82
path:hsa04080	71
path:hsa05200	47
path:hsa04020	38
path:hsa04024	37
path:hsa04151	35
path:hsa04010	33
path:hsa04724	32
path:hsa05206	32
path:hsa05205	31
path:hsa04015	29
path:hsa04014	28
path:hsa04723	27
path:hsa04726	26
path:hsa04022	25
path:hsa04072	25
path:hsa05161	24
path:hsa04725	23
path:hsa05418	23
path:hsa04510	23
path:hsa04713	22
path:hsa04728	22
path:hsa05033	22
path:hsa04727	22
path:hsa04933	21
path:hsa04919	21
path:hsa05166	20
path:hsa05204	20
path:hsa04071	19
path:hsa05010	19
path:hsa04066	19
path:hsa04921	19
path:hsa05034	19
path:hsa05032	19
path:hsa05203	19
path:hsa05152	19
path:hsa04915	18
path:hsa00982	18
path:hsa05215	18
path:hsa05169	18
path:hsa04068	18
path:hsa05224	18
path:hsa05031	18
path:hsa04261	18
path:hsa05016	17
path:hsa04371	17
path:hsa05142	17
path:hsa04932	17
path:hsa00980	16
path:hsa04722	16
path:hsa04140	16
path:hsa04810	16
path:hsa04540	16
path:hsa04742	16
path:hsa04668	16
path:hsa01522	16
path:hsa05230	16
path:hsa05030	16
path:hsa04210	16
path:hsa04720	15
path:hsa04931	15
path:hsa04380	15
path:hsa01521	15
path:hsa04211	14
path:hsa05014	14
path:hsa04971	14
path:hsa04152	14
path:hsa05164	14
path:hsa04060	14
path:hsa04360	14
path:hsa04062	13
path:hsa05214	13
path:hsa04911	13
path:hsa00830	13
path:hsa05168	13
path:hsa04750	13
path:hsa01524	13
path:hsa05231	13
path:hsa05202	13
path:hsa04972	12
path:hsa05218	12
path:hsa04970	12
path:hsa04144	12
path:hsa04621	12
path:hsa04923	12
path:hsa05132	12
path:hsa04730	12
path:hsa04920	12
path:hsa04012	12
path:hsa04660	12
path:hsa04976	12
path:hsa04657	12
path:hsa05146	11
path:hsa04370	11
path:hsa04961	11
path:hsa04924	11
path:hsa04611	11
path:hsa05210	11
path:hsa04930	11
path:hsa01523	11
path:hsa04150	11
path:hsa05162	11
path:hsa05222	11
path:hsa04213	11
path:hsa02010	10
path:hsa04650	10
path:hsa00140	10
path:hsa04912	10
path:hsa04620	10
path:hsa04960	10
path:hsa05213	10
path:hsa05140	10
path:hsa05212	10
path:hsa04910	10
path:hsa05410	10
path:hsa05133	10
path:hsa04064	10
path:hsa04666	10
path:hsa04520	10
path:hsa00590	10
path:hsa04390	10
path:hsa05220	9
path:hsa05219	9
path:hsa04145	9
path:hsa05145	9
path:hsa04310	9
path:hsa05414	9
path:hsa04925	9
path:hsa05134	9
path:hsa05211	9
path:hsa04114	9
path:hsa05323	9
path:hsa04922	9
path:hsa04110	9
path:hsa04630	9
path:hsa04270	9
path:hsa04918	9
path:hsa04659	9
path:hsa05223	9
path:hsa04917	9
path:hsa04916	9
path:hsa00970	8
path:hsa00480	8
path:hsa04142	8
path:hsa05416	8
path:hsa05412	8
path:hsa04115	8
path:hsa00330	8
path:hsa05120	8
path:hsa04662	8
path:hsa04260	8
path:hsa04974	8
path:hsa05020	8
path:hsa05221	8
path:hsa04914	7
path:hsa01200	7
path:hsa04120	7
path:hsa04940	7
path:hsa04614	7
path:hsa04550	7
path:hsa05130	7
path:hsa04670	7
path:hsa05110	7
path:hsa04664	7
path:hsa00250	7
path:hsa05160	7
path:hsa04658	7
path:hsa00983	7
path:hsa04350	6
path:hsa04964	6
path:hsa05143	6
path:hsa04070	6
path:hsa00860	6
path:hsa00053	6
path:hsa04610	6
path:hsa05321	6
path:hsa00591	6
path:hsa04146	6
path:hsa00220	5
path:hsa01230	5
path:hsa00190	5
path:hsa05012	5
path:hsa04141	5
path:hsa05217	5
path:hsa05216	5
path:hsa05144	5
path:hsa04340	5
path:hsa04962	5
path:hsa00410	5
path:hsa04721	5
path:hsa00380	5
path:hsa00350	5
path:hsa05332	5
path:hsa00670	5
path:hsa00310	5
path:hsa05322	5
path:hsa04530	5
path:hsa00270	5
path:hsa05100	5
path:hsa00260	5
path:hsa04978	5
path:hsa04514	5
path:hsa04973	5
path:hsa04640	4
path:hsa04913	4
path:hsa04330	4
path:hsa04612	4
path:hsa05131	4
path:hsa00040	4
path:hsa00600	4
path:hsa00565	4
path:hsa04512	4
path:hsa00562	4
path:hsa04623	3
path:hsa04622	3
path:hsa00471	3
path:hsa03320	3
path:hsa00071	3
path:hsa00790	3
path:hsa00340	3
path:hsa00730	3
path:hsa00650	3
path:hsa00630	3
path:hsa00280	3
path:hsa00620	3
path:hsa00232	3
path:hsa04215	3
path:hsa00564	3
path:hsa00230	3
path:hsa00511	2
path:hsa01212	2
path:hsa04130	2
path:hsa00910	2
path:hsa04966	2
path:hsa00130	2
path:hsa00900	2
path:hsa00450	2
path:hsa04950	2
path:hsa00430	2
path:hsa00360	2
path:hsa00062	2
path:hsa03410	2
path:hsa00061	2
path:hsa05330	2
path:hsa00020	2
path:hsa03018	2
path:hsa00010	2
path:hsa04320	2
path:hsa03013	2
path:hsa00240	2
path:hsa00563	2
path:hsa04975	2
path:hsa00561	2
path:hsa01040	2
path:hsa00520	1
path:hsa01210	1
path:hsa00472	1
path:hsa00120	1
path:hsa03430	1
path:hsa03420	1
path:hsa00740	1
path:hsa05340	1
path:hsa04710	1
path:hsa04672	1
path:hsa00300	1
path:hsa00640	1
path:hsa03022	1
path:hsa05320	1
path:hsa04740	1
path:hsa05310	1
path:hsa00604	1
path:hsa00601	1
path:hsa00592	1
path:hsa04977	1
path:hsa04392	1
path:hsa03008	1
path:hsa05150	1

## Sheet: PTE-HP pairs
PTE-HP pairs
Q14643-path:hsa04020				Human protein targets of DPCS specific to epilepsy and their associated human pathways
P10646-path:hsa04610
P28335-path:hsa04750
P28335-path:hsa04726
P28335-path:hsa04540
P28335-path:hsa04080
P28335-path:hsa04020
P51649-path:hsa01100
P51649-path:hsa00650
P51649-path:hsa00250
P28223-path:hsa04750
P28223-path:hsa04726
P28223-path:hsa04540
P28223-path:hsa04080
P28223-path:hsa04020
P41594-path:hsa05016
P41594-path:hsa04724
P41594-path:hsa04723
P41594-path:hsa04720
Q05329-path:hsa04940
P41594-path:hsa04540
Q05329-path:hsa04727
P41594-path:hsa04080
Q05329-path:hsa01100
P41594-path:hsa04072
Q05329-path:hsa00650
Q13501-path:hsa05418
P41594-path:hsa04020
Q05329-path:hsa00430
Q13501-path:hsa04380
Q13255-path:hsa04915
Q05329-path:hsa00410
Q13255-path:hsa04742
Q05329-path:hsa00250
Q13255-path:hsa04730
Q99259-path:hsa04940
Q13255-path:hsa04724
Q99259-path:hsa04727
Q13255-path:hsa04723
Q99259-path:hsa01100
Q13255-path:hsa04720
Q99259-path:hsa00650
Q13255-path:hsa04540
Q99259-path:hsa00430
Q13255-path:hsa04080
Q99259-path:hsa00410
Q13255-path:hsa04072
Q99259-path:hsa00250
Q13255-path:hsa04068
Q13255-path:hsa04020
P53539-path:hsa05034
P53539-path:hsa05031
P53539-path:hsa05030
P53539-path:hsa04657
P53539-path:hsa04380
O94813-path:hsa04360
Q14957-path:hsa05034
Q14957-path:hsa05033
Q14957-path:hsa05031
Q14957-path:hsa05030
Q14957-path:hsa05014
Q14957-path:hsa05010
Q14957-path:hsa04724
Q9H2E6-path:hsa04360
Q14957-path:hsa04720
Q14957-path:hsa04713
Q14957-path:hsa04080
Q14957-path:hsa04024
Q14957-path:hsa04020
Q9P283-path:hsa04360
Q9UIW2-path:hsa04360
Q16881-path:hsa00450
Q16881-path:hsa00240
P29320-path:hsa04360
Q16555-path:hsa04360
Q14289-path:hsa05161
Q14289-path:hsa04912
Q14289-path:hsa04670
Q14289-path:hsa04650
Q14289-path:hsa04062
Q14289-path:hsa04072
Q14289-path:hsa04020
P23919-path:hsa01100
P23919-path:hsa00240
P25101-path:hsa05200
P25101-path:hsa04924
P25101-path:hsa04270
Q14524-path:hsa04261
P25101-path:hsa04080
P51787-path:hsa05110
P25101-path:hsa04024
P51787-path:hsa04974
P25101-path:hsa04022
P51787-path:hsa04972
P25101-path:hsa04020
P51787-path:hsa04971
P51787-path:hsa04725
P51787-path:hsa04261
P13533-path:hsa05416
P13533-path:hsa05414
P13533-path:hsa05410
P13533-path:hsa04919
P13533-path:hsa04261
P13533-path:hsa04260
P11509-path:hsa05204
P11509-path:hsa01100
P11509-path:hsa00983
P01100-path:hsa05418
P11509-path:hsa00982
P01100-path:hsa05323
P11509-path:hsa00980
P01100-path:hsa05231
P11509-path:hsa00830
P01100-path:hsa05224
P11509-path:hsa00232
P01100-path:hsa05210
P11245-path:hsa05204
P01100-path:hsa05200
P11245-path:hsa01100
P01100-path:hsa05168
P11245-path:hsa00983
P01100-path:hsa05166
P11245-path:hsa00232
P01100-path:hsa05161
P01100-path:hsa05142
P01100-path:hsa05140
P01100-path:hsa05133
P01100-path:hsa05132
P01100-path:hsa05031
P01100-path:hsa01522
P08631-path:hsa04666
P01100-path:hsa04921
P08631-path:hsa04062
P01100-path:hsa04917
P01100-path:hsa04915
P01100-path:hsa04728
P01100-path:hsa04725
P01100-path:hsa04713
P01100-path:hsa04662
P01100-path:hsa04660
P01100-path:hsa04659
P01100-path:hsa04658
P01100-path:hsa04657
P01100-path:hsa04620
P01100-path:hsa04380
P01100-path:hsa04210
P01100-path:hsa04668
P01100-path:hsa04024
P01100-path:hsa04010
Q14315-path:hsa05205
Q14315-path:hsa05132
P35348-path:hsa04970
Q14315-path:hsa04510
P35348-path:hsa04270
Q14315-path:hsa04010
P35348-path:hsa04261
P21333-path:hsa05205
P35348-path:hsa04152
P21333-path:hsa05132
P35348-path:hsa04080
P21333-path:hsa04510
P35348-path:hsa04022
P21333-path:hsa04010
P35348-path:hsa04020
O15540-path:hsa03320
P25100-path:hsa04970
P25100-path:hsa04270
P25100-path:hsa04261
P25100-path:hsa04080
P25100-path:hsa04022
P25100-path:hsa04020
P36544-path:hsa05204
P36544-path:hsa05033
P36544-path:hsa04725
P36544-path:hsa04080
P36544-path:hsa04020
P11362-path:hsa05230
P11362-path:hsa05224
Q14155-path:hsa04810
P20309-path:hsa04972
P11362-path:hsa05218
P20309-path:hsa04971
P11362-path:hsa05215
P20309-path:hsa04970
P11362-path:hsa05205
P20309-path:hsa04911
P11362-path:hsa05200
P20309-path:hsa04742
P11362-path:hsa04810
P20309-path:hsa04725
P11362-path:hsa04550
P20309-path:hsa04810
P11362-path:hsa04520
P20309-path:hsa04080
P11362-path:hsa04151
P20309-path:hsa04020
P11362-path:hsa04015
P08172-path:hsa04725
P11362-path:hsa04014
P08172-path:hsa04810
P11362-path:hsa04010
P08172-path:hsa04151
Q92913-path:hsa05224
P08172-path:hsa04080
Q92913-path:hsa05218
P08172-path:hsa04024
Q92913-path:hsa05200
P08172-path:hsa04020
Q92913-path:hsa04810
P11229-path:hsa04725
Q92913-path:hsa04151
P11229-path:hsa04810
Q92913-path:hsa04015
P11229-path:hsa04151
Q92913-path:hsa04014
P11229-path:hsa04080
Q92913-path:hsa04010
P11229-path:hsa04024
P11229-path:hsa04020
P17302-path:hsa05412
P17302-path:hsa04540
Q9HBW0-path:hsa05200
Q9HBW0-path:hsa04151
Q9HBW0-path:hsa04080
Q9HBW0-path:hsa04072
Q9HBW0-path:hsa04015
Q9Y4G6-path:hsa05166
Q9Y4G6-path:hsa04611
Q9Y4G6-path:hsa04510
Q9Y4G6-path:hsa04015
P09038-path:hsa05224
P09038-path:hsa05218
P09038-path:hsa05205
P09038-path:hsa05200
P09038-path:hsa01521
P09038-path:hsa04810
P09038-path:hsa04550
P09038-path:hsa04151
P09038-path:hsa04015
P09038-path:hsa04014
P09038-path:hsa04010
Q13418-path:hsa05213
Q13418-path:hsa05100
Q13418-path:hsa04360
Q13418-path:hsa03320
Q13418-path:hsa04510
P60709-path:hsa05418
P60709-path:hsa05416
P60709-path:hsa05414
P60709-path:hsa05412
P60709-path:hsa05410
P60709-path:hsa05205
P60709-path:hsa05164
P60709-path:hsa05132
P60709-path:hsa05131
P60709-path:hsa05130
P60709-path:hsa05110
P60709-path:hsa05100
P60709-path:hsa04971
P60709-path:hsa04921
P60709-path:hsa04919
P60709-path:hsa04670
P60709-path:hsa04611
P60709-path:hsa04810
P60709-path:hsa04530
P31939-path:hsa01523
P60709-path:hsa04520
P31939-path:hsa01100
P60709-path:hsa04510
P31939-path:hsa00670
P60709-path:hsa04210
P31939-path:hsa00230
Q13813-path:hsa04210
P60709-path:hsa04145
P60709-path:hsa04390
P60709-path:hsa04015
P00441-path:hsa05020
P00441-path:hsa05016
P00441-path:hsa05014
P00441-path:hsa04213
P00441-path:hsa04146
Q06830-path:hsa04146
P31749-path:hsa05418
P31749-path:hsa05231
P31749-path:hsa05230
P31749-path:hsa05224
P31749-path:hsa05223
P31749-path:hsa05222
P31749-path:hsa05221
P31749-path:hsa05220
P31749-path:hsa05218
P31749-path:hsa05215
P31749-path:hsa05214
P31749-path:hsa05213
P31749-path:hsa05212
P31749-path:hsa05211
P31749-path:hsa05210
P31749-path:hsa05205
P31749-path:hsa05200
P31749-path:hsa05169
P31749-path:hsa05166
P31749-path:hsa05164
P31749-path:hsa05162
P31749-path:hsa05161
P31749-path:hsa05160
P31749-path:hsa05152
P31749-path:hsa05145
P31749-path:hsa05142
P31749-path:hsa04933
P31749-path:hsa04932
P31749-path:hsa04931
P31749-path:hsa01524
P31749-path:hsa01522
P31749-path:hsa01521
P31749-path:hsa04973
Q13885-path:hsa05130
P31749-path:hsa04923
Q13885-path:hsa04540
P31749-path:hsa04922
Q13885-path:hsa04145
P31749-path:hsa04920
P31749-path:hsa04919
P31749-path:hsa04917
P31749-path:hsa04915
P31749-path:hsa04914
P31749-path:hsa04910
P01024-path:hsa05322
P31749-path:hsa04728
P01024-path:hsa05203
P31749-path:hsa04725
P01024-path:hsa05168
P31749-path:hsa04722
P01024-path:hsa05152
P31749-path:hsa04666
P01024-path:hsa05150
P31749-path:hsa04664
P01024-path:hsa05142
P31749-path:hsa04662
P01024-path:hsa05140
P31749-path:hsa04660
P01024-path:hsa05134
P31749-path:hsa04620
P01024-path:hsa05133
P31749-path:hsa04611
P01024-path:hsa04610
P31749-path:hsa04380
P01024-path:hsa04145
P31749-path:hsa04261
P31749-path:hsa04213
P31749-path:hsa04211
P31749-path:hsa04062
P31749-path:hsa04550
P31749-path:hsa04510
P31749-path:hsa04210
P31749-path:hsa04140
P31749-path:hsa04668
P31749-path:hsa04630
P31749-path:hsa04371
P31749-path:hsa04370
P31749-path:hsa04152
P31749-path:hsa04151
P31749-path:hsa04150
P31749-path:hsa04072
P31749-path:hsa04071
P31749-path:hsa04068
P31749-path:hsa04066
P31749-path:hsa04024
P31749-path:hsa04022
P31749-path:hsa04015
P31749-path:hsa04014
P31749-path:hsa04012
P31749-path:hsa04010
P00533-path:hsa05231
P00533-path:hsa05230
P00533-path:hsa05224
P00533-path:hsa05223
P00533-path:hsa05219
P00533-path:hsa05218
P00533-path:hsa05215
P00533-path:hsa05214
P00533-path:hsa05213
P00533-path:hsa05212
P00533-path:hsa05206
P00533-path:hsa05205
P00533-path:hsa05200
P00533-path:hsa05160
P00533-path:hsa05120
P00533-path:hsa01522
P00533-path:hsa01521
P00533-path:hsa04921
P00533-path:hsa04915
P00533-path:hsa04912
P00533-path:hsa04320
P00533-path:hsa04810
P55263-path:hsa01100
P00533-path:hsa04540
P55263-path:hsa00230
Q13509-path:hsa05130
P00533-path:hsa04520
Q13509-path:hsa04540
P00533-path:hsa04510
Q13509-path:hsa04145
P00533-path:hsa04144
P00533-path:hsa04151
P00533-path:hsa04072
P00533-path:hsa04068
P00533-path:hsa04066
O60503-path:hsa05414
P00533-path:hsa04060
O60503-path:hsa05200
P00533-path:hsa04020
O60503-path:hsa05166
P00533-path:hsa04015
O60503-path:hsa05110
P00533-path:hsa04014
O60503-path:hsa05032
P00533-path:hsa04012
P09471-path:hsa05145
O60503-path:hsa01522
O75061-path:hsa04144
P00533-path:hsa04010
P09471-path:hsa05142
O60503-path:hsa04976
P09471-path:hsa05034
O60503-path:hsa04972
P09471-path:hsa05032
O60503-path:hsa04971
P09471-path:hsa04921
O60503-path:hsa04970
P09471-path:hsa04916
O60503-path:hsa04962
P09471-path:hsa04915
O60503-path:hsa04961
P09471-path:hsa04730
O60503-path:hsa04925
P09471-path:hsa04728
O60503-path:hsa04923
P09471-path:hsa04727
O60503-path:hsa04921
P09471-path:hsa04726
O60503-path:hsa04918
P09471-path:hsa04725
O60503-path:hsa04916
P09471-path:hsa04724
O60503-path:hsa04915
P09471-path:hsa04723
O60503-path:hsa04914
P09471-path:hsa04713
O60503-path:hsa04913
P09471-path:hsa04015
O60503-path:hsa04912
O60503-path:hsa04911
O60503-path:hsa04750
O60503-path:hsa04727
O60503-path:hsa04725
O60503-path:hsa04724
O60503-path:hsa04723
O60503-path:hsa04713
O60503-path:hsa04611
O60503-path:hsa04270
O60503-path:hsa04261
O60503-path:hsa04213
O60503-path:hsa04211
O60503-path:hsa04062
O60503-path:hsa04540
O60503-path:hsa04114
O60503-path:hsa04371
O60503-path:hsa04072
O60503-path:hsa04024
O60503-path:hsa04022
O60503-path:hsa04020
O60503-path:hsa04015
O60503-path:hsa00230
O14773-path:hsa04142
P41279-path:hsa04660
P41279-path:hsa04620
P41279-path:hsa04668
P41279-path:hsa04010
P53355-path:hsa05219
P53355-path:hsa05200
P53355-path:hsa04140
P14416-path:hsa05034
P14416-path:hsa05030
P14416-path:hsa05012
P14416-path:hsa04728
P14416-path:hsa04540
P14416-path:hsa04080
P14416-path:hsa04024
P14416-path:hsa04015
O15151-path:hsa05206
O15151-path:hsa04115
Q9Y698-path:hsa05414
Q9Y698-path:hsa05412
Q9Y698-path:hsa05410
Q9Y698-path:hsa04921
Q9Y698-path:hsa04261
Q9Y698-path:hsa04260
Q9Y698-path:hsa04010
P10275-path:hsa05215
Q9Y243-path:hsa05418
P10275-path:hsa05200
Q9Y243-path:hsa05231
P10275-path:hsa04114
Q9Y243-path:hsa05230
Q9Y243-path:hsa05224
Q9Y243-path:hsa05223
P21554-path:hsa04723
Q9Y243-path:hsa05222
P21554-path:hsa04080
Q9Y243-path:hsa05221
P21554-path:hsa04015
Q9Y243-path:hsa05220
Q9Y243-path:hsa05218
Q9Y243-path:hsa05215
Q9Y243-path:hsa05214
P06493-path:hsa05203
Q9Y243-path:hsa05213
P06493-path:hsa05169
Q9Y243-path:hsa05212
P06493-path:hsa05168
Q9Y243-path:hsa05211
O43566-path:hsa04015
P06493-path:hsa04914
Q9Y243-path:hsa05210
P06493-path:hsa04540
Q9Y243-path:hsa05205
P06493-path:hsa04115
Q9Y243-path:hsa05200
P06493-path:hsa04114
Q9Y243-path:hsa05169
P06493-path:hsa04110
Q9Y243-path:hsa05166
Q9Y243-path:hsa05164
Q9Y243-path:hsa05162
Q9Y243-path:hsa05161
Q9Y243-path:hsa05160
Q9Y243-path:hsa05152
Q9Y243-path:hsa05145
Q9Y243-path:hsa05142
Q9Y243-path:hsa04933
Q9Y243-path:hsa04932
Q9Y243-path:hsa04931
Q9Y243-path:hsa01524
Q9Y243-path:hsa01522
Q9Y243-path:hsa01521
Q9Y243-path:hsa04973
Q9Y243-path:hsa04923
Q9Y243-path:hsa04922
Q9Y243-path:hsa04920
Q9Y243-path:hsa04919
Q9Y243-path:hsa04917
Q9Y243-path:hsa04915
Q9Y243-path:hsa04914
Q9Y243-path:hsa04910
Q9Y243-path:hsa04728
Q9Y243-path:hsa04725
Q9Y243-path:hsa04722
Q9Y243-path:hsa04666
Q9Y243-path:hsa04664
Q9Y243-path:hsa04662
Q9Y243-path:hsa04660
Q9Y243-path:hsa04620
Q9Y243-path:hsa04611
Q9Y243-path:hsa04380
Q9Y243-path:hsa04261
Q9Y243-path:hsa04213
Q9Y243-path:hsa04211
Q9Y243-path:hsa04062
Q9Y243-path:hsa04550
Q9Y243-path:hsa04510
Q9Y243-path:hsa04210
Q9Y243-path:hsa04140
Q9Y243-path:hsa04668
Q9Y243-path:hsa04630
Q9Y243-path:hsa04371
Q9Y243-path:hsa04370
Q9Y243-path:hsa04152
Q9Y243-path:hsa04151
Q9Y243-path:hsa04150
Q9Y243-path:hsa04072
Q9Y243-path:hsa04071
Q9Y243-path:hsa04068
Q9Y243-path:hsa04066
Q9Y243-path:hsa04024
Q9Y243-path:hsa04022
Q9Y243-path:hsa04015
Q9Y243-path:hsa04014
Q9Y243-path:hsa04012
Q9Y243-path:hsa04010
Q9UNQ0-path:hsa01523
Q9UNQ0-path:hsa04976
Q9UNQ0-path:hsa02010
Q03518-path:hsa05340
Q03518-path:hsa05168
Q03518-path:hsa04612
Q03518-path:hsa04145
Q03518-path:hsa02010
Q09428-path:hsa04930
Q09428-path:hsa04911
Q09428-path:hsa02010
P21439-path:hsa04976
P21439-path:hsa02010
P08183-path:hsa05206
P08183-path:hsa04976
P08183-path:hsa02010
P33527-path:hsa05206
P33527-path:hsa01523
P33527-path:hsa04977
P33527-path:hsa04071
P33527-path:hsa02010
Q2M3G0-path:hsa02010
Q9NP78-path:hsa04142
Q9NP78-path:hsa02010
Q92887-path:hsa01524
Q92887-path:hsa01523
Q92887-path:hsa04976
Q92887-path:hsa02010
O15440-path:hsa01523
O15440-path:hsa02010
P15692-path:hsa05418
P15692-path:hsa05323
P14780-path:hsa05418
P15692-path:hsa05219
P14780-path:hsa05219
P15692-path:hsa05212
P14780-path:hsa05206
P15692-path:hsa05211
P14780-path:hsa05205
P15692-path:hsa05206
P14780-path:hsa05202
P15692-path:hsa05205
P14780-path:hsa05200
P15692-path:hsa05200
P14780-path:hsa05161
P15692-path:hsa04933
P14780-path:hsa01522
P15692-path:hsa01521
P14780-path:hsa04915
P15692-path:hsa04510
P14780-path:hsa04670
P15692-path:hsa04370
P14780-path:hsa04657
P15692-path:hsa04151
P14780-path:hsa04668
P15692-path:hsa04066
P15692-path:hsa04060
P15692-path:hsa04015
P15692-path:hsa04014
P55072-path:hsa05134
P55072-path:hsa04141
P10415-path:hsa05418
P10415-path:hsa05222
P10415-path:hsa05215
P10415-path:hsa05210
P10415-path:hsa05206
P10415-path:hsa05200
P10415-path:hsa05169
P29475-path:hsa05014
P10415-path:hsa05161
P29475-path:hsa05010
P10415-path:hsa05152
P29475-path:hsa04970
P10415-path:hsa05145
P29475-path:hsa04730
P10415-path:hsa05014
P29475-path:hsa04713
P10415-path:hsa04933
P29475-path:hsa04145
P10415-path:hsa01524
P29475-path:hsa04371
P10415-path:hsa01522
P29475-path:hsa04020
P10415-path:hsa01521
P29475-path:hsa01100
P10415-path:hsa04725
P29475-path:hsa00330
P10415-path:hsa04722
P29475-path:hsa00220
P10415-path:hsa04621
P10415-path:hsa04261
P10415-path:hsa04510
P10415-path:hsa04215
P10415-path:hsa04210
P10415-path:hsa04140
P10415-path:hsa04630
P10415-path:hsa04340
P10415-path:hsa04151
Q9ULB1-path:hsa04514
P10415-path:hsa04071
P10415-path:hsa04066
P10415-path:hsa04064
P10415-path:hsa04141
Q02246-path:hsa04514
Q8NFZ4-path:hsa04514
P15104-path:hsa04727
P15104-path:hsa04724
P15104-path:hsa01230
P15104-path:hsa01100
P15104-path:hsa00910
P15104-path:hsa00630
P15104-path:hsa00250
P15104-path:hsa00220
P00367-path:hsa04964
P00367-path:hsa01200
P00367-path:hsa01100
P00367-path:hsa00910
P00367-path:hsa00471
P00367-path:hsa00250
P00367-path:hsa00220
O94925-path:hsa05230
O94925-path:hsa05206
O94925-path:hsa04964
O94925-path:hsa04727
O94925-path:hsa04724
O94925-path:hsa01100
O94925-path:hsa00471
O94925-path:hsa00250
O94925-path:hsa00220
Q9UI32-path:hsa05230
Q9UI32-path:hsa05206
Q9UI32-path:hsa04964
Q9UI32-path:hsa04727
Q9UI32-path:hsa04724
Q9UI32-path:hsa01100
Q9UI32-path:hsa00471
Q9UI32-path:hsa00250
Q9UI32-path:hsa00220
P35968-path:hsa05418
P35968-path:hsa05205
P35968-path:hsa01521
P35968-path:hsa04510
P35968-path:hsa04144
P35968-path:hsa04370
P35968-path:hsa04151
P35968-path:hsa04060
P35968-path:hsa04015
P35968-path:hsa04014
P06213-path:hsa04932
P06213-path:hsa04931
P06213-path:hsa04930
P06213-path:hsa04960
P06213-path:hsa04923
P27449-path:hsa05323
P06213-path:hsa04913
P27449-path:hsa05152
P06213-path:hsa04910
P27449-path:hsa05120
P06213-path:hsa04213
P27449-path:hsa05110
P06213-path:hsa04211
P27449-path:hsa04966
P06213-path:hsa04520
P27449-path:hsa04721
P06213-path:hsa04152
P27449-path:hsa04145
P06213-path:hsa04151
P27449-path:hsa04142
P06213-path:hsa04150
P27449-path:hsa01100
P06213-path:hsa04072
P27449-path:hsa00190
P06213-path:hsa04068
P06213-path:hsa04066
P06213-path:hsa04022
P06213-path:hsa04015
P06213-path:hsa04014
P01308-path:hsa05215
P01308-path:hsa04950
P01308-path:hsa04940
P01308-path:hsa04932
P01308-path:hsa04931
P01308-path:hsa04930
P01308-path:hsa04960
P01308-path:hsa04923
P01308-path:hsa04917
P01889-path:hsa05416
P01308-path:hsa04914
P01889-path:hsa05332
P01308-path:hsa04913
P01889-path:hsa05330
P01308-path:hsa04911
P01889-path:hsa05320
P01308-path:hsa04910
P01889-path:hsa05203
P01308-path:hsa04213
P01889-path:hsa05169
P01308-path:hsa04211
P01889-path:hsa05168
P01308-path:hsa04810
P01889-path:hsa05166
P01308-path:hsa04140
P01889-path:hsa04940
P01308-path:hsa04114
P01889-path:hsa04650
P01308-path:hsa04152
P01889-path:hsa04612
P01308-path:hsa04151
P01889-path:hsa04145
P01308-path:hsa04150
P01889-path:hsa04144
P01308-path:hsa04072
P01889-path:hsa04514
P01308-path:hsa04068
P01308-path:hsa04066
O94856-path:hsa04514
P01308-path:hsa04022
P01308-path:hsa04015
P01308-path:hsa04014
Q96IV0-path:hsa04141
Q16236-path:hsa05418
Q16236-path:hsa04141
P98160-path:hsa05205
P98160-path:hsa05161
P20648-path:hsa04971
P98160-path:hsa04512
P20648-path:hsa04966
P20648-path:hsa00190
P54707-path:hsa00190
O15350-path:hsa05162
O15350-path:hsa04722
O15350-path:hsa04115
O15350-path:hsa04390
P00156-path:hsa05016
P00156-path:hsa05012
P00156-path:hsa05010
P00156-path:hsa04932
P00156-path:hsa04260
P35240-path:hsa04530
P00156-path:hsa01100
P35240-path:hsa04392
P00156-path:hsa00190
P35240-path:hsa04390
P00403-path:hsa05016
P78352-path:hsa05030
P00403-path:hsa05012
P78352-path:hsa05016
P00403-path:hsa05010
P78352-path:hsa04724
P00403-path:hsa04932
P78352-path:hsa04390
P00403-path:hsa04260
P00403-path:hsa01100
P00403-path:hsa00190
P34969-path:hsa04726
P34969-path:hsa04080
P34969-path:hsa04020
P34969-path:hsa04014
P56524-path:hsa05206
P56524-path:hsa05203
P56524-path:hsa05169
P56524-path:hsa05034
P56524-path:hsa04371
Q14457-path:hsa04215
Q14457-path:hsa04140
Q14457-path:hsa04371
P00750-path:hsa05418
P00750-path:hsa05202
P00750-path:hsa04610
P00750-path:hsa04371
Q13224-path:hsa05322
Q13224-path:hsa05034
Q13224-path:hsa05033
P35638-path:hsa05202
Q13224-path:hsa05031
P35638-path:hsa04932
Q13224-path:hsa05030
P35638-path:hsa04210
Q13224-path:hsa05016
P35638-path:hsa04010
Q13224-path:hsa05014
P35638-path:hsa04141
Q13224-path:hsa05010
Q13224-path:hsa04728
Q13224-path:hsa04724
Q13224-path:hsa04720
Q13224-path:hsa04713
Q13224-path:hsa04080
Q13224-path:hsa04024
Q13224-path:hsa04015
Q13224-path:hsa04014
Q12879-path:hsa05322
Q12879-path:hsa05034
P18146-path:hsa05166
Q12879-path:hsa05033
P18146-path:hsa05020
Q12879-path:hsa05031
P18146-path:hsa04933
Q12879-path:hsa05030
P18146-path:hsa04371
Q12879-path:hsa05014
Q12879-path:hsa05010
Q12879-path:hsa04728
P49888-path:hsa00140
P08047-path:hsa05231
Q12879-path:hsa04724
P08047-path:hsa05224
Q12879-path:hsa04720
P08047-path:hsa05202
P51809-path:hsa04130
Q12879-path:hsa04713
P08047-path:hsa05016
P63027-path:hsa04970
Q12879-path:hsa04080
P08047-path:hsa01522
P63027-path:hsa04962
Q12879-path:hsa04024
P08047-path:hsa04915
P63027-path:hsa04911
Q12879-path:hsa04020
P08047-path:hsa04350
P63027-path:hsa04721
Q12879-path:hsa04015
P63027-path:hsa04130
Q12879-path:hsa04014
Q05586-path:hsa05034
Q05586-path:hsa05033
P12644-path:hsa05418
Q05586-path:hsa05031
P12644-path:hsa05217
Q05586-path:hsa05030
P12644-path:hsa05200
Q05586-path:hsa05016
P12644-path:hsa04919
Q05586-path:hsa05014
P12644-path:hsa04550
Q05586-path:hsa05010
P12644-path:hsa04390
Q05586-path:hsa04724
P12644-path:hsa04350
Q05586-path:hsa04720
Q05586-path:hsa04713
Q05586-path:hsa04080
Q05586-path:hsa04024
Q14145-path:hsa05418
Q05586-path:hsa04020
Q14145-path:hsa04120
Q05586-path:hsa04015
Q05586-path:hsa04014
P22681-path:hsa05220
P22681-path:hsa05205
P22681-path:hsa05200
P22681-path:hsa05100
Q15465-path:hsa05217
P22681-path:hsa04910
Q15465-path:hsa05205
P22681-path:hsa04660
Q15465-path:hsa05200
P22681-path:hsa04144
Q15465-path:hsa04360
P22681-path:hsa04012
Q15465-path:hsa04340
P22681-path:hsa04120
Q9HCP0-path:hsa04340
Q13617-path:hsa05211
Q13617-path:hsa05200
P20815-path:hsa05204
Q13617-path:hsa04066
P20815-path:hsa01100
Q13617-path:hsa04120
P20815-path:hsa00982
P20815-path:hsa00980
P20815-path:hsa00830
P20815-path:hsa00140
P08684-path:hsa05204
P08684-path:hsa04976
P08684-path:hsa01100
P08684-path:hsa00983
P08684-path:hsa00982
P08684-path:hsa00980
P08684-path:hsa00830
Q9Y618-path:hsa05169
P08684-path:hsa00591
Q9Y618-path:hsa04330
P08684-path:hsa00140
Q9NR61-path:hsa05224
Q9NR61-path:hsa01522
Q9NR61-path:hsa04658
Q9NR61-path:hsa04330
P05177-path:hsa05204
P05177-path:hsa01100
P05177-path:hsa00982
P05177-path:hsa00980
P05177-path:hsa00830
P05177-path:hsa00591
P05177-path:hsa00380
P05177-path:hsa00232
P05177-path:hsa00140
P21964-path:hsa04728
P21964-path:hsa01100
P21964-path:hsa00350
P21964-path:hsa00140
Q00987-path:hsa05220
Q00987-path:hsa05219
Q00987-path:hsa05218
Q00987-path:hsa05215
Q00987-path:hsa05214
Q00987-path:hsa05206
Q00987-path:hsa05205
Q00987-path:hsa05203
Q00987-path:hsa05202
Q00987-path:hsa05200
Q00987-path:hsa05169
Q00987-path:hsa01524
Q9NZJ6-path:hsa01100
Q00987-path:hsa01522
Q9NZJ6-path:hsa00130
Q00987-path:hsa04919
Q00987-path:hsa04144
Q00987-path:hsa04115
Q96H96-path:hsa01100
Q00987-path:hsa04110
Q96H96-path:hsa00130
Q00987-path:hsa04151
Q00987-path:hsa04068
Q00987-path:hsa04120
P49768-path:hsa05010
P49768-path:hsa04722
Q96PU5-path:hsa04960
P49768-path:hsa04330
Q96PU5-path:hsa04530
P49768-path:hsa04310
Q96PU5-path:hsa04144
Q96PU5-path:hsa04120
Q9UJU2-path:hsa05412
Q9UBT2-path:hsa04120
P17516-path:hsa01100
Q9UJU2-path:hsa05224
P17516-path:hsa00140
Q9UJU2-path:hsa05221
P17516-path:hsa00120
Q9UJU2-path:hsa05217
Q9UJU2-path:hsa05216
Q9UJU2-path:hsa05215
Q9UJU2-path:hsa05213
Q9UJU2-path:hsa05210
Q9UJU2-path:hsa05200
Q9UJU2-path:hsa04916
Q9UJU2-path:hsa04520
Q9UJU2-path:hsa04390
Q9UJU2-path:hsa04310
P35916-path:hsa05224
P35916-path:hsa04510
P35916-path:hsa04151
P35916-path:hsa04060
P35916-path:hsa04015
P35916-path:hsa04014
P20585-path:hsa05210
P20585-path:hsa05200
P20585-path:hsa01524
P20585-path:hsa03430
P41235-path:hsa04950
P41235-path:hsa04152
Q13620-path:hsa04120
Q13620-path:hsa03420
P27695-path:hsa03410
P09429-path:hsa04140
P09429-path:hsa03410
P63104-path:hsa05203
P63104-path:hsa05169
P63104-path:hsa05161
P63104-path:hsa05130
P63104-path:hsa04114
P63104-path:hsa04110
P63104-path:hsa04390
P63104-path:hsa04151
P61981-path:hsa05203
P61981-path:hsa05169
P61981-path:hsa04114
P61981-path:hsa04110
P61981-path:hsa04390
P61981-path:hsa04151
P78509-path:hsa04510
P78509-path:hsa04512
P78509-path:hsa04151
Q8N9L9-path:hsa01100
Q8N9L9-path:hsa01040
Q8N9L9-path:hsa00062
O00154-path:hsa01040
O00154-path:hsa00062
P49327-path:hsa04910
P49327-path:hsa04152
P49327-path:hsa01212
P49327-path:hsa01100
P49327-path:hsa00061
O60488-path:hsa04920
O60488-path:hsa03320
O60488-path:hsa04146
O60488-path:hsa01212
O60488-path:hsa01100
O60488-path:hsa00071
O60488-path:hsa00061
P29400-path:hsa05222
P29400-path:hsa05200
P29400-path:hsa05146
P29400-path:hsa04933
P29400-path:hsa04974
P29400-path:hsa04510
P29400-path:hsa04512
P29400-path:hsa04151
P02462-path:hsa05222
P02462-path:hsa05200
P02462-path:hsa05146
P02462-path:hsa04933
P02462-path:hsa04974
P02462-path:hsa04510
P02462-path:hsa04512
P02462-path:hsa04151
P21675-path:hsa03022
Q9NQT5-path:hsa03018
Q13868-path:hsa03018
P16662-path:hsa05204
P16662-path:hsa01100
P16662-path:hsa00983
P16662-path:hsa00982
P16662-path:hsa00980
P16662-path:hsa00860
P16662-path:hsa00830
P16662-path:hsa00140
P16662-path:hsa00053
P16662-path:hsa00040
Q13144-path:hsa03013
P22309-path:hsa05204
P22309-path:hsa01100
P22309-path:hsa00983
P22309-path:hsa00982
P22309-path:hsa00980
P22309-path:hsa00860
P22309-path:hsa00830
P22309-path:hsa00140
P22309-path:hsa00053
P22309-path:hsa00040
P22310-path:hsa05204
P22310-path:hsa01100
P22310-path:hsa00983
P22310-path:hsa00982
P22310-path:hsa00980
P22310-path:hsa00860
P22310-path:hsa00830
P22310-path:hsa00140
P22310-path:hsa00053
P22310-path:hsa00040
P19224-path:hsa05204
P19224-path:hsa01100
P19224-path:hsa00983
P19224-path:hsa00982
P19224-path:hsa00980
P19224-path:hsa00860
P19224-path:hsa00830
P19224-path:hsa00140
P19224-path:hsa00053
P19224-path:hsa00040
P42684-path:hsa05416
P42684-path:hsa04014
P42684-path:hsa04012
P42345-path:hsa05231
P42345-path:hsa05230
P42345-path:hsa05224
P42345-path:hsa05221
P42345-path:hsa05215
P42345-path:hsa05214
P42345-path:hsa05206
P42345-path:hsa05205
P42345-path:hsa05200
P42345-path:hsa04931
P42345-path:hsa04930
P42345-path:hsa01522
Q9P1P5-path:hsa04080
P42345-path:hsa01521
P42345-path:hsa04920
P42345-path:hsa04919
P42345-path:hsa04910
P42345-path:hsa04659
P42345-path:hsa04213
P42345-path:hsa04211
P42345-path:hsa04140
P42345-path:hsa04630
P42345-path:hsa04371
P42345-path:hsa04152
Q8NER1-path:hsa04750
P42345-path:hsa04151
Q8NER1-path:hsa04080
P42345-path:hsa04150
P42345-path:hsa04072
P42345-path:hsa04066
P42345-path:hsa04012
Q15303-path:hsa05205
Q15303-path:hsa04144
Q15303-path:hsa04020
Q15303-path:hsa04012
P31391-path:hsa04080
Q9HBX9-path:hsa04080
Q9P2R7-path:hsa01200
Q9P2R7-path:hsa01100
Q9P2R7-path:hsa00640
P35372-path:hsa05032
Q9P2R7-path:hsa00020
P35372-path:hsa04915
P35372-path:hsa04080
Q15761-path:hsa04080
P49146-path:hsa04080
O14980-path:hsa05169
O14980-path:hsa05166
O14980-path:hsa05164
O14980-path:hsa03013
O14980-path:hsa03008
P41968-path:hsa04080
P04150-path:hsa04080
Q16478-path:hsa04724
Q16478-path:hsa04080
P60953-path:hsa05212
Q13002-path:hsa04724
P60953-path:hsa05211
Q13002-path:hsa04080
P60953-path:hsa05205
P39086-path:hsa04724
P60953-path:hsa05203
P39086-path:hsa04080
P60953-path:hsa05200
P60953-path:hsa05132
P60953-path:hsa05131
P60953-path:hsa05130
P60953-path:hsa05120
P60953-path:hsa05100
P60953-path:hsa04933
P60953-path:hsa04932
P60953-path:hsa04912
P23416-path:hsa04080
P60953-path:hsa04722
P60953-path:hsa04670
P60953-path:hsa04666
P60953-path:hsa04660
P60953-path:hsa04360
P60953-path:hsa04062
P60953-path:hsa04810
P60953-path:hsa04530
P60953-path:hsa04520
P60953-path:hsa04510
P60953-path:hsa04144
P60953-path:hsa04370
P60953-path:hsa04015
Q9BW92-path:hsa00970
P60953-path:hsa04014
P23381-path:hsa00970
P60953-path:hsa04010
P26640-path:hsa00970
P54136-path:hsa00970
P30305-path:hsa05206
P30305-path:hsa04914
P30305-path:hsa04110
O14764-path:hsa05033
P30305-path:hsa04010
O14764-path:hsa05032
O14764-path:hsa04727
O14764-path:hsa04723
O14764-path:hsa04080
O95363-path:hsa00970
P28472-path:hsa05033
P28472-path:hsa05032
P28472-path:hsa04727
P28472-path:hsa04726
P28472-path:hsa04723
P28472-path:hsa04080
O43497-path:hsa04930
P47870-path:hsa05033
O43497-path:hsa04925
P47870-path:hsa05032
O43497-path:hsa04713
P47870-path:hsa04727
O43497-path:hsa04020
P47897-path:hsa00970
P47870-path:hsa04726
O43497-path:hsa04010
P47897-path:hsa01100
P47870-path:hsa04723
O95180-path:hsa04925
Q9H0R6-path:hsa00970
P47870-path:hsa04080
O95180-path:hsa04713
Q9H0R6-path:hsa01100
P18505-path:hsa05033
O95180-path:hsa04020
P18505-path:hsa05032
O95180-path:hsa04010
P18505-path:hsa04727
P18505-path:hsa04726
P54098-path:hsa01100
P18505-path:hsa04723
P18505-path:hsa04080
Q16445-path:hsa05033
Q16445-path:hsa05032
Q16445-path:hsa04742
Q16445-path:hsa04727
Q16445-path:hsa04723
Q16445-path:hsa04080
P42574-path:hsa05416
O75874-path:hsa05230
P31644-path:hsa05033
P42574-path:hsa05210
O75874-path:hsa04146
P31644-path:hsa05032
P42574-path:hsa05206
O75874-path:hsa01230
P31644-path:hsa04742
P42574-path:hsa05205
O75874-path:hsa01210
P31644-path:hsa04727
P42574-path:hsa05203
O75874-path:hsa01200
P31644-path:hsa04723
P42574-path:hsa05200
O75874-path:hsa01100
P31644-path:hsa04080
P42574-path:hsa05168
O75874-path:hsa00480
P48169-path:hsa05033
P42574-path:hsa05161
O75874-path:hsa00020
P48169-path:hsa05032
P42574-path:hsa05152
P48169-path:hsa04742
P42574-path:hsa05146
P48169-path:hsa04727
P42574-path:hsa05145
P48169-path:hsa04723
P42574-path:hsa05134
P48169-path:hsa04080
P42574-path:hsa05133
P34903-path:hsa05033
P42574-path:hsa05120
P34903-path:hsa05032
P42574-path:hsa05016
P34903-path:hsa04742
P42574-path:hsa05014
P34903-path:hsa04727
P42574-path:hsa05012
P34903-path:hsa04723
P42574-path:hsa05010
P34903-path:hsa04080
P42574-path:hsa04933
P47869-path:hsa05033
P42574-path:hsa04932
P47869-path:hsa05032
P42574-path:hsa01524
P47869-path:hsa04742
P42574-path:hsa04726
P47869-path:hsa04727
P42574-path:hsa04657
P47869-path:hsa04723
P42574-path:hsa04650
P47869-path:hsa04080
P42574-path:hsa04215
P14867-path:hsa05033
P42574-path:hsa04210
P14867-path:hsa05032
P42574-path:hsa04115
P14867-path:hsa04742
P42574-path:hsa04668
P14867-path:hsa04727
P42574-path:hsa04010
P14867-path:hsa04723
P14867-path:hsa04080
P07099-path:hsa05204
O95665-path:hsa04080
P07099-path:hsa04976
P07099-path:hsa00980
P10635-path:hsa01522
P10635-path:hsa04726
P10635-path:hsa00982
P10635-path:hsa00980
P00734-path:hsa04610
P00734-path:hsa04810
P00734-path:hsa04080
P50052-path:hsa04614
P50052-path:hsa04261
P50052-path:hsa04080
P17787-path:hsa05033
P17787-path:hsa04725
P17787-path:hsa04080
P43681-path:hsa05033
P43681-path:hsa04725
P43681-path:hsa04080
Q15822-path:hsa04080
Q86SQ9-path:hsa00900
Q96E22-path:hsa00900
P01185-path:hsa04962
P01185-path:hsa04072
O00222-path:hsa04724
O00222-path:hsa04080
O00222-path:hsa04072
Q14833-path:hsa04742
Q14833-path:hsa04724
Q14833-path:hsa04080
Q14833-path:hsa04072
Q14832-path:hsa05030
Q14832-path:hsa04724
Q14832-path:hsa04080
Q14832-path:hsa04072
Q14416-path:hsa05030
Q14416-path:hsa04724
Q14416-path:hsa04080
Q14416-path:hsa04072
P07814-path:hsa00970
P07814-path:hsa01100
P07814-path:hsa00860
P00450-path:hsa00860
Q05193-path:hsa05100
Q05193-path:hsa04961
Q05193-path:hsa04721
Q05193-path:hsa04144
Q05193-path:hsa04072
O00555-path:hsa05033
O00555-path:hsa05032
Q6V0L0-path:hsa01100
O00555-path:hsa04930
Q6V0L0-path:hsa00830
O00555-path:hsa04742
O00555-path:hsa04730
O00555-path:hsa04728
O00555-path:hsa04727
O00555-path:hsa04726
O00555-path:hsa04725
O00555-path:hsa04724
O00555-path:hsa04723
O00555-path:hsa04721
O00555-path:hsa04020
O00555-path:hsa04010
P04637-path:hsa05418
P06241-path:hsa05416
P04637-path:hsa05230
P33260-path:hsa05204
P06241-path:hsa05162
P04637-path:hsa05224
P33260-path:hsa04726
P06241-path:hsa05130
P04637-path:hsa05223
P33260-path:hsa01100
P06241-path:hsa05020
P04637-path:hsa05222
P33260-path:hsa00830
P06241-path:hsa04725
P04637-path:hsa05220
P06241-path:hsa04664
P04637-path:hsa05219
P06241-path:hsa04660
P04637-path:hsa05218
P06241-path:hsa04650
P04637-path:hsa05217
P06241-path:hsa04611
P04637-path:hsa05216
P06241-path:hsa04380
P04637-path:hsa05215
P06241-path:hsa04360
P04637-path:hsa05214
P06241-path:hsa04520
P04637-path:hsa05213
P06241-path:hsa04510
P04637-path:hsa05212
P06241-path:hsa04072
P04637-path:hsa05210
P49419-path:hsa01230
P06241-path:hsa04071
P04637-path:hsa05206
P49419-path:hsa01100
P04637-path:hsa05205
P49419-path:hsa00620
P04637-path:hsa05203
P49419-path:hsa00561
P07339-path:hsa05152
P04637-path:hsa05202
P49419-path:hsa00410
P07339-path:hsa04210
P04637-path:hsa05200
P49419-path:hsa00380
P07339-path:hsa04142
P04637-path:hsa05169
P49419-path:hsa00340
P07339-path:hsa04140
P04637-path:hsa05168
P49419-path:hsa00330
P07339-path:hsa04071
P04637-path:hsa05166
Q9NQX3-path:hsa04727
P49419-path:hsa00310
P04637-path:hsa05162
Q9NQX3-path:hsa01100
P49419-path:hsa00300
P04637-path:hsa05161
Q9NQX3-path:hsa00790
P49419-path:hsa00280
P04637-path:hsa05160
P49419-path:hsa00260
P04637-path:hsa05016
P49419-path:hsa00071
P04637-path:hsa05014
P49419-path:hsa00053
P04637-path:hsa01524
P49419-path:hsa00010
P04637-path:hsa01522
P04637-path:hsa04919
P04637-path:hsa04722
P04637-path:hsa04211
P04637-path:hsa04210
P04637-path:hsa04115
P04637-path:hsa04110
P04637-path:hsa04310
P04179-path:hsa05016
P04637-path:hsa04151
P04179-path:hsa04213
P04637-path:hsa04071
P04179-path:hsa04211
P04637-path:hsa04010
P04179-path:hsa04146
P04179-path:hsa04068
O00141-path:hsa04960
O00141-path:hsa04151
O00141-path:hsa04150
O00141-path:hsa04068
P24385-path:hsa05416
P24385-path:hsa05224
P24385-path:hsa05223
P24385-path:hsa05222
P24385-path:hsa05221
P24385-path:hsa05220
P01375-path:hsa05418
P24385-path:hsa05219
P01375-path:hsa05414
P24385-path:hsa05218
P01375-path:hsa05410
P24385-path:hsa05216
P01375-path:hsa05332
P24385-path:hsa05215
P01375-path:hsa05330
P24385-path:hsa05214
P01375-path:hsa05323
P24385-path:hsa05213
P01375-path:hsa05322
P24385-path:hsa05212
P01375-path:hsa05321
P24385-path:hsa05210
P01375-path:hsa05310
P24385-path:hsa05206
P01375-path:hsa05205
P24385-path:hsa05205
P01375-path:hsa05168
P24385-path:hsa05203
P01375-path:hsa05166
P24385-path:hsa05200
P01375-path:hsa05164
P24385-path:hsa05166
P01375-path:hsa05161
P24385-path:hsa05162
P01375-path:hsa05160
P24385-path:hsa05161
P01375-path:hsa05152
P24385-path:hsa04933
P01375-path:hsa05146
P24385-path:hsa01522
P01375-path:hsa05145
P24385-path:hsa04921
P01375-path:hsa05144
P24385-path:hsa04919
P01375-path:hsa05143
P24385-path:hsa04917
P01375-path:hsa05142
P24385-path:hsa04530
P01375-path:hsa05140
P24385-path:hsa04510
P01375-path:hsa05134
P24385-path:hsa04115
P01375-path:hsa05133
P24385-path:hsa04110
P01375-path:hsa05014
P24385-path:hsa04630
P01375-path:hsa05010
P24385-path:hsa04390
P01375-path:hsa04940
P24385-path:hsa04371
P01375-path:hsa04933
P24385-path:hsa04340
P01375-path:hsa04932
P24666-path:hsa04520
P24385-path:hsa04310
P01375-path:hsa04931
P24666-path:hsa01100
P24385-path:hsa04152
P01375-path:hsa04930
P24666-path:hsa00740
P24385-path:hsa04151
P01375-path:hsa01523
P24666-path:hsa00730
P24385-path:hsa04068
P01375-path:hsa04920
P01375-path:hsa04664
P01375-path:hsa04660
P01375-path:hsa04657
P01375-path:hsa04650
P01375-path:hsa04640
P01375-path:hsa04622
P05186-path:hsa01100
P01375-path:hsa04621
P05186-path:hsa00790
P01375-path:hsa04620
P05186-path:hsa00730
P01375-path:hsa04612
P09923-path:hsa01100
P01375-path:hsa04380
P09923-path:hsa00790
P01375-path:hsa04210
P09923-path:hsa00730
P01375-path:hsa04668
P42898-path:hsa01523
P01375-path:hsa04350
P42898-path:hsa01200
P01375-path:hsa04150
P42898-path:hsa01100
P01375-path:hsa04071
P42898-path:hsa00670
P01375-path:hsa04064
P01375-path:hsa04060
P01375-path:hsa04010
P23368-path:hsa01200
P23368-path:hsa00620
Q9UNP4-path:hsa01100
Q9UNP4-path:hsa00604
Q8N0V5-path:hsa01100
Q8N0V5-path:hsa00601
P23560-path:hsa05034
P05091-path:hsa01100
P23560-path:hsa05030
P05091-path:hsa00620
P23560-path:hsa05016
P05091-path:hsa00561
P23560-path:hsa04722
P05091-path:hsa00410
P23560-path:hsa04024
Q13510-path:hsa04142
P05091-path:hsa00380
P23560-path:hsa04010
Q13510-path:hsa04071
P05091-path:hsa00340
Q13510-path:hsa01100
P05091-path:hsa00330
Q13510-path:hsa00600
P05091-path:hsa00310
P15289-path:hsa04142
P05091-path:hsa00280
P15289-path:hsa00600
P05091-path:hsa00071
P05091-path:hsa00053
P05091-path:hsa00010
P35354-path:hsa05222
P35354-path:hsa05206
P35354-path:hsa05204
P35354-path:hsa05200
P35354-path:hsa05140
P35354-path:hsa04923
P35354-path:hsa04921
P35354-path:hsa04913
P35354-path:hsa04726
P35354-path:hsa04723
P35354-path:hsa04657
P35354-path:hsa04668
P35354-path:hsa04370
P35354-path:hsa04064
P35354-path:hsa01100
Q96EB6-path:hsa05206
P35354-path:hsa00590
Q96EB6-path:hsa05031
P23219-path:hsa04923
Q96EB6-path:hsa04922
P23219-path:hsa04726
Q96EB6-path:hsa04213
P23219-path:hsa04611
Q96EB6-path:hsa04211
P23219-path:hsa01100
Q96EB6-path:hsa04152
P23219-path:hsa00590
Q96EB6-path:hsa04068
Q9H4B4-path:hsa05152
Q9H4B4-path:hsa04068
P11712-path:hsa05204
P11712-path:hsa04726
P11712-path:hsa01100
P11712-path:hsa00982
Q13972-path:hsa04510
P11712-path:hsa00980
Q13972-path:hsa04014
P11712-path:hsa00830
Q13972-path:hsa04010
P11712-path:hsa00591
P11712-path:hsa00590
P10632-path:hsa05204
P10632-path:hsa04726
P10632-path:hsa01100
P10632-path:hsa00982
P10632-path:hsa00830
P10632-path:hsa00591
P10632-path:hsa00590
P33261-path:hsa05204
P33261-path:hsa04726
P33261-path:hsa01100
P33261-path:hsa00982
P33261-path:hsa00591
P33261-path:hsa00590
P20813-path:hsa01100
P20813-path:hsa00982
P20813-path:hsa00980
P20813-path:hsa00830
P20813-path:hsa00590
Q7Z449-path:hsa01100
Q7Z449-path:hsa00590
Q16880-path:hsa01100
Q16880-path:hsa00600
Q16880-path:hsa00565
P11166-path:hsa05230
P11166-path:hsa05211
P11166-path:hsa05200
P11166-path:hsa05166
P11166-path:hsa04931
P11166-path:hsa04976
P11166-path:hsa04922
P11166-path:hsa04920
P11166-path:hsa04919
P11166-path:hsa04911
P11166-path:hsa04066
O14939-path:hsa05231
O14939-path:hsa04912
O14939-path:hsa04724
O14939-path:hsa04666
O14939-path:hsa04144
O14939-path:hsa04072
O14939-path:hsa04071
O14939-path:hsa04024
O14939-path:hsa04014
O14939-path:hsa01100
O14939-path:hsa00565
O14939-path:hsa00564
Q13393-path:hsa05231
Q13393-path:hsa05212
Q13393-path:hsa05200
Q13393-path:hsa04912
Q13393-path:hsa04724
Q13393-path:hsa04666
Q13393-path:hsa04144
Q13393-path:hsa04072
Q16665-path:hsa05231
Q13393-path:hsa04071
Q16665-path:hsa05230
Q13393-path:hsa04024
Q16665-path:hsa05211
Q13393-path:hsa04014
Q16665-path:hsa05205
Q13393-path:hsa01100
Q16665-path:hsa05200
Q13393-path:hsa00565
Q16665-path:hsa04919
Q13393-path:hsa00564
Q16665-path:hsa04659
Q16665-path:hsa04140
Q16665-path:hsa04066
O15519-path:hsa05142
O15519-path:hsa04210
O15519-path:hsa04140
O15519-path:hsa04668
O15519-path:hsa04064
O00206-path:hsa05323
O00206-path:hsa05321
O00206-path:hsa05205
P04054-path:hsa04975
O00206-path:hsa05164
P04054-path:hsa04972
O00206-path:hsa05162
P04054-path:hsa04270
O00206-path:hsa05161
P04054-path:hsa04014
O00206-path:hsa05152
P04054-path:hsa01100
O00206-path:hsa05146
P04054-path:hsa00592
O00206-path:hsa05145
P04054-path:hsa00591
O00206-path:hsa05144
P04054-path:hsa00590
O00206-path:hsa05142
P04054-path:hsa00565
O00206-path:hsa05140
P04054-path:hsa00564
O00206-path:hsa05134
O00206-path:hsa05133
O00206-path:hsa05132
O00206-path:hsa05130
O00206-path:hsa04621
O00206-path:hsa04620
O00206-path:hsa04145
O00206-path:hsa04151
O00206-path:hsa04066
O00206-path:hsa04064
Q9H3S5-path:hsa01100
Q9H3S5-path:hsa00563
P37287-path:hsa01100
P37287-path:hsa00563
P60484-path:hsa05230
P60484-path:hsa05224
P60484-path:hsa05222
P60484-path:hsa05218
P60484-path:hsa05215
P60484-path:hsa05214
P60484-path:hsa05213
P60484-path:hsa05206
P60484-path:hsa05200
P60484-path:hsa05161
P60484-path:hsa04931
P60484-path:hsa01521
P60484-path:hsa04510
P60484-path:hsa04140
P60484-path:hsa04115
P60484-path:hsa04151
P60484-path:hsa04150
P60484-path:hsa04071
P60484-path:hsa04070
P60484-path:hsa04068
P60484-path:hsa00562
P16885-path:hsa05223
P16885-path:hsa05214
P16885-path:hsa05206
P16885-path:hsa05205
P16885-path:hsa05200
P16885-path:hsa05169
P16885-path:hsa05120
P16885-path:hsa05110
P16885-path:hsa04933
P16885-path:hsa01521
P16885-path:hsa04919
P16885-path:hsa04750
P16885-path:hsa04722
P16885-path:hsa04670
P16885-path:hsa04666
P16885-path:hsa04664
P16885-path:hsa04662
P16885-path:hsa04650
P16885-path:hsa04611
P16885-path:hsa04380
P16885-path:hsa04360
P16885-path:hsa04370
P16885-path:hsa04072
P16885-path:hsa04070
P16885-path:hsa04066
P16885-path:hsa04064
P16885-path:hsa04020
P16885-path:hsa04014
P16885-path:hsa04012
P16885-path:hsa01100
P16885-path:hsa00562
P19174-path:hsa05231
P19174-path:hsa05223
P19174-path:hsa05214
P19174-path:hsa05206
P19174-path:hsa05205
P19174-path:hsa05200
P19174-path:hsa05169
P19174-path:hsa05120
P19174-path:hsa05110
P19174-path:hsa04933
P19174-path:hsa01521
P19174-path:hsa04919
P19174-path:hsa04750
P19174-path:hsa04722
P19174-path:hsa04670
P19174-path:hsa04666
P19174-path:hsa04664
P19174-path:hsa04660
P19174-path:hsa04659
P19174-path:hsa04658
P19174-path:hsa04650
P19174-path:hsa04360
P19174-path:hsa04370
P19174-path:hsa04072
P19174-path:hsa04070
P19174-path:hsa04066
P19174-path:hsa04064
P19174-path:hsa04020
P19174-path:hsa04015
P19174-path:hsa04014
P19174-path:hsa04012
P19174-path:hsa01100
P19174-path:hsa00562
P13500-path:hsa05418
P13500-path:hsa05323
P13500-path:hsa05168
P13500-path:hsa05164
P13500-path:hsa05144
P13500-path:hsa05142
P13500-path:hsa04933
P13500-path:hsa04657
P13500-path:hsa04621
P13500-path:hsa04062
P13500-path:hsa04668
P13500-path:hsa04060
P25106-path:hsa04060
P48357-path:hsa04932
P48357-path:hsa04920
P48357-path:hsa04630
P48357-path:hsa04152
P48357-path:hsa04080
P48357-path:hsa04060
P28482-path:hsa05231
P28482-path:hsa05230
P28482-path:hsa05224
P28482-path:hsa05223
P28482-path:hsa05221
P28482-path:hsa05220
P28482-path:hsa05219
P28482-path:hsa05218
P28482-path:hsa05216
P28482-path:hsa05215
P28482-path:hsa05214
P28482-path:hsa05213
P28482-path:hsa05212
P28482-path:hsa05211
P28482-path:hsa05210
P28482-path:hsa05206
P28482-path:hsa05205
P28482-path:hsa05203
P28482-path:hsa05200
P28482-path:hsa05164
P28482-path:hsa05161
P28482-path:hsa05160
P28482-path:hsa05152
P28482-path:hsa05145
P28482-path:hsa05142
P28482-path:hsa05140
P28482-path:hsa05133
P28482-path:hsa05132
P28482-path:hsa05131
P28482-path:hsa05034
P28482-path:hsa05020
P28482-path:hsa05010
P28482-path:hsa04933
P28482-path:hsa04930
P28482-path:hsa01524
P28482-path:hsa01522
P28482-path:hsa01521
P28482-path:hsa04960
P28482-path:hsa04921
P28482-path:hsa04919
P28482-path:hsa04917
P28482-path:hsa04916
P28482-path:hsa04915
P28482-path:hsa04914
P28482-path:hsa04912
P28482-path:hsa04910
P28482-path:hsa04730
P28482-path:hsa04726
P28482-path:hsa04725
P28482-path:hsa04724
P28482-path:hsa04723
P28482-path:hsa04722
P28482-path:hsa04720
P28482-path:hsa04713
P28482-path:hsa04666
P28482-path:hsa04664
P28482-path:hsa04662
P28482-path:hsa04660
P28482-path:hsa04659
P28482-path:hsa04658
P28482-path:hsa04657
P28482-path:hsa04650
P28482-path:hsa04621
P28482-path:hsa04620
P28482-path:hsa04611
P28482-path:hsa04380
P28482-path:hsa04360
P28482-path:hsa04320
P28482-path:hsa04270
P28482-path:hsa04261
P28482-path:hsa04062
P28482-path:hsa04810
P28482-path:hsa04550
P28482-path:hsa04540
P28482-path:hsa04520
P28482-path:hsa04510
P28482-path:hsa04210
P28482-path:hsa04140
P28482-path:hsa04114
P28482-path:hsa04668
P28482-path:hsa04371
P28482-path:hsa04370
P28482-path:hsa04350
P28482-path:hsa04151
P28482-path:hsa04150
P28482-path:hsa04072
P28482-path:hsa04071
P28482-path:hsa04068
P28482-path:hsa04066
P28482-path:hsa04024
P28482-path:hsa04022
P28482-path:hsa04015
P28482-path:hsa04014
P28482-path:hsa04012
[truncated: 863 more rows]
