# Supplementary material for: Insights about multi-targeting and synergistic neuromodulators in Ayurvedic herbs against epilepsy: integrated computational studies on drug-target and protein-protein interaction networks
Source: Sci Rep. 2019 Jul 22;9:10565. doi: 10.1038/s41598-019-46715-6 (PMC6646331; doi:10.1038/s41598-019-46715-6)
Supplement: Supplementary file 12 — Table S11 [file 41598_2019_46715_MOESM12_ESM.xlsx]

## Sheet: D,D1,D2 dataset
D DATASET			D1 DATASET			D2 DATASET
PROTEINS WITH THEIR DRUGS FROM DRUGBANK			PROTEINS WITH THEIR DPCs (as obtained in our study)			PROTEINS WITH THEIR DRUGS FROM DRUGBANK
A5X5Y0.DB01049			PC003.P04637			O00222.DB00142
A5X5Y0.DB09304			PC003.P23219			O00555.DB00230
A5X5Y0.DB13025	TOTAL DRUGS = 1684		PC003.P35354	TOTAL DPCS (here DPCs not drugbank drugs) = 241		O00555.DB00661	TOTAL DRUGS = 467
A5X5Y0.DB00898	TOTAL PROTEINS= 1311		PC003.P42574	TOTAL PROTEINS= 81		O00555.DB00836	TOTAL PROTEINS= 81
O00141.DB03247			PC004.P11712			O00555.DB01244
O00206.DB01183			PC004.P23219			O00555.DB00421
O00206.DB03017			PC004.P35354			O14764.DB00231
O00206.DB13615			PC006.P23219			O14764.DB00546
O00222.DB00142			PC006.P35354			O14764.DB00683
O00329.DB00201			PC006.Q05586			O14764.DB00690
O00329.DB12483			PC007.P08172			O14764.DB00801
O00459.DB01064			PC007.P29475			O14764.DB00829
O00519.DB00316			PC007.P42574			O14764.DB00842
O00519.DB00599			PC008.P31645			O14764.DB00897
O00555.DB00230			PC016.P11229			O14764.DB00898
O00555.DB00661			PC020.P08908			O14764.DB01215
O00555.DB00836			PC020.P14416			O14764.DB01558
O00555.DB01244			PC020.P21397			O14764.DB01559
O00555.DB00421			PC020.P28222			O14764.DB01567
O00591.DB00231			PC020.P28223			O14764.DB01587
O00591.DB00546			PC020.P28335			O14764.DB01588
O00591.DB00683			PC020.P34969			O14764.DB01589
O00591.DB00690			PC021.P21397			O14764.DB01594
O00591.DB00801			PC021.P28223			O14764.DB01595
O00591.DB00829			PC021.P28335			O14764.DB00186
O00591.DB00842			PC021.P31645			O14764.DB00189
O00591.DB00897			PC022.P11229			O14764.DB00228
O00591.DB00898			PC022.P23219			O14764.DB00231
O00591.DB01215			PC022.P31645			O14764.DB00237
O00591.DB01558			PC022.P35354			O14764.DB00241
O00591.DB01559			PC030.P35354			O14764.DB00273
O00591.DB01567			PC031.P29475			O14764.DB00292
O00591.DB01588			PC039.P05771			O14764.DB00306
O00591.DB01589			PC039.P10635			O14764.DB00312
O00591.DB01594			PC039.P11712			O14764.DB00334
O00591.DB01595			PC043.P01100			O14764.DB00349
O00591.DB00186			PC043.P04637			O14764.DB00371
O00591.DB00189			PC043.P06850			O14764.DB00402
O00591.DB00228			PC043.P07101			O14764.DB00404
O00591.DB00231			PC043.P10415			O14764.DB00475
O00591.DB00237			PC043.P10632			O14764.DB00543
O00591.DB00241			PC043.P10635			O14764.DB00555
O00591.DB00273			PC043.P11712			O14764.DB00628
O00591.DB00292			PC043.P15104			O14764.DB00659
O00591.DB00306			PC043.P16220			O14764.DB00753
O00591.DB00312			PC043.P21964			O14764.DB00794
O00591.DB00334			PC043.P23560			O14764.DB00801
O00591.DB00349			PC043.P28223			O14764.DB00818
O00591.DB00371			PC043.P28482			O14764.DB00829
O00591.DB00402			PC043.P29475			O14764.DB00842
O00591.DB00404			PC043.P31645			O14764.DB00897
O00591.DB00475			PC043.P31749			O14764.DB01028
O00591.DB00543			PC043.P33261			O14764.DB01049
O00591.DB00555			PC043.P34969			O14764.DB01068
O00591.DB00628			PC043.P35354			O14764.DB01107
O00591.DB00659			PC043.P42574			O14764.DB01159
O00591.DB00753			PC043.Q16620			O14764.DB01189
O00591.DB00794			PC043.Q9H2X9			O14764.DB01205
O00591.DB00801			PC045.P04637			O14764.DB01215
O00591.DB00818			PC045.P07101			O14764.DB01236
O00591.DB00829			PC045.P28223			O14764.DB01437
O00591.DB00842			PC045.P28335			O14764.DB01588
O00591.DB00897			PC046.P08908			O14764.DB01589
O00591.DB01028			PC046.P17787			O14764.DB01708
O00591.DB01049			PC046.P21397			O14764.DB01956
O00591.DB01068			PC046.P28222			O14764.DB09118
O00591.DB01107			PC046.P28223			O14764.DB11582
O00591.DB01159			PC046.P28335			O14764.DB11901
O00591.DB01189			PC046.P31645			O14939.DB00122
O00591.DB01205			PC046.P34969			O15350.DB01593
O00591.DB01215			PC046.P43681			O75899.DB00181
O00591.DB01236			PC051.P01100			O75899.DB00996
O00591.DB01437			PC051.P21554			O75899.DB02530
O00591.DB01588			PC051.P28223			O94925.DB00142
O00591.DB01589			PC051.P28482			P01100.DB08813
O00591.DB01708			PC051.P29475			P01100.DB00852
O00591.DB01956			PC051.P42574			P01138.DB01407
O00591.DB09118			PC051.P78352			P01138.DB09221
O00591.DB11582			PC052.P05771			P04637.DB00945
O00591.DB11901			PC052.P35354			P04637.DB01593
O00763.DB00121			PC052.P42574			P05771.DB00163
O00763.DB00173			PC059.P04637			P05771.DB08862
O00764.DB00147			PC059.P28223			P05771.DB14001
O00764.DB00165			PC059.P28335			P05771.DB14002
O14521.DB00139			PC059.P31645			P05771.DB00675
O14521.DB00756			PC068.P06241			P06241.DB01254
O14556.DB00157			PC073.P36544			P06850.DB01285
O14556.DB01593			PC073.P43681			P07101.DB00120
O14556.DB11638			PC075.P08172			P07101.DB00135
O14561.DB00157			PC076.P08172			P07101.DB00360
O14618.DB01593			PC076.P11229			P07101.DB00765
O14646.DB00445			PC076.P20309			P08172.DB00202
O14649.DB00561			PC081.P23219			P08172.DB00246
O14649.DB01159			PC086.O00555			P08172.DB00280
O14717.DB00738			PC086.P10635			P08172.DB00321
O14717.DB09462			PC086.P21397			P08172.DB00332
O14732.DB01356			PC086.P23219			P08172.DB00334
O14746.DB00495			PC086.P28223			P08172.DB00340
O14756.DB00139			PC086.P35354			P08172.DB00342
O14764.DB00231			PC086.P42574			P08172.DB00363
O14764.DB00546			PC096.P06241			P08172.DB00376
O14764.DB00683			PC096.P19838			P08172.DB00383
O14764.DB00690			PC097.P31645			P08172.DB00387
O14764.DB00801			PC097.P42574			P08172.DB00392
O14764.DB00829			PC101.P10635			P08172.DB00408
O14764.DB00842			PC101.P11712			P08172.DB00411
O14764.DB00897			PC102.P35354			P08172.DB00420
O14764.DB00898			PC103.P21397			P08172.DB00424
O14764.DB01215			PC103.P23219			P08172.DB00434
O14764.DB01558			PC103.P35354			P08172.DB00458
O14764.DB01559			PC104.P23219			P08172.DB00462
O14764.DB01567			PC104.P28223			P08172.DB00483
O14764.DB01587			PC104.P28335			P08172.DB00496
O14764.DB01588			PC104.P35354			P08172.DB00508
O14764.DB01589			PC104.P42574			P08172.DB00517
O14764.DB01594			PC110.P11229			P08172.DB00540
O14764.DB01595			PC110.P23219			P08172.DB00572
O14764.DB00186			PC110.P31645			P08172.DB00622
O14764.DB00189			PC110.P35354			P08172.DB00715
O14764.DB00228			PC116.O14939			P08172.DB00725
O14764.DB00231			PC116.O15350			P08172.DB00728
O14764.DB00237			PC116.O94925			P08172.DB00747
O14764.DB00241			PC116.P01138			P08172.DB00777
O14764.DB00273			PC116.P04637			P08172.DB00785
O14764.DB00292			PC116.P06241			P08172.DB00804
O14764.DB00306			PC116.P10635			P08172.DB00809
O14764.DB00312			PC116.P11712			P08172.DB00835
O14764.DB00334			PC116.P15104			P08172.DB00907
O14764.DB00349			PC116.P21397			P08172.DB00934
O14764.DB00371			PC116.P21964			P08172.DB00986
O14764.DB00402			PC116.P23219			P08172.DB01019
O14764.DB00404			PC116.P28482			P08172.DB01036
O14764.DB00475			PC116.P29475			P08172.DB01062
O14764.DB00543			PC116.P31749			P08172.DB01069
O14764.DB00555			PC116.P33261			P08172.DB01075
O14764.DB00628			PC116.P35354			P08172.DB01085
O14764.DB00659			PC116.P39086			P08172.DB01135
O14764.DB00753			PC116.P42261			P08172.DB01142
O14764.DB00794			PC116.P42262			P08172.DB01148
O14764.DB00801			PC116.P42263			P08172.DB01151
O14764.DB00818			PC116.P42574			P08172.DB01224
O14764.DB00829			PC116.P48058			P08172.DB01226
O14764.DB00842			PC116.P63027			P08172.DB01231
O14764.DB00897			PC116.P78352			P08172.DB01238
O14764.DB01028			PC116.Q05329			P08172.DB01239
O14764.DB01049			PC116.Q05586			P08172.DB01336
O14764.DB01068			PC116.Q12879			P08172.DB01337
O14764.DB01107			PC116.Q13002			P08172.DB01338
O14764.DB01159			PC116.Q13224			P08172.DB01403
O14764.DB01189			PC116.Q13393			P08172.DB01409
O14764.DB01205			PC116.Q14643			P08172.DB01591
O14764.DB01215			PC116.Q14957			P08172.DB03128
O14764.DB01236			PC116.Q16478			P08172.DB06702
O14764.DB01437			PC116.Q16620			P08172.DB06787
O14764.DB01588			PC116.Q99259			P08172.DB08801
O14764.DB01589			PC116.Q9NQX3			P08172.DB08897
O14764.DB01708			PC120.P06241			P08172.DB09076
O14764.DB01956			PC120.P21397			P08172.DB09167
O14764.DB09118			PC129.P08172			P08172.DB09262
O14764.DB11582			PC129.P29475			P08172.DB09300
O14764.DB11901			PC129.P31645			P08172.DB00454
O14786.DB00039			PC129.P33261			P08172.DB00543
O14786.DB04895			PC130.P19838			P08172.DB00555
O14788.DB00480			PC130.P21397			P08172.DB00568
O14788.DB06643			PC132.P04637			P08172.DB00726
O14788.DB11582			PC132.P08172			P08172.DB01221
O14842.DB00159			PC132.P11229			P08908.DB00216
O14920.DB00244			PC132.P20309			P08908.DB00246
O14920.DB00795			PC132.P29475			P08908.DB00247
O14920.DB00945			PC133.P08172			P08908.DB00248
O14920.DB00995			PC133.P11229			P08908.DB00268
O14920.DB01169			PC133.P20309			P08908.DB00315
O14920.DB06151			PC133.P29475			P08908.DB00321
O14936.DB01942			PC138.P05771			P08908.DB00334
O14939.DB00122			PC138.P28482			P08908.DB00363
O15067.DB00142			PC138.P35354			P08908.DB00408
O15111.DB00233			PC138.P42574			P08908.DB00413
O15111.DB00244			PC139.P08172			P08908.DB00458
O15111.DB00795			PC139.P11229			P08908.DB00477
O15111.DB06151			PC139.P20309			P08908.DB00490
O15217.DB00143			PC139.P31645			P08908.DB00540
O15269.DB00114			PC142.P23219			P08908.DB00543
O15269.DB00133			PC142.P35354			P08908.DB00571
O15350.DB01593			PC146.P11229			P08908.DB00589
O15379.DB02546			PC146.P20309			P08908.DB00656
O15379.DB05015			PC146.P28223			P08908.DB00669
O15379.DB06603			PC146.P28335			P08908.DB00696
O15382.DB00114			PC146.P41594			P08908.DB00714
O15382.DB00142			PC146.Q13255			P08908.DB00726
O15382.DB00149			PC148.P23219			P08908.DB00734
O15382.DB00167			PC148.P35354			P08908.DB00866
O15399.DB00142			PC149.P04637			P08908.DB00904
O15399.DB00454			PC149.P08172			P08908.DB00952
O15399.DB01173			PC149.P10632			P08908.DB00960
O15399.DB06151			PC149.P10635			P08908.DB00988
O15399.DB00659			PC149.P11229			P08908.DB01142
O15399.DB09409			PC149.P11712			P08908.DB01149
O15399.DB09481			PC149.P28482			P08908.DB01151
O15399.DB13146			PC149.P29475			P08908.DB01186
O15399.DB00289			PC149.P31645			P08908.DB01200
O15399.DB00312			PC149.P31749			P08908.DB01224
O15399.DB00418			PC149.P33261			P08908.DB01238
O15399.DB00996			PC149.P35354			P08908.DB01267
O15399.DB01174			PC149.P42574			P08908.DB01359
O15399.DB01708			PC153.P19838			P08908.DB01392
O15399.DB04896			PC153.P21397			P08908.DB01614
O15399.DB06738			PC153.P42574			P08908.DB01616
O15427.DB00119			PC161.O14764			P08908.DB01618
O15440.DB11672			PC161.O75899			P08908.DB01621
O15460.DB00139			PC161.P01100			P08908.DB01622
O15460.DB00172			PC161.P04637			P08908.DB04908
O15528.DB01436			PC161.P06241			P08908.DB04946
O15530.DB00482			PC161.P06850			P08908.DB05271
O15554.DB00228			PC161.P07101			P08908.DB06016
O15554.DB00257			PC161.P10415			P08908.DB06148
O15554.DB00468			PC161.P11712			P08908.DB06216
O15554.DB01110			PC161.P14416			P08908.DB06684
O15554.DB01159			PC161.P14867			P08908.DB08807
O15554.DB00721			PC161.P15104			P08908.DB08810
O15554.DB09089			PC161.P16220			P08908.DB08815
O43174.DB00755			PC161.P17787			P08908.DB08922
O43175.DB00157			PC161.P18505			P08908.DB09061
O43193.DB00199			PC161.P23560			P08908.DB09068
O43252.DB09462			PC161.P28223			P08908.DB09128
O43272.DB00172			PC161.P28472			P08908.DB09167
O43447.DB00172			PC161.P28482			P08908.DB09244
O43451.DB00284			PC161.P29475			P08908.DB09289
O43451.DB00491			PC161.P31644			P08908.DB01049
O43451.DB04878			PC161.P31749			P08908.DB09304
O43497.DB00347			PC161.P33261			P08908.DB13025
O43497.DB00568			PC161.P34903			P08908.DB01221
O43497.DB00593			PC161.P34969			P10415.DB01050
O43497.DB00661			PC161.P35354			P10415.DB01229
O43497.DB00909			PC161.P41594			P10415.DB01248
O43497.DB04841			PC161.P42261			P10415.DB01367
O43497.DB05246			PC161.P42262			P10415.DB06756
O43497.DB09061			PC161.P42263			P10415.DB08871
O43497.DB00421			PC161.P42574			P10415.DB09213
O43497.DB09089			PC161.P43681			P10415.DB09401
O43497.DB09231			PC161.P47869			P10415.DB11581
O43497.DB09238			PC161.P47870			P10632.DB00951
O43570.DB00562			PC161.P48058			P10632.DB03796
O43570.DB00774			PC161.P48169			P10635.DB01267
O43570.DB00819			PC161.P48549			P10635.DB11994
O43570.DB00909			PC161.P63027			P11229.DB00185
O43570.DB00999			PC161.Q05586			P11229.DB00202
O43612.DB03088			PC161.Q12879			P11229.DB00209
O43613.DB09034			PC161.Q13224			P11229.DB00215
O43614.DB09034			PC161.Q14957			P11229.DB00219
O43617.DB03796			PC161.Q16445			P11229.DB00245
O43708.DB00143			PC161.Q92806			P11229.DB00246
O43708.DB08809			PC161.Q99259			P11229.DB00280
O43741.DB00131			PC163.P11229			P11229.DB00321
O43741.DB00945			PC163.P11712			P11229.DB00332
O43776.DB00174			PC163.P20309			P11229.DB00334
O43837.DB00157			PC163.P28223			P11229.DB00340
O60218.DB00605			PC163.P28335			P11229.DB00342
O60294.DB00149			PC163.P35354			P11229.DB00354
O60391.DB00142			PC163.P41594			P11229.DB00363
O60391.DB00145			PC163.Q13255			P11229.DB00366
O60391.DB01159			PC169.P05771			P11229.DB00376
O60391.DB01173			PC169.P23219			P11229.DB00383
O60391.DB00659			PC169.P35354			P11229.DB00387
O60391.DB09409			PC179.P04637			P11229.DB00392
O60391.DB09481			PC179.P07101			P11229.DB00408
O60391.DB13146			PC179.P11229			P11229.DB00411
O60391.DB00289			PC179.P20309			P11229.DB00420
O60391.DB00312			PC179.P28223			P11229.DB00424
O60391.DB00418			PC179.P28335			P11229.DB00434
O60391.DB00996			PC179.P28482			P11229.DB00458
O60391.DB01174			PC179.P29475			P11229.DB00462
O60391.DB01708			PC179.P31749			P11229.DB00477
O60391.DB04896			PC179.P35354			P11229.DB00483
O60391.DB06738			PC179.P41594			P11229.DB00496
O60488.DB00159			PC179.P42574			P11229.DB00508
O60488.DB00412			PC179.Q13255			P11229.DB00517
O60502.DB00428			PC179.Q99259			P11229.DB00540
O60603.DB00045			PC182.P04637			P11229.DB00543
O60603.DB11601			PC182.P42574			P11229.DB00572
O60656.DB04552			PC182.Q99259			P11229.DB00622
O60656.DB04824			PC183.P06241			P11229.DB00670
O60669.DB00119			PC188.P42574			P11229.DB00715
O60674.DB08877			PC189.P28223			P11229.DB00725
O60674.DB08895			PC189.P28335			P11229.DB00747
O60674.DB11817			PC189.P31645			P11229.DB00771
O60701.DB00157			PC191.P21397			P11229.DB00777
O60701.DB09130			PC193.P21397			P11229.DB00782
O60706.DB01016			PC193.P29475			P11229.DB00785
O60706.DB09220			PC198.P08908			P11229.DB00804
O60760.DB00143			PC198.P28222			P11229.DB00805
O60760.DB00162			PC198.P42574			P11229.DB00809
O60760.DB00755			PC200.P08172			P11229.DB00810
O60760.DB07615			PC200.P11229			P11229.DB00835
O60760.DB09462			PC200.P20309			P11229.DB00875
O60840.DB00393			PC200.P28223			P11229.DB00907
O60840.DB00568			PC200.P28335			P11229.DB00934
O60840.DB00661			PC209.P35354			P11229.DB00940
O60840.DB04855			PC215.P21397			P11229.DB00942
O60840.DB04920			PC215.P35354			P11229.DB00979
O60840.DB09229			PC218.P08172			P11229.DB00986
O60840.DB00421			PC218.P11229			P11229.DB01019
O60840.DB09089			PC218.P20309			P11229.DB01036
O60840.DB09231			PC218.P31645			P11229.DB01062
O60840.DB09232			PC220.P06241			P11229.DB01069
O60840.DB09236			PC220.P29475			P11229.DB01085
O60840.DB09238			PC223.P21397			P11229.DB01142
O60942.DB02325			PC237.P10635			P11229.DB01148
O75340.DB01373			PC237.P11712			P11229.DB01151
O75340.DB01593			PC237.P35354			P11229.DB01175
O75340.DB11093			PC238.P23219			P11229.DB01224
O75340.DB11348			PC238.P35354			P11229.DB01231
O75390.DB04272			PC242.P10635			P11229.DB01233
O75469.DB00163			PC242.P11712			P11229.DB01238
O75469.DB00239			PC242.P31645			P11229.DB01239
O75469.DB00252			PC242.P35354			P11229.DB01403
O75469.DB00255			PC249.P08172			P11229.DB01409
O75469.DB00257			PC249.P11229			P11229.DB01591
O75469.DB00312			PC249.P11712			P11229.DB01618
O75469.DB00396			PC249.P20309			P11229.DB03128
O75469.DB00421			PC249.P29475			P11229.DB04843
O75469.DB00431			PC249.P33261			P11229.DB06702
O75469.DB00499			PC254.P08172			P11229.DB06787
O75469.DB00503			PC254.P11229			P11229.DB08897
O75469.DB00530			PC254.P20309			P11229.DB09076
O75469.DB00531			PC254.P31645			P11229.DB09167
O75469.DB00564			PC260.P21554			P11229.DB09262
O75469.DB00675			PC260.P23219			P11229.DB11156
O75469.DB00682			PC260.P35354			P11229.DB00454
O75469.DB00754			PC261.P06241			P11229.DB00543
O75469.DB00783			PC262.P08172			P11229.DB00555
O75469.DB00834			PC262.P11229			P11229.DB00568
O75469.DB00849			PC262.P20309			P11229.DB00726
O75469.DB00977			PC262.P31645			P11229.DB01221
O75469.DB01026			PC265.P23219			P11712.DB11994
O75469.DB01039			PC265.P35354			P14416.DB00182
O75469.DB01045			PC266.P19838			P14416.DB00246
O75469.DB01068			PC266.P23219			P14416.DB00248
O75469.DB01110			PC266.P35354			P14416.DB00268
O75469.DB01115			PC272.P01100			P14416.DB00334
O75469.DB01127			PC272.P04637			P14416.DB00363
O75469.DB01138			PC272.P05771			P14416.DB00370
O75469.DB01174			PC272.P10632			P14416.DB00391
O75469.DB01181			PC272.P16220			P14416.DB00408
O75469.DB01220			PC272.P21964			P14416.DB00409
O75469.DB01229			PC272.P28482			P14416.DB00413
O75469.DB01234			PC272.P29475			P14416.DB00420
O75469.DB01248			PC272.P31749			P14416.DB00433
O75469.DB01393			PC272.P35354			P14416.DB00450
O75469.DB01708			PC272.P42574			P14416.DB00458
O75469.DB02709			PC272.P51787			P14416.DB00477
O75469.DB02789			PC277.P21397			P14416.DB00490
O75469.DB04824			PC277.P29475			P14416.DB00502
O75469.DB04930			PC278.P10635			P14416.DB00508
O75469.DB06777			PC278.P21397			P14416.DB00540
O75469.DB08604			PC278.P23219			P14416.DB00543
O75469.DB08864			PC278.P35354			P14416.DB00555
O75469.DB11087			PC281.P06241			P14416.DB00568
O75469.DB11605			PC286.P23219			P14416.DB00589
O75469.DB13179			PC286.P35354			P14416.DB00623
O75469.DB13873			PC286.P36544			P14416.DB00679
O75469.DB13952			PC286.P42574			P14416.DB00696
O75469.DB13953			PC296.P23219			P14416.DB00714
O75469.DB13954			PC296.P35354			P14416.DB00726
O75469.DB13955			PC297.P23219			P14416.DB00734
O75469.DB13956			PC297.P35354			P14416.DB00777
O75469.DB14001			PC298.P08908			P14416.DB00805
O75469.DB14002			PC298.P10635			P14416.DB00831
O75493.DB00909			PC298.P28222			P14416.DB00850
O75676.DB03247			PC299.P36544			P14416.DB00875
O75715.DB00143			PC300.P05771			P14416.DB00915
O75762.DB00825			PC300.P23219			P14416.DB00933
O75762.DB09061			PC300.P35354			P14416.DB00934
O75838.DB11093			PC306.P31645			P14416.DB00988
O75838.DB11348			PC311.P28223			P14416.DB01043
O75899.DB00181			PC311.P28335			P14416.DB01049
O75899.DB00996			PC313.P05771			P14416.DB01063
O75899.DB02530			PC313.P23219			P14416.DB01069
O75908.DB01094			PC313.P35354			P14416.DB01100
O75911.DB00162			PC319.P08172			P14416.DB01142
O76054.DB00163			PC319.P11229			P14416.DB01151
O76054.DB03796			PC319.P20309			P14416.DB01184
O76054.DB14001			PC328.P23219			P14416.DB01186
O76054.DB14002			PC328.P35354			P14416.DB01200
O76074.DB00203			PC333.P10415			P14416.DB01221
O76074.DB00277			PC348.P23219			P14416.DB01224
O76074.DB00806			PC348.P31645			P14416.DB01233
O76074.DB00820			PC348.P35354			P14416.DB01235
O76074.DB00862			PC351.P06850			P14416.DB01238
O76074.DB00975			PC351.P10632			P14416.DB01239
O76074.DB04272			PC351.P10635			P14416.DB01267
O76074.DB06237			PC351.P31645			P14416.DB01392
O76074.DB06267			PC352.P08172			P14416.DB01403
O76074.DB00201			PC352.P11229			P14416.DB01425
O76074.DB09283			PC352.P20309			P14416.DB01614
O76082.DB00583			PC352.P31645			P14416.DB01618
O76083.DB00201			PC354.P08172			P14416.DB01621
O76083.DB09283			PC354.P11229			P14416.DB01622
O94760.DB00155			PC354.P20309			P14416.DB01623
O94788.DB00157			PC354.P31645			P14416.DB01624
O94788.DB00162			PC356.P10632			P14416.DB04842
O94788.DB00755			PC356.P10635			P14416.DB04844
O94925.DB00142			PC356.P28223			P14416.DB04946
O95180.DB00270			PC356.P28335			P14416.DB05271
O95180.DB00568			PC356.P28482			P14416.DB05316
O95180.DB00909			PC356.P31645			P14416.DB06016
O95180.DB01023			PC356.P31749			P14416.DB06144
O95180.DB01054			PC356.P42574			P14416.DB06148
O95180.DB01115			PC358.P08172			P14416.DB06216
O95180.DB01118			PC358.P11229			P14416.DB06288
O95180.DB01244			PC358.P11712			P14416.DB08815
O95180.DB04841			PC358.P20309			P14416.DB08922
O95180.DB09061			PC358.P29475			P14416.DB09018
O95180.DB00421			PC358.P33261			P14416.DB09097
O95180.DB09089			PC363.P10635			P14416.DB09128
O95180.DB09231			PC363.P11712			P14416.DB09223
O95180.DB09238			PC367.P23219			P14416.DB09224
O95264.DB01049			PC367.P35354			P14416.DB09225
O95264.DB09304			PC369.P08172			P14416.DB09286
O95264.DB13025			PC369.P11229			P14416.DB13025
O95264.DB00898			PC369.P31645			P14867.DB00231
O95264.DB00988			PC370.P11712			P14867.DB00241
O95342.DB00845			PC370.P35354			P14867.DB00273
O95342.DB01016			PC370.P42574			P14867.DB00292
O95363.DB00120			PC371.P04637			P14867.DB00306
O95470.DB00114			PC371.P21397			P14867.DB00312
O95477.DB01016			PC371.P23219			P14867.DB00371
O95477.DB01599			PC371.P28335			P14867.DB00395
O95479.DB00157			PC371.P29475			P14867.DB00402
O95573.DB00159			PC371.P35354			P14867.DB00418
O95622.DB09121			PC371.P42574			P14867.DB00425
O95644.DB00852			PC372.P42574			P14867.DB00474
O95665.DB01106			PC372.P43681			P14867.DB00543
O95718.DB00255			PC373.P29475			P14867.DB00546
O95718.DB07776			PC378.P23219			P14867.DB00599
O95749.DB00399			PC378.P35354			P14867.DB00683
O95750.DB01109			PC379.P08908			P14867.DB00690
O95831.DB03147			PC379.P28222			P14867.DB00753
O95865.DB00155			PC379.P42574			P14867.DB00794
O95907.DB00119			PC380.P04637			P14867.DB00801
O95954.DB00114			PC380.P31645			P14867.DB00829
O95954.DB00142			PC381.P08172			P14867.DB00837
P00167.DB11136			PC381.P11229			P14867.DB00842
P00325.DB00157			PC381.P11712			P14867.DB00849
P00325.DB01213			PC381.P20309			P14867.DB00897
P00325.DB09462			PC381.P33261			P14867.DB00898
P00338.DB00157			PC382.P08908			P14867.DB00962
P00338.DB02701			PC382.P28222			P14867.DB01028
P00338.DB09118			PC382.P42574			P14867.DB01107
P00338.DB09130			PC383.P08172			P14867.DB01154
P00338.DB11638			PC383.P11229			P14867.DB01159
P00352.DB00157			PC383.P11712			P14867.DB01174
P00352.DB00162			PC383.P20309			P14867.DB01198
P00352.DB00755			PC383.P29475			P14867.DB01205
P00367.DB00142			PC383.P33261			P14867.DB01215
P00367.DB00157			PC384.P08172			P14867.DB01236
P00367.DB00756			PC384.P11229			P14867.DB01346
P00367.DB11081			PC384.P20309			P14867.DB01351
P00374.DB00157			PC387.P23219			P14867.DB01352
P00374.DB00205			PC387.P35354			P14867.DB01353
P00374.DB00440			PC387.Q05586			P14867.DB01354
P00374.DB00563			PC389.P10632			P14867.DB01355
P00374.DB00642			PC389.P10635			P14867.DB01381
P00374.DB00798			PC389.P11712			P14867.DB01437
P00374.DB01131			PC389.P33261			P14867.DB01544
P00374.DB01157			PC391.P08172			P14867.DB01558
P00374.DB06813			PC394.P08172			P14867.DB01559
P00387.DB00157			PC394.P11229			P14867.DB01567
P00387.DB03147			PC394.P20309			P14867.DB01587
P00387.DB09130			PC397.P23219			P14867.DB01588
P00390.DB00143			PC397.P35354			P14867.DB01589
P00390.DB00157			PC398.P23219			P14867.DB01594
P00390.DB00262			PC398.P35354			P14867.DB01595
P00390.DB03147			PC402.P08172			P14867.DB09166
P00390.DB03310			PC402.P11229			P14867.DB13872
P00390.DB09130			PC402.P20309			P14867.DB00186
P00395.DB02659			PC403.P10635			P14867.DB00189
P00395.DB09140			PC403.P11712			P14867.DB00228
P00403.DB02659			PC403.P23219			P14867.DB00231
P00439.DB00120			PC403.P33261			P14867.DB00237
P00439.DB00360			PC403.P35354			P14867.DB00241
P00439.DB00368			PC404.P21554			P14867.DB00273
P00439.DB00668			PC404.P29475			P14867.DB00292
P00439.DB06262			PC405.P08172			P14867.DB00306
P00441.DB00668			PC405.P11229			P14867.DB00312
P00441.DB00988			PC405.P20309			P14867.DB00334
P00441.DB01064			PC405.P29475			P14867.DB00349
P00441.DB01593			PC406.P08908			P14867.DB00371
P00450.DB00055			PC406.P21397			P14867.DB00402
P00450.DB01373			PC406.P28222			P14867.DB00404
P00450.DB01592			PC406.P29475			P14867.DB00475
P00450.DB01593			PC412.P21554			P14867.DB00543
P00451.DB00055			PC412.P23219			P14867.DB00555
P00451.DB00100			PC412.P35354			P14867.DB00628
P00451.DB12872			PC420.P21397			P14867.DB00659
P00451.DB13133			PC420.P29475			P14867.DB00753
P00451.DB13151			PC422.P08172			P14867.DB00794
P00451.DB13152			PC422.P11229			P14867.DB00801
P00451.DB13933			PC422.P11712			P14867.DB00818
P00480.DB00129			PC422.P20309			P14867.DB00829
P00480.DB00155			PC422.P21554			P14867.DB00842
P00488.DB01839			PC423.P08172			P14867.DB00897
P00488.DB11311			PC423.P11229			P14867.DB01028
P00488.DB13151			PC423.P20309			P14867.DB01049
P00491.DB00242			PC423.P31645			P14867.DB01068
P00491.DB00900			PC425.P08172			P14867.DB01107
P00491.DB04335			PC425.P11229			P14867.DB01159
P00492.DB00993			PC425.P20309			P14867.DB01189
P00492.DB01033			PC426.P29475			P14867.DB01205
P00492.DB01632			PC426.P35354			P14867.DB01215
P00505.DB00114			PC426.P42574			P14867.DB01236
P00505.DB00128			PC427.P23219			P14867.DB01437
P00505.DB00142			PC427.P28223			P14867.DB01588
P00519.DB00619			PC427.P28335			P14867.DB01589
P00519.DB01254			PC427.P35354			P14867.DB01708
P00519.DB04868			PC427.P42574			P14867.DB01956
P00519.DB06616			PC428.P23219			P14867.DB09118
P00519.DB08896			PC428.P34969			P14867.DB11582
P00519.DB08901			PC428.P42574			P14867.DB11901
P00519.DB12267			PC429.P08172			P14867.DB00555
P00533.DB00002			PC429.P11229			P15104.DB00130
P00533.DB00072			PC429.P20309			P15104.DB00142
P00533.DB00281			PC430.P23219			P16220.DB00131
P00533.DB00317			PC430.P35354			P16220.DB01183
P00533.DB00530			PC431.P06241			P17787.DB00184
P00533.DB01259			PC432.P08172			P17787.DB00514
P00533.DB01269			PC432.P11229			P17787.DB00564
P00533.DB05294			PC432.P20309			P17787.DB00572
P00533.DB08916			PC432.P23219			P17787.DB00657
P00533.DB09330			PC432.P35354			P17787.DB00674
P00533.DB09559			PC433.P08172			P17787.DB00747
P00533.DB11737			PC433.P11229			P17787.DB00898
P00533.DB11828			PC433.P20309			P17787.DB00981
P00533.DB12267			PC433.P31645			P17787.DB01245
P00533.DB13164			PC433.P33261			P17787.DB01273
P00558.DB09130			PC441.P08908			P17787.DB09028
P00558.DB11638			PC441.P28222			P18505.DB00231
P00734.DB00001			PC442.P23219			P18505.DB00431
P00734.DB00006			PC442.P35354			P18505.DB00546
P00734.DB00055			PC444.P23219			P18505.DB00683
P00734.DB00100			PC444.P35354			P18505.DB00690
P00734.DB00170			PC446.P28223			P18505.DB00801
P00734.DB00278			PC446.P28335			P18505.DB00829
P00734.DB01123			PC447.P08172			P18505.DB00842
P00734.DB01593			PC447.P11229			P18505.DB00897
P00734.DB04786			PC447.P20309			P18505.DB00898
P00734.DB04898			PC448.P21554			P18505.DB01215
P00734.DB05777			PC448.P23219			P18505.DB01440
P00734.DB06404			PC449.P08172			P18505.DB01558
P00734.DB06695			PC449.P11229			P18505.DB01559
P00734.DB09109			PC449.P14416			P18505.DB01567
P00734.DB09130			PC449.P21397			P18505.DB01587
P00734.DB09228			PC449.P28223			P18505.DB01588
P00734.DB09332			PC449.P28335			P18505.DB01589
P00734.DB11166			PC450.P23219			P18505.DB01594
P00734.DB12598			PC450.P35354			P18505.DB01595
P00734.DB13151			PC451.P23219			P18505.DB00186
P00734.DB13152			PC451.P35354			P18505.DB00189
P00739.DB01593			PC452.P23219			P18505.DB00228
P00739.DB09130			PC452.P35354			P18505.DB00231
P00740.DB00025			PC458.P31645			P18505.DB00237
P00740.DB00170			PC461.O00222			P18505.DB00241
P00740.DB09109			PC461.P08172			P18505.DB00273
P00740.DB09329			PC461.P08908			P18505.DB00292
P00740.DB09332			PC461.P10632			P18505.DB00306
P00740.DB13150			PC461.P10635			P18505.DB00312
P00740.DB13192			PC461.P11712			P18505.DB00334
P00740.DB13923			PC461.P14416			P18505.DB00349
P00740.DB13998			PC461.P21554			P18505.DB00371
P00740.DB13999			PC461.P28222			P18505.DB00402
P00742.DB00025			PC461.P33261			P18505.DB00404
P00742.DB00036			PC461.Q14833			P18505.DB00475
P00742.DB00100			PC470.P10635			P18505.DB00543
P00742.DB00170			PC470.P23560			P18505.DB00555
P00742.DB00569			PC470.P42574			P18505.DB00628
P00742.DB01109			PC471.P23219			P18505.DB00659
P00742.DB01225			PC471.P47870			P18505.DB00753
P00742.DB06228			PC473.P14416			P18505.DB00794
P00742.DB06605			PC474.P08172			P18505.DB00801
P00742.DB09075			PC474.P11229			P18505.DB00818
P00742.DB09109			PC474.P20309			P18505.DB00829
P00742.DB09258			PC474.P23219			P18505.DB00842
P00742.DB09329			PC474.P35354			P18505.DB00897
P00742.DB09332			PC475.O14939			P18505.DB01028
P00742.DB11166			PC475.P01100			P18505.DB01049
P00742.DB12364			PC475.P01138			P18505.DB01068
P00742.DB12598			PC475.P06850			P18505.DB01107
P00742.DB13149			PC475.P07101			P18505.DB01159
P00742.DB13150			PC475.P10632			P18505.DB01189
P00742.DB13151			PC475.P10635			P18505.DB01205
P00742.DB13152			PC475.P11712			P18505.DB01215
P00742.DB13192			PC475.P21554			P18505.DB01236
P00742.DB13923			PC475.P21964			P18505.DB01437
P00742.DB13933			PC475.P28223			P18505.DB01588
P00742.DB13998			PC475.P28482			P18505.DB01589
P00742.DB13999			PC475.P29475			P18505.DB01708
P00747.DB00009			PC475.P31749			P18505.DB01956
P00747.DB00013			PC475.P33261			P18505.DB09118
P00747.DB00015			PC475.P35354			P18505.DB11582
P00747.DB00029			PC482.P23219			P18505.DB11901
P00747.DB00031			PC482.P35354			P19838.DB01041
P00747.DB00086			PC483.P23219			P19838.DB01411
P00747.DB00302			PC483.P35354			P19838.DB08814
P00747.DB00513			PC490.P31645			P19838.DB00945
P00747.DB06692			PC490.P36544			P20309.DB00185
P00747.DB09130			PC492.P08172			P20309.DB00193
P00748.DB01593			PC492.P11229			P20309.DB00202
P00748.DB06404			PC492.P20309			P20309.DB00246
P00748.DB06689			PC494.P21397			P20309.DB00280
P00748.DB09228			PC494.P21554			P20309.DB00321
P00748.DB12598			PC494.P23219			P20309.DB00332
P00749.DB00013			PC494.P35354			P20309.DB00334
P00749.DB00594			PC496.P06241			P20309.DB00340
P00750.DB00013			PC496.P11229			P20309.DB00342
P00750.DB00513			PC496.P20309			P20309.DB00363
P00750.DB01050			PC496.P28223			P20309.DB00376
P00750.DB01088			PC496.P28335			P20309.DB00383
P00750.DB06404			PC496.P41594			P20309.DB00387
P00750.DB09213			PC496.P42261			P20309.DB00408
P00750.DB09228			PC496.Q13255			P20309.DB00411
P00751.DB01593			PC496.Q9NQX3			P20309.DB00420
P00797.DB00212			PC497.P31645			P20309.DB00424
P00797.DB00350			PC500.P08172			P20309.DB00434
P00797.DB09026			PC500.P14416			P20309.DB00458
P00813.DB00552			PC500.P17787			P20309.DB00462
P00813.DB00975			PC500.P31645			P20309.DB00477
P00915.DB00232			PC501.P11229			P20309.DB00496
P00915.DB00273			PC501.P20309			P20309.DB00517
P00915.DB00381			PC501.P28223			P20309.DB00540
P00915.DB00423			PC501.P28335			P20309.DB00572
P00915.DB00436			PC501.P41594			P20309.DB00599
P00915.DB00562			PC501.Q13255			P20309.DB00622
P00915.DB00606			PC504.P08908			P20309.DB00715
P00915.DB00703			PC504.P28222			P20309.DB00725
P00915.DB00774			PC504.P35354			P20309.DB00729
P00915.DB00819			PC505.P08908			P20309.DB00747
P00915.DB00869			PC505.P28222			P20309.DB00777
P00915.DB00880			PC506.P04637			P20309.DB00785
P00915.DB00909			PC506.P08908			P20309.DB00809
P00915.DB00999			PC506.P10635			P20309.DB00835
P00915.DB01021			PC506.P28222			P20309.DB00934
P00915.DB01031			PC506.P35354			P20309.DB00986
P00915.DB01119			PC507.P08908			P20309.DB01019
P00915.DB01144			PC507.P28222			P20309.DB01036
P00915.DB01194			PC508.P08908			P20309.DB01062
P00915.DB01325			PC508.P10635			P20309.DB01069
P00915.DB09460			PC508.P28222			P20309.DB01085
P00915.DB09472			PC508.P42574			P20309.DB01142
P00918.DB00232			PC559.P08908			P20309.DB01151
P00918.DB00273			PC559.P21397			P20309.DB01224
P00918.DB00391			PC559.P28222			P20309.DB01226
P00918.DB00436			PC562.P08172			P20309.DB01231
P00918.DB00482			PC562.P10632			P20309.DB01238
P00918.DB00562			PC562.P10635			P20309.DB01239
P00918.DB00580			PC562.P11229			P20309.DB01337
P00918.DB00606			PC562.P11712			P20309.DB01338
P00918.DB00695			PC562.P31645			P20309.DB01403
P00918.DB00703			PC562.P33261			P20309.DB01409
P00918.DB00774			PC562.P35354			P20309.DB01591
P00918.DB00819			PC571.P21397			P20309.DB01625
P00918.DB00869			PC572.P01100			P20309.DB03128
P00918.DB00880			PC572.P08172			P20309.DB04843
P00918.DB00909			PC572.P11229			P20309.DB06702
P00918.DB00999			PC572.P20309			P20309.DB06709
P00918.DB01021			PC572.P28223			P20309.DB06787
P00918.DB01031			PC572.P28335			P20309.DB08897
P00918.DB01119			PC572.P34969			P20309.DB09076
P00918.DB01144			PC578.P21397			P20309.DB09167
P00918.DB01194			PC578.P42574			P20309.DB09262
P00918.DB01325			PC579.P35354			P20309.DB09300
P00918.DB01942			PC579.P42574			P20309.DB09357
P00918.DB03904			PC584.P06241			P20309.DB00454
P00918.DB09460			PC584.P21964			P20309.DB00543
P00918.DB09472			PC586.P21397			P20309.DB00555
P00966.DB00125			PC589.P21397			P20309.DB00568
P00966.DB00128			PC589.P23219			P20309.DB00726
P00966.DB00155			PC589.P35354			P20309.DB01221
P01008.DB00407			PC590.P23219			P21397.DB00191
P01008.DB00569			PC590.P35354			P21397.DB00752
P01008.DB01109			PC600.P19838			P21397.DB00780
P01008.DB01225			PC600.P23219			P21397.DB00805
P01008.DB06271			PC600.P35354			P21397.DB00909
P01008.DB06779			PC601.P08908			P21397.DB01037
P01008.DB06822			PC601.P28222			P21397.DB01171
P01008.DB08813			PC602.P08908			P21397.DB01247
P01008.DB09130			PC602.P28222			P21397.DB01363
P01008.DB09258			PC603.P08908			P21397.DB01577
P01008.DB11598			PC603.P28222			P21397.DB01626
P01009.DB01593			PC606.P21397			P21397.DB03147
P01009.DB09130			PC610.P17787			P21397.DB09244
P01019.DB01593			PC610.P23219			P21397.DB09245
P01019.DB09130			PC610.P35354			P21397.DB00182
P01023.DB00102			PC613.P21397			P21397.DB00721
P01023.DB00515			PC613.P21964			P21397.DB01168
P01023.DB00626			PC613.P35354			P21397.DB01171
P01023.DB01593			PC613.P42574			P21554.DB00470
P01023.DB08888			PC615.P11229			P21554.DB00486
P01024.DB00028			PC615.P23219			P21554.DB06155
P01024.DB01593			PC615.P31645			P21554.DB09061
P01024.DB09130			PC615.P35354			P21554.DB09288
P01031.DB00028			PC616.P21397			P21964.DB00118
P01031.DB01257			PC616.P21964			P21964.DB00323
P01031.DB01593			PC620.O00222			P21964.DB00494
P01031.DB09130			PC620.P04637			P23219.DB00154
P01042.DB01593			PC620.P07101			P23219.DB00159
P01042.DB09130			PC620.P08172			P23219.DB00244
P01100.DB08813			PC620.P08908			P23219.DB00316
P01100.DB00852			PC620.P10632			P23219.DB00328
P01106.DB08813			PC620.P10635			P23219.DB00350
P01130.DB00707			PC620.P14416			P23219.DB00461
P01133.DB00364			PC620.P17787			P23219.DB00465
P01133.DB08862			PC620.P21554			P23219.DB00469
P01137.DB00070			PC620.P28222			P23219.DB00500
P01137.DB06205			PC620.P28223			P23219.DB00554
P01138.DB01407			PC620.P28335			P23219.DB00573
P01138.DB09221			PC620.P28482			P23219.DB00586
P01178.DB00107			PC620.P29475			P23219.DB00605
P01189.DB00836			PC620.P31645			P23219.DB00711
P01308.DB01593			PC620.P31749			P23219.DB00712
P01374.DB00005			PC620.P33261			P23219.DB00749
P01375.DB00005			PC620.P34969			P23219.DB00784
P01375.DB00051			PC620.P35354			P23219.DB00788
P01375.DB00065			PC620.P42574			P23219.DB00795
P01375.DB00608			PC620.P43681			P23219.DB00812
P01375.DB00668			PC620.Q05329			P23219.DB00814
P01375.DB00852			PC620.Q14833			P23219.DB00821
P01375.DB01041			PC643.P23219			P23219.DB00861
P01375.DB01296			PC643.P35354			P23219.DB00870
P01375.DB01407			PC645.P19838			P23219.DB00936
P01375.DB01411			PC646.P35354			P23219.DB00939
P01375.DB01427			PC650.P41594			P23219.DB00945
P01375.DB02325			PC651.P35354			P23219.DB00963
P01375.DB05676			PC663.P01100			P23219.DB00991
P01375.DB06674			PC663.P04637			P23219.DB01009
P01375.DB08904			PC663.P08172			P23219.DB01014
P01375.DB08910			PC663.P10632			P23219.DB01050
P01375.DB09221			PC663.P10635			P23219.DB01283
P01579.DB01250			PC663.P11229			P23219.DB01397
P01579.DB01296			PC663.P11712			P23219.DB01399
P01579.DB05676			PC663.P21397			P23219.DB01401
P01583.DB06372			PC663.P28482			P23219.DB01419
P01584.DB01017			PC663.P29475			P23219.DB01435
P01584.DB05260			PC663.P31645			P23219.DB01600
P01584.DB06168			PC663.P31749			P23219.DB02709
P01584.DB06372			PC663.P33261			P23219.DB04552
P01591.DB01593			PC663.P35354			P23219.DB04817
P01730.DB00098			PC663.P42574			P23219.DB06725
P01730.DB12698			PC664.P21397			P23219.DB06736
P02144.DB09112			PC664.P35354			P23219.DB06802
P02452.DB00048			PC665.P08172			P23219.DB08814
P02452.DB12872			PC665.P10632			P23219.DB09212
P02452.DB13133			PC665.P10635			P23219.DB09213
P02461.DB00048			PC665.P11229			P23219.DB09214
P02585.DB01023			PC665.P11712			P23219.DB09216
P02585.DB01373			PC665.P31645			P23219.DB09288
P02647.DB01593			PC665.P33261			P23219.DB09295
P02647.DB09130			PC665.P35354			P23219.DB11079
P02649.DB00062			PC665.P42574			P23219.DB13783
P02649.DB01593			PC666.P23219			P23560.DB09130
P02649.DB09130			PC666.P35354			P23560.DB09301
P02689.DB03796			PC668.P04637			P28222.DB00216
P02689.DB04224			PC668.P10415			P28222.DB00246
P02743.DB01593			PC668.P10635			P28222.DB00247
P02743.DB09130			PC668.P11712			P28222.DB00248
P02753.DB00755			PC668.P21397			P28222.DB00268
P02760.DB00062			PC668.P23219			P28222.DB00315
P02763.DB00276			PC668.P28482			P28222.DB00320
P02763.DB00281			PC668.P31749			P28222.DB00321
P02763.DB00396			PC668.P35354			P28222.DB00334
P02763.DB00975			PC668.P42574			P28222.DB00363
P02763.DB00477			PC668.Q99259			P28222.DB00408
P02763.DB00497			PC671.P07101			P28222.DB00413
P02763.DB01041			PC671.P21964			P28222.DB00543
P02766.DB01593			PC671.P23219			P28222.DB00571
P02766.DB09130			PC671.P35354			P28222.DB00589
P02768.DB00199			PC671.P42574			P28222.DB00669
P02768.DB00276			PC673.P10635			P28222.DB00696
P02768.DB00493			PC702.P23219			P28222.DB00714
P02768.DB00545			PC702.P35354			P28222.DB00904
P02768.DB01045			PC707.P21397			P28222.DB00918
P02768.DB03255			PC708.O00222			P28222.DB00952
P02768.DB06713			PC708.O94925			P28222.DB00953
P02768.DB11359			PC708.P01100			P28222.DB00960
P02768.DB11638			PC708.P06241			P28222.DB00998
P02774.DB00136			PC708.P08172			P28222.DB01186
P02774.DB11094			PC708.P08908			P28222.DB01200
P02775.DB09130			PC708.P14416			P28222.DB01224
P02786.DB01592			PC708.P15104			P28222.DB01238
P02787.DB00515			PC708.P21554			P28222.DB01359
P02787.DB00677			PC708.P28222			P28222.DB01392
P02787.DB01370			PC708.Q14833			P28222.DB06216
P02787.DB01592			PC708.Q9UI32			P28222.DB08807
P02787.DB01593			PC712.P28482			P28222.DB09068
P02787.DB06757			PC712.P31749			P28222.DB01049
P02787.DB09130			PC715.P23219			P28222.DB09304
P02788.DB03017			PC715.P35354			P28222.DB13025
P02788.DB04743			PC717.P28223			P28222.DB01221
P02788.DB08439			PC717.P34969			P28223.DB00246
P02792.DB00893			PC720.P28482			P28223.DB00247
P02792.DB09517			PC720.P42574			P28223.DB00248
P02792.DB13995			PC723.P29475			P28223.DB00268
P02794.DB00893			PC726.P17787			P28223.DB00321
P02794.DB01592			PC726.P21554			P28223.DB00334
P02794.DB13995			PC726.P36544			P28223.DB00363
P02818.DB00170			PC730.P21397			P28223.DB00370
P02818.DB01022			PC730.P21964			P28223.DB00408
P02818.DB05260			PC743.P41594			P28223.DB00409
P03372.DB00255			PC743.Q13255			P28223.DB00413
P03372.DB00286			PC744.P08172			P28223.DB00420
P03372.DB00294			PC744.P11229			P28223.DB00434
P03372.DB00304			PC744.P20309			P28223.DB00458
P03372.DB00367			PC746.P21397			P28223.DB00477
P03372.DB00396			PC746.P35354			P28223.DB00502
P03372.DB00431			PC756.P10632			P28223.DB00540
P03372.DB00481			PC756.P10635			P28223.DB00543
P03372.DB00539			PC756.P11712			P28223.DB00555
P03372.DB00603			PC756.P33261			P28223.DB00574
P03372.DB00624			PC758.P31645			P28223.DB00589
P03372.DB00648			PC760.P08172			P28223.DB00604
P03372.DB00655			PC760.P29475			P28223.DB00623
P03372.DB00675			PC760.P31645			P28223.DB00656
P03372.DB00756			PC760.P33261			P28223.DB00679
P03372.DB00783			PC761.P08172			P28223.DB00696
P03372.DB00823			PC761.P11229			P28223.DB00714
P03372.DB00841			PC761.P20309			P28223.DB00715
P03372.DB00882			PC761.P29475			P28223.DB00726
P03372.DB00890			PC762.P08172			P28223.DB00734
P03372.DB00947			PC762.P11229			P28223.DB00751
P03372.DB00957			PC762.P20309			P28223.DB00777
P03372.DB00977			PC765.Q05586			P28223.DB00805
P03372.DB01065			PC767.P31645			P28223.DB00843
P03372.DB01108			PC768.P08172			P28223.DB00875
P03372.DB01183			PC768.P11229			P28223.DB00924
P03372.DB01185			PC768.P20309			P28223.DB00933
P03372.DB01196			PC768.P23219			P28223.DB00934
P03372.DB01357			PC768.P35354			P28223.DB01069
P03372.DB01406			PC769.P08172			P28223.DB01079
P03372.DB01428			PC769.P11229			P28223.DB01142
P03372.DB01431			PC769.P20309			P28223.DB01149
P03372.DB01593			PC769.P31645			P28223.DB01151
P03372.DB01708			PC771.P21554			P28223.DB01186
P03372.DB01878			PC771.P31645			P28223.DB01200
P03372.DB02187			PC771.P35354			P28223.DB01224
P03372.DB02709			PC772.P21554			P28223.DB01238
P03372.DB04573			PC777.P08172			P28223.DB01239
P03372.DB04574			PC777.P11229			P28223.DB01242
P03372.DB04575			PC777.P20309			P28223.DB01267
P03372.DB04824			PC781.P08172			P28223.DB01392
P03372.DB04930			PC781.P11229			P28223.DB01403
P03372.DB04938			PC781.P20309			P28223.DB01614
P03372.DB06202			PC781.P21554			P28223.DB01618
P03372.DB06249			PC781.P35354			P28223.DB01621
P03372.DB06401			PC782.P08172			P28223.DB01622
P03372.DB06710			PC782.P11229			P28223.DB01623
P03372.DB09070			PC782.P20309			P28223.DB01624
P03372.DB09086			PC787.P21554			P28223.DB04842
P03372.DB09317			PC789.P10635			P28223.DB04908
P03372.DB09318			PC789.P11712			P28223.DB04946
P03372.DB09369			PC789.P35354			P28223.DB05316
P03372.DB09371			PC791.P08172			P28223.DB06016
P03372.DB09535			PC791.P11229			P28223.DB06144
P03372.DB11064			PC791.P20309			P28223.DB06148
P03372.DB11071			PC791.P31645			P28223.DB06216
P03372.DB11219			PC794.P21397			P28223.DB06288
P03372.DB11619			PC795.P05771			P28223.DB08810
P03372.DB13943			PC796.P08172			P28223.DB08815
P03372.DB13944			PC796.P11229			P28223.DB08922
P03372.DB13946			PC796.P20309			P28223.DB09016
P03372.DB13952			PC797.P21554			P28223.DB09061
P03372.DB13953			PC798.P14416			P28223.DB09128
P03372.DB13954			PC798.P28223			P28223.DB09167
P03372.DB13955			PC798.P28335			P28223.DB09195
P03372.DB13956			PC802.P08172			P28223.DB09223
P03950.DB03088			PC802.P11229			P28223.DB09225
P03950.DB04272			PC802.P31645			P28223.DB09286
P03951.DB00100			PC803.P08172			P28223.DB01049
P03951.DB06404			PC803.P29475			P28223.DB09304
P03951.DB09228			PC804.P08172			P28223.DB13025
P03951.DB13152			PC804.P11229			P28223.DB00477
P03952.DB01593			PC804.P20309			P28223.DB01221
P03952.DB05311			PC804.P31645			P28335.DB00193
P03952.DB06404			PC807.P08172			P28335.DB00215
P03952.DB09228			PC807.P11229			P28335.DB00246
P03956.DB00786			PC807.P31645			P28335.DB00247
P04004.DB00054			PC809.P08172			P28335.DB00248
P04004.DB01593			PC809.P11229			P28335.DB00268
P04004.DB09130			PC809.P31645			P28335.DB00321
P04035.DB00157			PC810.P29475			P28335.DB00334
P04035.DB00175			PC812.P06241			P28335.DB00363
P04035.DB00227			PC812.P29475			P28335.DB00370
P04035.DB00439			PC812.P31749			P28335.DB00408
P04035.DB00641			PC812.P35354			P28335.DB00413
P04035.DB01076			PC817.P08172			P28335.DB00420
P04035.DB01095			PC817.P11229			P28335.DB00434
P04035.DB01098			PC817.P31645			P28335.DB00458
P04035.DB08860			PC818.P08172			P28335.DB00472
P04040.DB01213			PC818.P11229			P28335.DB00477
P04049.DB00398			PC818.P20309			P28335.DB00540
P04049.DB08862			PC818.P35354			P28335.DB00543
P04049.DB08896			PC819.P05771			P28335.DB00574
P04049.DB08912			PC819.P23219			P28335.DB00589
P04054.DB00795			PC819.P35354			P28335.DB00623
P04054.DB02659			PC836.P21554			P28335.DB00656
P04054.DB04552			PC843.P08172			P28335.DB00696
P04062.DB06720			PC843.P11229			P28335.DB00714
P04070.DB00170			PC843.P20309			P28335.DB00726
P04070.DB00464			PC843.P31645			P28335.DB00734
P04070.DB09131			PC843.P36544			P28335.DB00777
P04070.DB09332						P28335.DB00805
P04070.DB13149						P28335.DB00934
P04075.DB01593						P28335.DB01079
P04075.DB11638						P28335.DB01142
P04083.DB00288						P28335.DB01149
P04083.DB00741						P28335.DB01151
P04083.DB01234						P28335.DB01186
P04150.DB00180						P28335.DB01191
P04150.DB00223						P28335.DB01200
P04150.DB00240						P28335.DB01224
P04150.DB00253						P28335.DB01238
P04150.DB00288						P28335.DB01239
P04150.DB00324						P28335.DB01242
P04150.DB00351						P28335.DB01267
P04150.DB00394						P28335.DB01392
P04150.DB00396						P28335.DB01403
P04150.DB00421						P28335.DB04871
P04150.DB00443						P28335.DB06144
P04150.DB00547						P28335.DB06148
P04150.DB00588						P28335.DB06216
P04150.DB00591						P28335.DB06594
P04150.DB00596						P28335.DB09014
P04150.DB00620						P28335.DB09195
P04150.DB00635						P28335.DB01049
P04150.DB00663						P28335.DB09304
P04150.DB00687						P28335.DB13025
P04150.DB00741						P28335.DB00477
P04150.DB00764						P28335.DB01221
P04150.DB00769						P28472.DB00231
P04150.DB00834						P28472.DB00425
P04150.DB00838						P28472.DB00431
P04150.DB00846						P28472.DB00546
P04150.DB00860						P28472.DB00592
P04150.DB00873						P28472.DB00602
P04150.DB00896						P28472.DB00683
P04150.DB00959						P28472.DB00690
P04150.DB01013						P28472.DB00801
P04150.DB01047						P28472.DB00818
P04150.DB01130						P28472.DB00829
P04150.DB01185						P28472.DB00842
P04150.DB01222						P28472.DB00897
P04150.DB01234						P28472.DB00898
P04150.DB01260						P28472.DB01215
P04150.DB01380						P28472.DB01544
P04150.DB01384						P28472.DB01558
P04150.DB01410						P28472.DB01559
P04150.DB06781						P28472.DB01567
P04150.DB08867						P28472.DB01588
P04150.DB08906						P28472.DB01589
P04150.DB09091						P28472.DB01594
P04150.DB09095						P28472.DB01595
P04150.DB11619						P28472.DB06716
P04150.DB13158						P28472.DB00186
P04155.DB00481						P28472.DB00189
P04156.DB00759						P28472.DB00228
P04181.DB00114						P28472.DB00231
P04181.DB00129						P28472.DB00237
P04264.DB01593						P28472.DB00241
P04264.DB09130						P28472.DB00273
P04275.DB00025						P28472.DB00292
P04275.DB09108						P28472.DB00306
P04275.DB09329						P28472.DB00312
P04275.DB11606						P28472.DB00334
P04275.DB11607						P28472.DB00349
P04275.DB13998						P28472.DB00371
P04275.DB13999						P28472.DB00402
P04278.DB00179						P28472.DB00404
P04278.DB00255						P28472.DB00475
P04278.DB00367						P28472.DB00543
P04278.DB00396						P28472.DB00555
P04278.DB00421						P28472.DB00628
P04278.DB00539						P28472.DB00659
P04278.DB00655						P28472.DB00753
P04278.DB00675						P28472.DB00794
P04278.DB00882						P28472.DB00801
P04278.DB00890						P28472.DB00818
P04278.DB00977						P28472.DB00829
P04278.DB01094						P28472.DB00842
P04278.DB01593						P28472.DB00897
P04278.DB04573						P28472.DB01028
P04278.DB04824						P28472.DB01049
P04278.DB09371						P28472.DB01068
P04278.DB11619						P28472.DB01107
P04350.DB11638						P28472.DB01159
P04406.DB00157						P28472.DB01189
P04406.DB09092						P28472.DB01205
P04406.DB09130						P28472.DB01215
P04406.DB11638						P28472.DB01236
P04424.DB00125						P28472.DB01437
P04439.DB11294						P28472.DB01588
P04626.DB00072						P28472.DB01589
P04626.DB01259						P28472.DB01708
P04626.DB05773						P28472.DB01956
P04626.DB06366						P28472.DB09118
P04626.DB08916						P28472.DB11582
P04626.DB12267						P28472.DB11901
P04629.DB00321						P28482.DB01064
P04629.DB00619						P28482.DB01169
P04629.DB08896						P28482.DB11120
P04637.DB00945						P29475.DB00155
P04637.DB01593						P29475.DB01221
P04745.DB03088						P29475.DB01942
P04746.DB00284						P29475.DB03147
P04746.DB03088						P29475.DB03247
P04792.DB11638						P29475.DB09241
P04818.DB00293						P31644.DB00231
P04818.DB00322						P31644.DB00241
P04818.DB00432						P31644.DB00306
P04818.DB00440						P31644.DB00312
P04818.DB00441						P31644.DB00371
P04818.DB00544						P31644.DB00402
P04818.DB00642						P31644.DB00418
P04818.DB01101						P31644.DB00546
P04818.DB06813						P31644.DB00599
P04818.DB09327						P31644.DB00683
P04839.DB00514						P31644.DB00690
P05023.DB00390						P31644.DB00794
P05023.DB00511						P31644.DB00801
P05023.DB00774						P31644.DB00829
P05023.DB00903						P31644.DB00842
P05023.DB01021						P31644.DB00849
P05023.DB01078						P31644.DB00897
P05023.DB01092						P31644.DB00898
P05023.DB01119						P31644.DB01198
P05023.DB01158						P31644.DB01205
P05023.DB01188						P31644.DB01215
P05023.DB01244						P31644.DB01351
P05023.DB01345						P31644.DB01352
P05023.DB01370						P31644.DB01353
P05023.DB01378						P31644.DB01354
P05023.DB01396						P31644.DB01355
P05023.DB01430						P31644.DB01544
P05023.DB13996						P31644.DB01558
P05067.DB00746						P31644.DB01559
P05067.DB01370						P31644.DB01567
P05067.DB01593						P31644.DB01588
P05067.DB02709						P31644.DB01589
P05067.DB06782						P31644.DB01594
P05067.DB09130						P31644.DB01595
P05067.DB09148						P31644.DB13872
P05067.DB09149						P31644.DB00186
P05067.DB09151						P31644.DB00189
P05089.DB00129						P31644.DB00228
P05089.DB03904						P31644.DB00231
P05089.DB06757						P31644.DB00237
P05091.DB00157						P31644.DB00241
P05091.DB00536						P31644.DB00273
P05091.DB00822						P31644.DB00292
P05093.DB00157						P31644.DB00306
P05093.DB00396						P31644.DB00312
P05093.DB05812						P31644.DB00334
P05106.DB00054						P31644.DB00349
P05106.DB00063						P31644.DB00371
P05106.DB00098						P31644.DB00402
P05106.DB00775						P31644.DB00404
P05106.DB02709						P31644.DB00475
P05107.DB00641						P31644.DB00543
P05108.DB00357						P31644.DB00555
P05109.DB01373						P31644.DB00628
P05109.DB01593						P31644.DB00659
P05109.DB09130						P31644.DB00753
P05120.DB00013						P31644.DB00794
P05120.DB00031						P31644.DB00801
P05121.DB00009						P31644.DB00818
P05121.DB00013						P31644.DB00829
P05121.DB00015						P31644.DB00842
P05121.DB00029						P31644.DB00897
P05121.DB00031						P31644.DB01028
P05121.DB00055						P31644.DB01049
P05121.DB09130						P31644.DB01068
P05129.DB00675						P31644.DB01107
P05154.DB00013						P31644.DB01159
P05154.DB00055						P31644.DB01189
P05155.DB09130						P31644.DB01205
P05156.DB01593						P31644.DB01215
P05156.DB09130						P31644.DB01236
P05164.DB00244						P31644.DB01437
P05164.DB00535						P31644.DB01588
P05164.DB00583						P31644.DB01589
P05164.DB01065						P31644.DB01708
P05165.DB00121						P31644.DB01956
P05166.DB00121						P31644.DB09118
P05166.DB00161						P31644.DB11582
P05177.DB00951						P31644.DB11901
P05177.DB11994						P31644.DB00555
P05181.DB11994						P31645.DB00176
P05186.DB09338						P31645.DB00182
P05187.DB01373						P31645.DB00191
P05230.DB00686						P31645.DB00193
P05230.DB01025						P31645.DB00215
P05230.DB01109						P31645.DB00285
P05230.DB01942						P31645.DB00289
P05230.DB06589						P31645.DB00321
P05231.DB01404						P31645.DB00344
P05231.DB09036						P31645.DB00370
P05231.DB09221						P31645.DB00408
P05362.DB00108						P31645.DB00422
P05362.DB08818						P31645.DB00454
P05362.DB12598						P31645.DB00458
P05412.DB00570						P31645.DB00472
P05412.DB01029						P31645.DB00476
P05412.DB01169						P31645.DB00514
P05412.DB00852						P31645.DB00540
P05452.DB00031						P31645.DB00543
P05452.DB09130						P31645.DB00574
P05543.DB09130						P31645.DB00579
P05546.DB00407						P31645.DB00656
P05546.DB01593						P31645.DB00661
P05546.DB06271						P31645.DB00715
P05546.DB09130						P31645.DB00726
P05546.DB09258						P31645.DB00805
P05771.DB00163						P31645.DB00852
P05771.DB08862						P31645.DB00907
P05771.DB14001						P31645.DB00988
P05771.DB14002						P31645.DB01104
P05771.DB00675						P31645.DB01105
P05981.DB00036						P31645.DB01114
P06213.DB00030						P31645.DB01142
P06213.DB00046						P31645.DB01149
P06213.DB00047						P31645.DB01151
P06213.DB00071						P31645.DB01175
P06213.DB01277						P31645.DB01191
P06213.DB01306						P31645.DB01242
P06213.DB01307						P31645.DB01363
P06213.DB01309						P31645.DB01577
P06213.DB09129						P31645.DB04896
P06213.DB09564						P31645.DB06148
P06213.DB12267						P31645.DB06204
P06239.DB01254						P31645.DB06700
P06239.DB08901						P31645.DB06701
P06239.DB09079						P31645.DB08918
P06241.DB01254						P31645.DB09016
P06276.DB00122						P31645.DB09068
P06276.DB00449						P31645.DB09167
P06276.DB00545						P31645.DB09195
P06276.DB00674						P31645.DB09225
P06276.DB00677						P31645.DB09289
P06276.DB00733						P31749.DB01169
P06276.DB00772						P31749.DB02709
P06276.DB00863						P33261.DB00951
P06276.DB00941						P34903.DB00231
P06276.DB00944						P34903.DB00241
P06276.DB00989						P34903.DB00306
P06276.DB01010						P34903.DB00312
P06276.DB01057						P34903.DB00371
P06276.DB01221						P34903.DB00402
P06276.DB01226						P34903.DB00418
P06280.DB05018						P34903.DB00425
P06396.DB01593						P34903.DB00546
P06396.DB09130						P34903.DB00599
P06400.DB00030						P34903.DB00683
P06400.DB00071						P34903.DB00690
P06401.DB00294						P34903.DB00794
P06401.DB00304						P34903.DB00801
P06401.DB00351						P34903.DB00829
P06401.DB00367						P34903.DB00842
P06401.DB00378						P34903.DB00849
P06401.DB00396						P34903.DB00897
P06401.DB00421						P34903.DB00898
P06401.DB00431						P34903.DB01198
P06401.DB00588						P34903.DB01215
P06401.DB00603						P34903.DB01351
P06401.DB00648						P34903.DB01352
P06401.DB00717						P34903.DB01353
P06401.DB00764						P34903.DB01354
P06401.DB00823						P34903.DB01355
P06401.DB00834						P34903.DB01544
P06401.DB00957						P34903.DB01558
P06401.DB01395						P34903.DB01559
P06401.DB01406						P34903.DB01567
P06401.DB01428						P34903.DB01588
P06401.DB01431						P34903.DB01589
P06401.DB06713						P34903.DB01594
P06401.DB06789						P34903.DB01595
P06401.DB08867						P34903.DB09166
P06401.DB09123						P34903.DB13872
P06401.DB09124						P34903.DB00186
P06401.DB09389						P34903.DB00189
P06401.DB11064						P34903.DB00228
P06401.DB11219						P34903.DB00231
P06401.DB11619						P34903.DB00237
P06702.DB01373						P34903.DB00241
P06702.DB01593						P34903.DB00273
P06727.DB01593						P34903.DB00292
P06727.DB09130						P34903.DB00306
P06732.DB00148						P34903.DB00312
P06733.DB01593						P34903.DB00334
P06733.DB09130						P34903.DB00349
P06733.DB11638						P34903.DB00371
P06737.DB00114						P34903.DB00402
P06737.DB00131						P34903.DB00404
P06746.DB00987						P34903.DB00475
P06746.DB01592						P34903.DB00543
P06748.DB11638						P34903.DB00555
P06756.DB00098						P34903.DB00628
P06850.DB01285						P34903.DB00659
P06858.DB06439						P34903.DB00753
P06870.DB01370						P34903.DB00794
P06870.DB06692						P34903.DB00801
P06870.DB12598						P34903.DB00818
P07098.DB01083						P34903.DB00829
P07101.DB00120						P34903.DB00842
P07101.DB00135						P34903.DB00897
P07101.DB00360						P34903.DB01028
P07101.DB00765						P34903.DB01049
P07195.DB00157						P34903.DB01068
P07195.DB09118						P34903.DB01107
P07195.DB11638						P34903.DB01159
P07202.DB00389						P34903.DB01189
P07202.DB00509						P34903.DB01205
P07202.DB00550						P34903.DB01215
P07202.DB00763						P34903.DB01236
P07202.DB08604						P34903.DB01437
P07202.DB11085						P34903.DB01588
P07203.DB00143						P34903.DB01589
P07237.DB01593						P34903.DB01708
P07237.DB03615						P34903.DB01956
P07237.DB09130						P34903.DB09118
P07237.DB11638						P34903.DB11582
P07288.DB00834						P34903.DB11901
P07288.DB04839						P34903.DB00555
P07327.DB00157						P34969.DB00216
P07327.DB01213						P34969.DB00246
P07339.DB00030						P34969.DB00247
P07339.DB00071						P34969.DB00248
P07360.DB01593						P34969.DB00321
P07360.DB03017						P34969.DB00334
P07360.DB04272						P34969.DB00363
P07437.DB00361						P34969.DB00370
P07437.DB00541						P34969.DB00408
P07437.DB00570						P34969.DB00434
P07437.DB01179						P34969.DB00458
P07437.DB01394						P34969.DB00477
P07437.DB09130						P34969.DB00543
P07437.DB11638						P34969.DB00589
P07451.DB00273						P34969.DB00734
P07451.DB00391						P34969.DB00751
P07451.DB00482						P34969.DB00934
P07451.DB00580						P34969.DB00988
P07451.DB00703						P34969.DB01200
P07451.DB00819						P34969.DB01224
P07451.DB00869						P34969.DB01238
P07451.DB00909						P34969.DB01267
P07451.DB01144						P34969.DB04946
P07451.DB01194						P34969.DB06148
P07477.DB06692						P34969.DB06216
P07477.DB12598						P34969.DB06288
P07478.DB02325						P34969.DB08815
P07550.DB00127						P34969.DB09068
P07550.DB00195						P34969.DB09225
P07550.DB00221						P34969.DB01049
P07550.DB00248						P34969.DB09304
P07550.DB00264						P34969.DB13025
P07550.DB00335						P35354.DB00154
P07550.DB00368						P35354.DB00159
P07550.DB00370						P35354.DB00233
P07550.DB00373						P35354.DB00244
P07550.DB00397						P35354.DB00316
P07550.DB00449						P35354.DB00328
P07550.DB00489						P35354.DB00461
P07550.DB00521						P35354.DB00465
P07550.DB00571						P35354.DB00469
P07550.DB00598						P35354.DB00480
P07550.DB00612						P35354.DB00482
P07550.DB00668						P35354.DB00500
P07550.DB00816						P35354.DB00533
P07550.DB00841						P35354.DB00554
P07550.DB00852						P35354.DB00573
P07550.DB00866						P35354.DB00580
P07550.DB00867						P35354.DB00586
P07550.DB00871						P35354.DB00605
P07550.DB00925						P35354.DB00712
P07550.DB00938						P35354.DB00749
P07550.DB00960						P35354.DB00784
P07550.DB00983						P35354.DB00788
P07550.DB01001						P35354.DB00795
P07550.DB01064						P35354.DB00812
P07550.DB01102						P35354.DB00814
P07550.DB01136						P35354.DB00821
P07550.DB01151						P35354.DB00861
P07550.DB01182						P35354.DB00870
P07550.DB01193						P35354.DB00936
P07550.DB01203						P35354.DB00939
P07550.DB01210						P35354.DB00945
P07550.DB01214						P35354.DB00963
P07550.DB01274						P35354.DB00991
P07550.DB01288						P35354.DB01009
P07550.DB01291						P35354.DB01014
P07550.DB01295						P35354.DB01041
P07550.DB01359						P35354.DB01050
P07550.DB01363						P35354.DB01283
P07550.DB01366						P35354.DB01397
P07550.DB01407						P35354.DB01399
P07550.DB01408						P35354.DB01401
P07550.DB01580						P35354.DB01404
P07550.DB04846						P35354.DB01419
P07550.DB04861						P35354.DB01435
P07550.DB05039						P35354.DB01600
P07550.DB06216						P35354.DB01628
P07550.DB06262						P35354.DB02709
P07550.DB06814						P35354.DB04552
P07550.DB08807						P35354.DB04743
P07550.DB08808						P35354.DB06725
P07550.DB09080						P35354.DB06736
P07550.DB09082						P35354.DB06802
P07550.DB09273						P35354.DB08439
P07550.DB11124						P35354.DB08910
P07550.DB13139						P35354.DB09212
P07550.DB00182						P35354.DB09213
P07550.DB00217						P35354.DB09214
P07550.DB00321						P35354.DB09216
P07550.DB00334						P35354.DB09285
P07550.DB00540						P35354.DB09288
P07550.DB00726						P35354.DB09295
P07550.DB01365						P35354.DB11079
P07585.DB03754						P35354.DB13167
P07686.DB00205						P35354.DB13783
P07737.DB11638						P36544.DB00122
P07741.DB00173						P36544.DB00184
P07741.DB01632						P36544.DB00237
P07741.DB04272						P36544.DB00241
P07814.DB00142						P36544.DB00306
P07814.DB00172						P36544.DB00312
P07864.DB00157						P36544.DB00418
P07900.DB00615						P36544.DB00514
P07900.DB00716						P36544.DB00599
P07900.DB09130						P36544.DB00657
P07900.DB09221						P36544.DB00674
P07947.DB01254						P36544.DB00794
P07948.DB01254						P36544.DB00849
P07948.DB06616						P36544.DB00898
P07948.DB08901						P36544.DB01174
P07948.DB09079						P36544.DB01199
P07949.DB00398						P36544.DB01273
P07949.DB05294						P36544.DB01351
P07949.DB08875						P36544.DB01352
P07949.DB08896						P36544.DB01353
P07949.DB08901						P36544.DB01354
P07998.DB00128						P36544.DB01355
P07998.DB00536						P36544.DB03128
P07998.DB01942						P36544.DB09028
P07998.DB02325						P36544.DB09061
P07998.DB04272						P39086.DB00142
P08069.DB00030						P39086.DB00273
P08069.DB00046						P41594.DB00659
P08069.DB00047						P41594.DB06201
P08069.DB00071						P42261.DB00142
P08069.DB01277						P42261.DB00228
P08069.DB09098						P42261.DB00753
P08069.DB12267						P42261.DB00898
P08100.DB01159						P42261.DB01028
P08100.DB03796						P42261.DB01189
P08123.DB00048						P42261.DB01236
P08172.DB00202						P42261.DB08883
P08172.DB00246						P42261.DB09289
P08172.DB00280						P42261.DB13146
P08172.DB00321						P42262.DB00142
P08172.DB00332						P42262.DB00237
P08172.DB00334						P42262.DB00241
P08172.DB00340						P42262.DB00306
P08172.DB00342						P42262.DB00312
P08172.DB00363						P42262.DB00418
P08172.DB00376						P42262.DB00599
P08172.DB00383						P42262.DB00794
P08172.DB00387						P42262.DB00849
P08172.DB00392						P42262.DB00898
P08172.DB00408						P42262.DB01174
P08172.DB00411						P42262.DB01346
P08172.DB00420						P42262.DB01351
P08172.DB00424						P42262.DB01352
P08172.DB00434						P42262.DB01353
P08172.DB00458						P42262.DB01354
P08172.DB00462						P42262.DB01355
P08172.DB00483						P42262.DB13146
P08172.DB00496						P42263.DB00142
P08172.DB00508						P42263.DB00898
P08172.DB00517						P42263.DB01356
P08172.DB00540						P42263.DB13146
P08172.DB00572						P42574.DB01017
P08172.DB00622						P43681.DB00184
P08172.DB00715						P43681.DB00237
P08172.DB00725						P43681.DB00241
P08172.DB00728						P43681.DB00306
P08172.DB00747						P43681.DB00312
P08172.DB00777						P43681.DB00418
P08172.DB00785						P43681.DB00514
P08172.DB00804						P43681.DB00564
P08172.DB00809						P43681.DB00572
P08172.DB00835						P43681.DB00599
P08172.DB00907						P43681.DB00657
P08172.DB00934						P43681.DB00674
P08172.DB00986						P43681.DB00747
P08172.DB01019						P43681.DB00783
P08172.DB01036						P43681.DB00794
P08172.DB01062						P43681.DB00849
P08172.DB01069						P43681.DB00898
P08172.DB01075						P43681.DB00981
P08172.DB01085						P43681.DB01174
P08172.DB01135						P43681.DB01245
P08172.DB01142						P43681.DB01273
P08172.DB01148						P43681.DB01351
P08172.DB01151						P43681.DB01352
P08172.DB01224						P43681.DB01353
P08172.DB01226						P43681.DB01354
P08172.DB01231						P43681.DB01355
P08172.DB01238						P43681.DB09028
P08172.DB01239						P43681.DB13952
P08172.DB01336						P43681.DB13953
P08172.DB01337						P43681.DB13954
P08172.DB01338						P43681.DB13955
P08172.DB01403						P43681.DB13956
P08172.DB01409						P47869.DB00231
P08172.DB01591						P47869.DB00241
P08172.DB03128						P47869.DB00306
P08172.DB06702						P47869.DB00312
P08172.DB06787						P47869.DB00371
P08172.DB08801						P47869.DB00402
P08172.DB08897						P47869.DB00418
P08172.DB09076						P47869.DB00425
P08172.DB09167						P47869.DB00546
P08172.DB09262						P47869.DB00599
P08172.DB09300						P47869.DB00683
P08172.DB00454						P47869.DB00690
P08172.DB00543						P47869.DB00794
P08172.DB00555						P47869.DB00801
P08172.DB00568						P47869.DB00829
P08172.DB00726						P47869.DB00842
P08172.DB01221						P47869.DB00849
P08173.DB00246						P47869.DB00897
P08173.DB00321						P47869.DB00898
P08173.DB00334						P47869.DB01198
P08173.DB00340						P47869.DB01215
P08173.DB00342						P47869.DB01346
P08173.DB00363						P47869.DB01351
P08173.DB00376						P47869.DB01352
P08173.DB00387						P47869.DB01353
P08173.DB00408						P47869.DB01354
P08173.DB00411						P47869.DB01355
P08173.DB00420						P47869.DB01544
P08173.DB00424						P47869.DB01558
P08173.DB00458						P47869.DB01559
P08173.DB00496						P47869.DB01567
P08173.DB00540						P47869.DB01588
P08173.DB00572						P47869.DB01589
P08173.DB00622						P47869.DB01594
P08173.DB00715						P47869.DB01595
P08173.DB00725						P47869.DB09166
P08173.DB00747						P47869.DB13872
P08173.DB00777						P47869.DB00186
P08173.DB00785						P47869.DB00189
P08173.DB00809						P47869.DB00228
P08173.DB00835						P47869.DB00231
P08173.DB00934						P47869.DB00237
P08173.DB01019						P47869.DB00241
P08173.DB01036						P47869.DB00273
P08173.DB01069						P47869.DB00292
P08173.DB01085						P47869.DB00306
P08173.DB01142						P47869.DB00312
P08173.DB01151						P47869.DB00334
P08173.DB01224						P47869.DB00349
P08173.DB01238						P47869.DB00371
P08173.DB01239						P47869.DB00402
P08173.DB01403						P47869.DB00404
P08173.DB01409						P47869.DB00475
P08173.DB01591						P47869.DB00543
P08173.DB01625						P47869.DB00555
P08173.DB03128						P47869.DB00628
P08173.DB06702						P47869.DB00659
P08173.DB06787						P47869.DB00753
P08173.DB08897						P47869.DB00794
P08173.DB09076						P47869.DB00801
P08173.DB09167						P47869.DB00818
P08173.DB00454						P47869.DB00829
P08173.DB00543						P47869.DB00842
P08173.DB00555						P47869.DB00897
P08173.DB00568						P47869.DB01028
P08173.DB00726						P47869.DB01049
P08173.DB01221						P47869.DB01068
P08174.DB00446						P47869.DB01107
P08183.DB00778						P47869.DB01159
P08183.DB04877						P47869.DB01189
P08183.DB09031						P47869.DB01205
P08185.DB01593						P47869.DB01215
P08185.DB09130						P47869.DB01236
P08235.DB00393						P47869.DB01437
P08235.DB00396						P47869.DB01588
P08235.DB00421						P47869.DB01589
P08235.DB00588						P47869.DB01708
P08235.DB00624						P47869.DB01956
P08235.DB00687						P47869.DB09118
P08235.DB00700						P47869.DB11582
P08235.DB01023						P47869.DB11901
P08235.DB01395						P47869.DB00555
P08235.DB06780						P47870.DB00231
P08235.DB13943						P47870.DB00395
P08235.DB13944						P47870.DB00546
P08235.DB13946						P47870.DB00683
P08238.DB09221						P47870.DB00690
P08243.DB00128						P47870.DB00801
P08243.DB00142						P47870.DB00818
P08243.DB00174						P47870.DB00829
P08246.DB00019						P47870.DB00842
P08246.DB00058						P47870.DB00897
P08246.DB00099						P47870.DB00898
P08253.DB00786						P47870.DB01215
P08253.DB01197						P47870.DB01381
P08254.DB00786						P47870.DB01558
P08263.DB00143						P47870.DB01559
P08319.DB00157						P47870.DB01567
P08473.DB09292						P47870.DB01588
P08514.DB00054						P47870.DB01594
P08514.DB00775						P47870.DB01595
P08519.DB00513						P47870.DB06716
P08581.DB08865						P47870.DB00186
P08581.DB08875						P47870.DB00189
P08581.DB12267						P47870.DB00228
P08588.DB00127						P47870.DB00231
P08588.DB00187						P47870.DB00237
P08588.DB00195						P47870.DB00241
P08588.DB00221						P47870.DB00273
P08588.DB00248						P47870.DB00292
P08588.DB00264						P47870.DB00306
P08588.DB00335						P47870.DB00312
P08588.DB00368						P47870.DB00334
P08588.DB00370						P47870.DB00349
P08588.DB00373						P47870.DB00371
P08588.DB00397						P47870.DB00402
P08588.DB00408						P47870.DB00404
P08588.DB00489						P47870.DB00475
P08588.DB00521						P47870.DB00543
P08588.DB00555						P47870.DB00555
P08588.DB00571						P47870.DB00628
P08588.DB00598						P47870.DB00659
P08588.DB00612						P47870.DB00753
P08588.DB00668						P47870.DB00794
P08588.DB00841						P47870.DB00801
P08588.DB00852						P47870.DB00818
P08588.DB00866						P47870.DB00829
P08588.DB00871						P47870.DB00842
P08588.DB00938						P47870.DB00897
P08588.DB00960						P47870.DB01028
P08588.DB00983						P47870.DB01049
P08588.DB01001						P47870.DB01068
P08588.DB01064						P47870.DB01107
P08588.DB01102						P47870.DB01159
P08588.DB01118						P47870.DB01189
P08588.DB01136						P47870.DB01205
P08588.DB01151						P47870.DB01215
P08588.DB01182						P47870.DB01236
P08588.DB01193						P47870.DB01437
P08588.DB01203						P47870.DB01588
P08588.DB01210						P47870.DB01589
P08588.DB01214						P47870.DB01708
P08588.DB01288						P47870.DB01956
P08588.DB01291						P47870.DB09118
P08588.DB01295						P47870.DB11582
P08588.DB01297						P47870.DB11901
P08588.DB01359						P48058.DB00142
P08588.DB01363						P48058.DB00898
P08588.DB01407						P48058.DB13146
P08588.DB01580						P48169.DB00231
P08588.DB04846						P48169.DB00241
P08588.DB04855						P48169.DB00306
P08588.DB04861						P48169.DB00312
P08588.DB06216						P48169.DB00371
P08588.DB06262						P48169.DB00418
P08588.DB08807						P48169.DB00599
P08588.DB08808						P48169.DB00683
P08588.DB09068						P48169.DB00690
P08588.DB09351						P48169.DB00794
P08588.DB11124						P48169.DB00842
P08588.DB00182						P48169.DB00849
P08588.DB00217						P48169.DB00897
P08588.DB00321						P48169.DB00898
P08588.DB00334						P48169.DB01351
P08588.DB00540						P48169.DB01352
P08588.DB00726						P48169.DB01353
P08588.DB01365						P48169.DB01354
P08603.DB01593						P48169.DB01355
P08603.DB09130						P48169.DB01544
P08620.DB00686						P48169.DB01558
P08620.DB01109						P48169.DB01595
P08631.DB06616						P48169.DB00186
P08670.DB11638						P48169.DB00189
P08684.DB00143						P48169.DB00228
P08684.DB00951						P48169.DB00231
P08684.DB01267						P48169.DB00237
P08684.DB11994						P48169.DB00241
P08686.DB01026						P48169.DB00273
P08709.DB00036						P48169.DB00292
P08709.DB00100						P48169.DB00306
P08709.DB00170						P48169.DB00312
P08709.DB09332						P48169.DB00334
P08709.DB13151						P48169.DB00349
P08709.DB13152						P48169.DB00371
P08709.DB13933						P48169.DB00402
P08758.DB09130						P48169.DB00404
P08865.DB09130						P48169.DB00475
P08908.DB00216						P48169.DB00543
P08908.DB00246						P48169.DB00555
P08908.DB00247						P48169.DB00628
P08908.DB00248						P48169.DB00659
P08908.DB00268						P48169.DB00753
P08908.DB00315						P48169.DB00794
P08908.DB00321						P48169.DB00801
P08908.DB00334						P48169.DB00818
P08908.DB00363						P48169.DB00829
P08908.DB00408						P48169.DB00842
P08908.DB00413						P48169.DB00897
P08908.DB00458						P48169.DB01028
P08908.DB00477						P48169.DB01049
P08908.DB00490						P48169.DB01068
P08908.DB00540						P48169.DB01107
P08908.DB00543						P48169.DB01159
P08908.DB00571						P48169.DB01189
P08908.DB00589						P48169.DB01205
P08908.DB00656						P48169.DB01215
P08908.DB00669						P48169.DB01236
P08908.DB00696						P48169.DB01437
P08908.DB00714						P48169.DB01588
P08908.DB00726						P48169.DB01589
P08908.DB00734						P48169.DB01708
P08908.DB00866						P48169.DB01956
P08908.DB00904						P48169.DB09118
P08908.DB00952						P48169.DB11582
P08908.DB00960						P48169.DB11901
P08908.DB00988						P48169.DB00555
P08908.DB01142						P48549.DB00898
P08908.DB01149						P48549.DB01159
P08908.DB01151						P51787.DB00808
P08908.DB01186						P51787.DB01244
P08908.DB01200						P51787.DB11633
P08908.DB01224						P63027.DB00042
P08908.DB01238						P78352.DB00536
P08908.DB01267						Q05329.DB00142
P08908.DB01359						Q05586.DB00142
P08908.DB01392						Q05586.DB00454
P08908.DB01614						Q05586.DB01043
P08908.DB01616						Q05586.DB01173
P08908.DB01618						Q05586.DB03929
P08908.DB01621						Q05586.DB06151
P08908.DB01622						Q05586.DB08954
P08908.DB04908						Q05586.DB00659
P08908.DB04946						Q05586.DB09409
P08908.DB05271						Q05586.DB09481
P08908.DB06016						Q05586.DB13146
P08908.DB06148						Q05586.DB00289
P08908.DB06216						Q05586.DB00312
P08908.DB06684						Q05586.DB00418
P08908.DB08807						Q05586.DB00996
P08908.DB08810						Q05586.DB01174
P08908.DB08815						Q05586.DB01708
P08908.DB08922						Q05586.DB04896
P08908.DB09061						Q05586.DB06738
P08908.DB09068						Q12879.DB00142
P08908.DB09128						Q12879.DB00145
P08908.DB09167						Q12879.DB00454
P08908.DB09244						Q12879.DB00949
P08908.DB09289						Q12879.DB01043
P08908.DB01049						Q12879.DB01159
P08908.DB09304						Q12879.DB06151
P08908.DB13025						Q12879.DB00659
P08908.DB01221						Q12879.DB09409
P08912.DB00246						Q12879.DB09481
P08912.DB00321						Q12879.DB13146
P08912.DB00334						Q12879.DB00289
P08912.DB00340						Q12879.DB00312
P08912.DB00342						Q12879.DB00418
P08912.DB00363						Q12879.DB00996
P08912.DB00376						Q12879.DB01174
P08912.DB00408						Q12879.DB01708
P08912.DB00420						Q12879.DB04896
P08912.DB00458						Q12879.DB06738
P08912.DB00483						Q13002.DB00142
P08912.DB00496						Q13002.DB00237
P08912.DB00540						Q13002.DB00241
P08912.DB00572						Q13002.DB00306
P08912.DB00622						Q13002.DB00312
P08912.DB00715						Q13002.DB00418
P08912.DB00725						Q13002.DB00599
P08912.DB00747						Q13002.DB00794
P08912.DB00777						Q13002.DB00849
P08912.DB00785						Q13002.DB01174
P08912.DB00835						Q13002.DB01351
P08912.DB00934						Q13002.DB01352
P08912.DB01036						Q13002.DB01353
P08912.DB01069						Q13002.DB01354
P08912.DB01142						Q13002.DB01355
P08912.DB01151						Q13224.DB00142
P08912.DB01224						Q13224.DB00454
P08912.DB01238						Q13224.DB00502
P08912.DB01239						Q13224.DB00949
P08912.DB01403						Q13224.DB01043
P08912.DB01409						Q13224.DB01956
P08912.DB01591						Q13224.DB06151
P08912.DB06702						Q13224.DB08954
P08912.DB08897						Q13224.DB00659
P08912.DB09076						Q13224.DB09409
P08912.DB09167						Q13224.DB09481
P08912.DB00454						Q13224.DB13146
P08912.DB00543						Q13224.DB00289
P08912.DB00555						Q13224.DB00312
P08912.DB00568						Q13224.DB00418
P08912.DB00726						Q13224.DB00996
P08912.DB01221						Q13224.DB01174
P08913.DB00246						Q13224.DB01708
P08913.DB00248						Q13224.DB04896
P08913.DB00268						Q13224.DB06738
P08913.DB00320						Q13255.DB00142
P08913.DB00321						Q13393.DB00122
P08913.DB00334						Q14643.DB09462
P08913.DB00363						Q14643.DB00201
P08913.DB00368						Q14833.DB00142
P08913.DB00370						Q14957.DB00142
P08913.DB00408						Q14957.DB00145
P08913.DB00413						Q14957.DB00454
P08913.DB00449						Q14957.DB00659
P08913.DB00457						Q14957.DB09409
P08913.DB00484						Q14957.DB09481
P08913.DB00543						Q14957.DB13146
P08913.DB00555						Q14957.DB00289
P08913.DB00575						Q14957.DB00312
P08913.DB00589						Q14957.DB00418
P08913.DB00629						Q14957.DB00996
P08913.DB00633						Q14957.DB01174
P08913.DB00656						Q14957.DB01708
P08913.DB00668						Q14957.DB04896
P08913.DB00692						Q14957.DB06738
P08913.DB00696						Q16445.DB00231
P08913.DB00697						Q16445.DB00241
P08913.DB00714						Q16445.DB00306
P08913.DB00726						Q16445.DB00312
P08913.DB00734						Q16445.DB00371
P08913.DB00751						Q16445.DB00418
P08913.DB00797						Q16445.DB00599
P08913.DB00800						Q16445.DB00683
P08913.DB00852						Q16445.DB00690
P08913.DB00865						Q16445.DB00794
P08913.DB00925						Q16445.DB00842
P08913.DB00935						Q16445.DB00849
P08913.DB00964						Q16445.DB00897
P08913.DB00968						Q16445.DB00898
P08913.DB01018						Q16445.DB01351
P08913.DB01136						Q16445.DB01352
P08913.DB01142						Q16445.DB01353
P08913.DB01149						Q16445.DB01354
P08913.DB01186						Q16445.DB01355
P08913.DB01200						Q16445.DB01544
P08913.DB01224						Q16445.DB01558
P08913.DB01238						Q16445.DB01595
P08913.DB01267						Q16445.DB00186
P08913.DB01363						Q16445.DB00189
P08913.DB01392						Q16445.DB00228
P08913.DB01403						Q16445.DB00231
P08913.DB01577						Q16445.DB00237
P08913.DB01608						Q16445.DB00241
P08913.DB01624						Q16445.DB00273
P08913.DB04855						Q16445.DB00292
P08913.DB04948						Q16445.DB00306
P08913.DB06148						Q16445.DB00312
P08913.DB06216						Q16445.DB00334
P08913.DB06262						Q16445.DB00349
P08913.DB06623						Q16445.DB00371
P08913.DB06694						Q16445.DB00402
P08913.DB06711						Q16445.DB00404
P08913.DB08815						Q16445.DB00475
P08913.DB09242						Q16445.DB00543
P08913.DB09244						Q16445.DB00555
P08913.DB09286						Q16445.DB00628
P08913.DB11124						Q16445.DB00659
P08913.DB11738						Q16445.DB00753
P08913.DB00217						Q16445.DB00794
P08913.DB00397						Q16445.DB00801
P08913.DB00477						Q16445.DB00818
P08913.DB00540						Q16445.DB00829
P08913.DB00543						Q16445.DB00842
P08913.DB00841						Q16445.DB00897
P08913.DB00934						Q16445.DB01028
P08913.DB01049						Q16445.DB01049
P08913.DB01151						Q16445.DB01068
P08913.DB06707						Q16445.DB01107
P08913.DB09167						Q16445.DB01159
P08913.DB09195						Q16445.DB01189
P08913.DB09304						Q16445.DB01205
P08913.DB13025						Q16445.DB01215
P08913.DB00182						Q16445.DB01236
P08913.DB01365						Q16445.DB01437
P08913.DB09205						Q16445.DB01588
P08913.DB09229						Q16445.DB01589
P09038.DB00364						Q16445.DB01708
P09038.DB00686						Q16445.DB01956
P09038.DB00877						Q16445.DB09118
P09038.DB01109						Q16445.DB11582
P09172.DB00126						Q16445.DB11901
P09172.DB00822						Q16445.DB00555
P09172.DB00988						Q16478.DB00142
P09210.DB00143						Q16620.DB00321
P09210.DB00608						Q92806.DB00898
P09211.DB00143						Q92806.DB11633
P09211.DB00316						Q99259.DB00114
P09211.DB00363						Q99259.DB00142
P09211.DB00903						Q99259.DB00114
P09211.DB01015						Q9H2X9.DB00761
P09211.DB01242						Q9H2X9.DB00887
P09211.DB03619						Q9NQX3.DB01942
P09211.DB04339						Q9UI32.DB00142
P09211.DB09462
P09211.DB11672
P09237.DB00786
P09238.DB00786
P09382.DB11638
P09455.DB00162
P09455.DB00459
P09466.DB03796
P09466.DB09462
P09467.DB00131
P09488.DB00143
P09601.DB00157
P09601.DB01942
P09619.DB00102
P09619.DB00398
P09619.DB00619
P09619.DB01254
P09619.DB01268
P09619.DB06589
P09619.DB06595
P09619.DB08896
P09619.DB09221
P09622.DB00157
P09622.DB03147
P09769.DB01254
P09848.DB00126
P09848.DB04564
P09871.DB00002
P09871.DB00005
P09871.DB00051
P09871.DB00054
P09871.DB00056
P09871.DB00072
P09871.DB00073
P09871.DB00074
P09871.DB00075
P09871.DB00078
P09871.DB01593
P09871.DB06404
P09871.DB09130
P09871.DB09228
P09874.DB00277
P09874.DB01593
P09874.DB02701
P09874.DB09074
P09874.DB11793
P09874.DB12332
P09884.DB00242
P09884.DB00631
P09884.DB01073
P09884.DB01280
P09917.DB00163
P09917.DB00179
P09917.DB00233
P09917.DB00244
P09917.DB00471
P09917.DB00586
P09917.DB00711
P09917.DB00744
P09917.DB00795
P09917.DB00939
P09917.DB01014
P09917.DB01017
P09917.DB02709
P09917.DB09285
P09917.DB11994
P09917.DB14001
P09917.DB14002
P09958.DB04951
P09960.DB01197
P0C0L4.DB00028
P0C0L5.DB00028
P0C0L5.DB01593
P0C0L5.DB09130
P0DJI8.DB00062
P10109.DB00648
P10253.DB00284
P10253.DB00491
P10275.DB00255
P10275.DB00367
P10275.DB00396
P10275.DB00421
P10275.DB00499
P10275.DB00621
P10275.DB00623
P10275.DB00624
P10275.DB00648
P10275.DB00655
P10275.DB00665
P10275.DB00675
P10275.DB00687
P10275.DB00858
P10275.DB00957
P10275.DB00984
P10275.DB01026
P10275.DB01063
P10275.DB01128
P10275.DB01185
P10275.DB01395
P10275.DB01406
P10275.DB01420
P10275.DB01428
P10275.DB01608
P10275.DB01708
P10275.DB04839
P10275.DB06412
P10275.DB06710
P10275.DB06713
P10275.DB08604
P10275.DB08804
P10275.DB08867
P10275.DB08899
P10275.DB09086
P10275.DB09123
P10275.DB09371
P10275.DB09389
P10275.DB11064
P10275.DB11219
P10275.DB11619
P10275.DB11901
P10275.DB13155
P10275.DB13943
P10275.DB13944
P10275.DB13946
P10276.DB00210
P10276.DB00459
P10276.DB00523
P10276.DB00755
P10276.DB00799
P10276.DB00982
P10276.DB04942
P10415.DB01050
P10415.DB01229
P10415.DB01248
P10415.DB01367
P10415.DB06756
P10415.DB08871
P10415.DB09213
P10415.DB09401
P10415.DB11581
P10515.DB00157
P10632.DB00951
P10632.DB03796
P10635.DB01267
P10635.DB11994
P10636.DB00448
P10636.DB00637
P10636.DB01229
P10636.DB01248
P10646.DB00036
P10646.DB06779
P10696.DB00848
P10696.DB01143
P10721.DB00398
P10721.DB00619
P10721.DB01254
P10721.DB01268
P10721.DB04868
P10721.DB06589
P10721.DB06595
P10721.DB08896
P10721.DB08901
P10721.DB09078
P10721.DB09103
P10768.DB00143
P10809.DB09130
P10826.DB00210
P10826.DB00459
P10826.DB00523
P10826.DB00755
P10826.DB00799
P10826.DB04942
P10827.DB00279
P10827.DB00451
P10827.DB00509
P10827.DB01118
P10827.DB01583
P10828.DB00279
P10828.DB00451
P10828.DB00509
P10828.DB01118
P10828.DB01583
P10912.DB00052
P10912.DB00082
P10912.DB09098
[truncated: 5,152 more rows]

## Sheet: NM proteins
Human protein targets of the DPCs associated with nervous system; NM proteins	10 KEGG pathways associated with nervous system
P48549	path:hsa04724
P49768	path:hsa04727
Q92806	path:hsa04725
P21579	path:hsa04728
O75899	path:hsa04726
P63252	path:hsa04720
P21964	path:hsa04730
P19174	path:hsa04723
Q16566	path:hsa04721
P31645	path:hsa04722
Q9H2X9
P06850
P04637
P16885
Q9NQX3
Q9NQ66
P11229
P06241
Q9Y243
P16220
P33260
P08172
P20309
O00555
P19838
Q05586
P36544
P63027
Q05193
Q12879
P07101
P21554
Q14416
P35568
Q13224
P05771
Q14832
Q14833
P01100
P01138
O00222
P14416
P34969
P78352
P51787
P43681
P17787
O15350
Q13393
Q16620
Q14957
O14939
P10635
P14867
P47869
P42574
Q13255
Q99259
P34903
P48169
Q05329
P41594
P31644
P27449
P28482
Q16445
P28223
P18505
Q08209
P33261
P47870
P28335
P28472
P10632
O14764
P11712
O60503
Q14643
P09471
Q92793
P60953
P39086
Q13002
Q16478
Q9UI32
P23219
P21397
O94925
P35354
P15104
P42261
P23560
P42262
P31749
P42263
P48058
P10415
P08908
P28222
P29475

## Sheet: 81, common NM-DrugBank targets
NM proteins common to DrugBank approved protein target list
P48549
Q92806
O75899
P21964
P31645
Q9H2X9
P06850
P04637
Q9NQX3
P11229
P06241
P16220
P08172
P20309
O00555
P19838
Q05586
P36544
P63027
Q12879
P07101
P21554
Q13224
P05771
Q14833
P01100
P01138
O00222
P14416
P34969
P78352
P51787
P43681
P17787
O15350
Q13393
Q16620
Q14957
O14939
P10635
P14867
P47869
P42574
Q13255
Q99259
P34903
P48169
Q05329
P41594
P31644
P28482
Q16445
P28223
P18505
P33261
P47870
P28335
P28472
P10632
O14764
P11712
Q14643
P39086
Q13002
Q16478
Q9UI32
P23219
P21397
O94925
P35354
P15104
P42261
P23560
P42262
P31749
P42263
P48058
P10415
P08908
P28222
P29475

## Sheet: NeuMods
NeuMoDs
PC215
PC179
PC146
PC671
PC668
PC664
PC663
PC613
PC590
PC501
PC427

## Sheet: mGluRs & their protein targets
mGluRs mapped onto DPC's protein target list
Entry	Entry name	Status	Protein names	Gene names	Organism	Length
Q14416	GRM2_HUMAN	reviewed	Metabotropic glutamate receptor 2 (mGluR2)	GRM2 GPRC1B MGLUR2	Homo sapiens (Human)	872
P41594	GRM5_HUMAN	reviewed	Metabotropic glutamate receptor 5 (mGluR5)	GRM5 GPRC1E MGLUR5	Homo sapiens (Human)	1212
Q14831	GRM7_HUMAN	reviewed	Metabotropic glutamate receptor 7 (mGluR7)	GRM7 GPRC1G MGLUR7	Homo sapiens (Human)	915
Q14832	GRM3_HUMAN	reviewed	Metabotropic glutamate receptor 3 (mGluR3)	GRM3 GPRC1C MGLUR3	Homo sapiens (Human)	879
Q14833	GRM4_HUMAN	reviewed	Metabotropic glutamate receptor 4 (mGluR4)	GRM4 GPRC1D MGLUR4	Homo sapiens (Human)	912
O15303	GRM6_HUMAN	reviewed	Metabotropic glutamate receptor 6 (mGluR6)	GRM6 GPRC1F MGLUR6	Homo sapiens (Human)	877
O00222	GRM8_HUMAN	reviewed	Metabotropic glutamate receptor 8 (mGluR8)	GRM8 GPRC1H MGLUR8	Homo sapiens (Human)	908
Q13255	GRM1_HUMAN	reviewed	Metabotropic glutamate receptor 1 (mGluR1)	GRM1 GPRC1A MGLUR1	Homo sapiens (Human)	1194
Regulatory DPCs of mGluRs
PC146
PC161
PC163
PC179
PC461
PC496
PC501
PC620
PC650
PC708
PC743
