# Supplementary material for: Insights about multi-targeting and synergistic neuromodulators in Ayurvedic herbs against epilepsy: integrated computational studies on drug-target and protein-protein interaction networks
Source: Sci Rep. 2019 Jul 22;9:10565. doi: 10.1038/s41598-019-46715-6 (PMC6646331; doi:10.1038/s41598-019-46715-6)
Supplement: Supplementary file 13 — Table S12 [file 41598_2019_46715_MOESM13_ESM.xlsx]

## Sheet: AED-protein target pair
Epileptic drug-protein target pair		Predicted by which target prediction algorithm
AED02.O43570	3	bdb	stitch	swiss
AED34.O43570	3	bdb	stitch	swiss
AED40.O43570	3	bdb	stitch	swiss
AED03.P00813	3	bdb	stitch	swiss
AED02.P00915	3	bdb	stitch	swiss
AED34.P00915	3	bdb	stitch	swiss
AED02.P00918	3	bdb	stitch	swiss
AED22.P00918	3	bdb	stitch	swiss
AED34.P00918	3	bdb	stitch	swiss
AED40.P00918	3	bdb	stitch	swiss
AED20.P06276	3	bdb	stitch	swiss
AED02.P07451	3	bdb	stitch	swiss
AED22.P07451	3	bdb	stitch	swiss
AED34.P07451	3	bdb	stitch	swiss
AED40.P07451	3	bdb	stitch	swiss
AED31.P08908	3	bdb	stitch	swiss
AED11.P14867	3	bdb	stitch	swiss
AED20.P22303	3	bdb	stitch	swiss
AED34.P22748	3	bdb	stitch	swiss
AED40.P22748	3	bdb	stitch	swiss
AED02.P23280	3	bdb	stitch	swiss
AED34.P23280	3	bdb	stitch	swiss
AED40.P23280	3	bdb	stitch	swiss
AED03.P23526	3	bdb	stitch	swiss
AED40.P27338	3	bdb	stitch	swiss
AED03.P27487	3	bdb	stitch	swiss
AED17.P28223	3	bdb	stitch	swiss
AED17.P28335	3	bdb	stitch	swiss
AED03.P29275	3	bdb	stitch	swiss
AED11.P30536	3	bdb	stitch	swiss
AED03.P30542	3	bdb	stitch	swiss
AED07.P34972	3	bdb	stitch	swiss
AED02.P35218	3	bdb	stitch	swiss
AED34.P35218	3	bdb	stitch	swiss
AED40.P35218	3	bdb	stitch	swiss
AED17.P41595	3	bdb	stitch	swiss
AED16.P42345	3	bdb	stitch	swiss
AED34.P43166	3	bdb	stitch	swiss
AED40.P43166	3	bdb	stitch	swiss
AED18.P54289	3	bdb	stitch	swiss
AED03.P55263	3	bdb	stitch	swiss
AED16.P62942	3	bdb	stitch	swiss
AED02.Q16790	3	bdb	stitch	swiss
AED22.Q16790	3	bdb	stitch	swiss
AED34.Q16790	3	bdb	stitch	swiss
AED40.Q16790	3	bdb	stitch	swiss
AED02.Q9ULX7	3	bdb	stitch	swiss
AED34.Q9ULX7	3	bdb	stitch	swiss
AED40.Q9ULX7	3	bdb	stitch	swiss
AED02.Q9Y2D0	3	bdb	stitch	swiss
AED22.Q9Y2D0	3	bdb	stitch	swiss
AED34.Q9Y2D0	3	bdb	stitch	swiss
AED40.Q9Y2D0	3	bdb	stitch	swiss
AED07.Q9Y2T6	3	bdb	stitch	swiss
AED29.Q9Y5N1	3	bdb	stitch	swiss
AED03.O00337	2	bdb	stitch
AED37.O15379	2	bdb	stitch
AED06.O43570	2	bdb		swiss
AED22.O43570	2	bdb		swiss
AED25.O43570	2	bdb		swiss
AED03.O43865	2		stitch	swiss
AED03.O43868	2	bdb	stitch
AED03.P00491	2	bdb	stitch
AED06.P00915	2	bdb		swiss
AED22.P00915	2	bdb		swiss
AED25.P00915	2	bdb		swiss
AED33.P00915	2	bdb		swiss
AED40.P00915	2		stitch	swiss
AED06.P00918	2	bdb		swiss
AED25.P00918	2	bdb		swiss
AED33.P00918	2	bdb		swiss
AED28.P03956	2		stitch	swiss
AED16.P06730	2	bdb		swiss
AED06.P07451	2	bdb		swiss
AED09.P08684	2	bdb	stitch
AED16.P08684	2	bdb		swiss
AED04.P10275	2	bdb		swiss
AED19.P10275	2	bdb		swiss
AED36.P10636	2		stitch	swiss
AED37.P10636	2		stitch	swiss
AED04.P11413	2	bdb		swiss
AED19.P11413	2	bdb		swiss
AED37.P11509	2	bdb	stitch
AED04.P11511	2	bdb		swiss
AED19.P11511	2	bdb		swiss
AED28.P11712	2	bdb	stitch
AED12.P14867	2		stitch	swiss
AED37.P16662	2	bdb	stitch
AED16.P20815	2	bdb		swiss
AED40.P21397	2		stitch	swiss
AED07.P21554	2		stitch	swiss
AED03.P21964	2	bdb	stitch
AED03.P22061	2	bdb	stitch
AED02.P22748	2	bdb		swiss
AED06.P22748	2	bdb		swiss
AED22.P22748	2	bdb		swiss
AED06.P23280	2	bdb		swiss
AED22.P23280	2	bdb		swiss
AED03.P23921	2	bdb	stitch
AED31.P23975	2	bdb		swiss
AED03.P27707	2		stitch	swiss
AED31.P28221	2	bdb		swiss
AED31.P28223	2	bdb		swiss
AED31.P28335	2	bdb		swiss
AED11.P28472	2		stitch	swiss
AED03.P29274	2		stitch	swiss
AED31.P30536	2	bdb		swiss
AED17.P31645	2		stitch	swiss
AED31.P34969	2	bdb		swiss
AED08.P34972	2	bdb		swiss
AED06.P35218	2	bdb		swiss
AED22.P35218	2	bdb		swiss
AED09.P35499	2	bdb	stitch
AED23.P35499	2	bdb	stitch
AED28.P35499	2	bdb	stitch
AED04.P37058	2	bdb		swiss
AED19.P37058	2	bdb		swiss
AED03.P40261	2	bdb	stitch
AED31.P41143	2	bdb		swiss
AED03.P41231	2	bdb	stitch
AED02.P43166	2	bdb		swiss
AED06.P43166	2	bdb		swiss
AED22.P43166	2	bdb		swiss
AED25.P43166	2	bdb		swiss
AED11.P47869	2	bdb		swiss
AED11.P47870	2		stitch	swiss
AED03.P47900	2	bdb	stitch
AED09.P51589	2	bdb	stitch
AED16.P68106	2	bdb		swiss
AED17.Q01959	2		stitch	swiss
AED16.Q02790	2	bdb		swiss
AED23.Q12809	2	bdb	stitch
AED28.Q12809	2	bdb	stitch
AED16.Q13451	2	bdb		swiss
AED37.Q13547	2	bdb	stitch
AED22.Q14524	2	bdb	stitch
AED23.Q14524	2	bdb	stitch
AED28.Q14524	2	bdb	stitch
AED03.Q14542	2	bdb	stitch
AED06.Q16790	2	bdb		swiss
AED16.Q53EL6	2	bdb		swiss
AED02.Q8N1Q1	2	bdb		swiss
AED22.Q8N1Q1	2	bdb		swiss
AED34.Q8N1Q1	2	bdb		swiss
AED40.Q8N1Q1	2	bdb		swiss
AED03.Q96G91	2	bdb	stitch
AED03.Q96HN2	2		stitch	swiss
AED23.Q99250	2	bdb	stitch
AED28.Q99250	2	bdb	stitch
AED03.Q99808	2	bdb	stitch
AED06.Q9H2X9	2	bdb	stitch
AED29.Q9H3N8	2	bdb	stitch
AED03.Q9HAS3	2	bdb	stitch
AED26.Q9NUW8	2	bdb		swiss
AED18.Q9NY47	2		stitch	swiss
AED06.Q9ULX7	2	bdb		swiss
AED22.Q9ULX7	2	bdb		swiss
AED25.Q9ULX7	2	bdb		swiss
AED06.Q9Y2D0	2	bdb		swiss
AED08.Q9Y2T6	2	bdb		swiss
AED23.Q9Y5Y9	2	bdb	stitch
AED03.A0A0A0MSB3	1		stitch
AED03.A0A0G2JM26	1		stitch
AED22.A1L3X0	1		stitch
AED03.A5A3E0	1		stitch
AED24.A6NHC0	1			swiss
AED05.A6NHC0	1			swiss
AED11.A8MPY1	1		stitch
AED03.A8MTJ3	1		stitch
AED01.C9JRZ8	1			swiss
AED28.C9JRZ8	1			swiss
AED37.C9JRZ8	1			swiss
AED03.C9JVH3	1		stitch
AED14.E5RIG3	1		stitch
AED03.E5RK45	1		stitch
AED03.F2Z2F3	1		stitch
AED16.H0Y8J7	1		stitch
AED11.H0YC75	1		stitch
AED03.H3BUD6	1		stitch
AED02.K7N7A8	1		stitch
AED23.M0QYV0	1		stitch
AED37.M0QYV0	1		stitch
AED03.O00222	1		stitch
AED18.O00341	1			swiss
AED32.O00519	1			swiss
AED02.O00555	1		stitch
AED03.O00574	1		stitch
AED03.O00585	1		stitch
AED11.O00591	1		stitch
AED37.O00716	1		stitch
AED37.O00748	1	bdb
AED25.O00748	1		stitch
AED33.O00748	1			swiss
AED03.O00763	1		stitch
AED03.O14625	1		stitch
AED11.O14656	1		stitch
AED39.O14757	1			swiss
AED11.O14764	1		stitch
AED06.O14788	1		stitch
AED24.O14815	1			swiss
AED03.O14965	1		stitch
AED09.O14974	1		stitch
AED37.O15217	1		stitch
AED07.O15296	1			swiss
AED08.O15296	1			swiss
AED03.O15303	1		stitch
AED09.O15379	1		stitch
AED18.O15382	1		stitch
AED06.O15439	1		stitch
AED03.O15444	1		stitch
AED03.O15467	1		stitch
AED03.O15530	1	bdb
AED03.O15554	1		stitch
AED03.O43306	1		stitch
AED11.O43307	1		stitch
AED03.O43318	1		stitch
AED04.O43451	1	bdb
AED19.O43451	1	bdb
AED14.O43497	1		stitch
AED35.O43497	1		stitch
AED37.O43497	1		stitch
AED40.O43497	1		stitch
AED02.O43511	1		stitch
AED03.O43521	1	bdb
AED16.O43521	1		stitch
AED11.O43526	1		stitch
AED03.O43566	1		stitch
AED23.O43570	1			swiss
AED03.O43598	1	bdb
AED03.O43603	1		stitch
AED29.O43603	1		stitch
AED03.O43612	1		stitch
AED03.O43665	1		stitch
AED03.O43927	1		stitch
AED01.O60218	1			swiss
AED28.O60218	1			swiss
AED37.O60218	1			swiss
AED11.O60235	1		stitch
AED23.O60235	1		stitch
AED03.O60266	1		stitch
AED03.O60503	1		stitch
AED03.O60563	1		stitch
AED37.O60656	1		stitch
AED03.O60755	1		stitch
AED29.O60755	1		stitch
AED37.O60760	1		stitch
AED26.O60882	1			swiss
AED12.O60911	1			swiss
AED22.O60911	1			swiss
AED09.O60939	1		stitch
AED40.O60939	1		stitch
AED01.O75151	1			swiss
AED07.O75342	1			swiss
AED08.O75342	1			swiss
AED37.O75461	1		stitch
AED16.O75469	1	bdb
AED26.O75469	1	bdb
AED09.O75469	1		stitch
AED28.O75469	1		stitch
AED34.O75469	1		stitch
AED01.O75474	1		stitch
AED40.O75493	1		stitch
AED02.O75493	1			swiss
AED34.O75493	1			swiss
AED07.O75762	1		stitch
AED25.O75762	1		stitch
AED27.O75828	1		stitch
AED18.O75899	1		stitch
AED37.O76024	1		stitch
AED03.O76081	1		stitch
AED03.O95045	1		stitch
AED03.O95050	1	bdb
AED03.O95136	1		stitch
AED14.O95180	1		stitch
AED37.O95180	1		stitch
AED40.O95180	1		stitch
AED09.O95342	1	bdb
AED37.O95342	1	bdb
AED16.O95342	1		stitch
AED04.O95450	1		stitch
AED03.O95544	1	bdb
AED03.O95622	1		stitch
AED01.O95696	1		stitch
AED30.O95707	1		stitch
AED03.O95831	1		stitch
AED03.O95838	1		stitch
AED03.O95977	1		stitch
AED37.O96004	1		stitch
AED39.O96020	1			swiss
AED03.P00185	1	bdb
AED14.P00325	1			swiss
AED14.P00326	1			swiss
AED03.P00338	1	bdb
AED03.P00374	1		stitch
AED09.P00374	1			swiss
AED03.P00390	1		stitch
AED39.P00390	1			swiss
AED04.P00519	1	bdb
AED19.P00519	1	bdb
AED39.P00533	1			swiss
AED37.P00734	1		stitch
AED05.P00734	1			swiss
AED21.P00740	1			swiss
AED21.P00742	1			swiss
AED37.P00750	1		stitch
AED03.P00797	1		stitch
AED06.P00797	1		stitch
AED28.P00797	1		stitch
AED37.P00915	1	bdb
AED23.P00915	1			swiss
AED36.P00915	1			swiss
AED39.P00915	1			swiss
AED37.P00918	1	bdb
AED23.P00918	1			swiss
AED36.P00918	1			swiss
AED40.P00921	1	bdb
AED37.P00966	1		stitch
AED03.P01019	1		stitch
AED03.P01024	1		stitch
AED03.P01031	1		stitch
AED03.P01033	1		stitch
AED03.P01042	1		stitch
AED01.P01100	1		stitch
AED03.P01100	1		stitch
AED17.P01100	1		stitch
AED18.P01100	1		stitch
AED23.P01100	1		stitch
AED06.P01111	1		stitch
AED06.P01112	1		stitch
AED06.P01116	1		stitch
AED03.P01178	1		stitch
AED03.P01185	1		stitch
AED03.P01189	1		stitch
AED17.P01189	1		stitch
AED37.P01189	1		stitch
AED03.P01210	1		stitch
AED03.P01213	1		stitch
AED17.P01236	1		stitch
AED03.P01258	1		stitch
AED03.P01270	1		stitch
AED28.P01270	1		stitch
AED03.P01275	1		stitch
AED03.P01282	1		stitch
AED03.P01286	1		stitch
AED03.P01298	1		stitch
AED03.P01303	1		stitch
AED03.P01375	1		stitch
AED17.P01375	1		stitch
AED37.P01375	1		stitch
AED03.P01588	1		stitch
AED03.P01591	1		stitch
AED03.P01889	1		stitch
AED02.P02730	1		stitch
AED03.P02760	1		stitch
AED09.P02763	1		stitch
AED11.P02763	1			swiss
AED12.P02763	1			swiss
AED16.P02768	1		stitch
AED28.P02768	1		stitch
AED12.P02768	1			swiss
AED12.P02771	1			swiss
AED03.P02775	1		stitch
AED03.P02778	1		stitch
AED03.P02787	1		stitch
AED03.P02788	1		stitch
AED22.P02794	1		stitch
AED37.P02818	1		stitch
AED37.P03372	1		stitch
AED26.P03372	1			swiss
AED03.P03956	1		stitch
AED15.P03956	1			swiss
AED26.P03956	1			swiss
AED30.P03956	1			swiss
AED03.P04040	1		stitch
AED28.P04040	1		stitch
AED20.P04058	1	bdb
AED37.P04070	1		stitch
AED24.P04080	1		stitch
AED03.P04083	1		stitch
AED09.P04150	1		stitch
AED23.P04150	1		stitch
AED28.P04150	1		stitch
AED37.P04150	1		stitch
AED09.P04156	1	bdb
AED02.P04181	1		stitch
AED03.P04183	1			swiss
AED37.P04198	1		stitch
AED04.P04278	1	bdb
AED19.P04278	1	bdb
AED09.P04278	1		stitch
AED28.P04278	1		stitch
AED03.P04406	1	bdb
AED03.P04439	1		stitch
AED09.P04626	1		stitch
AED16.P04626	1		stitch
AED03.P04629	1		stitch
AED03.P04637	1		stitch
AED16.P04637	1		stitch
AED09.P04798	1		stitch
AED28.P04798	1		stitch
AED03.P04899	1		stitch
AED06.P05023	1		stitch
AED03.P05067	1		stitch
AED32.P05067	1			swiss
AED09.P05093	1		stitch
AED23.P05093	1		stitch
AED34.P05093	1		stitch
AED32.P05093	1			swiss
AED28.P05108	1		stitch
AED09.P05177	1		stitch
AED28.P05177	1		stitch
AED23.P05181	1		stitch
AED28.P05181	1		stitch
AED13.P05186	1	bdb
AED33.P05186	1			swiss
AED36.P05186	1			swiss
AED33.P05187	1			swiss
AED36.P05187	1			swiss
AED34.P05230	1			swiss
AED03.P05231	1		stitch
AED03.P05305	1		stitch
AED06.P05305	1		stitch
AED37.P05362	1		stitch
AED37.P05412	1		stitch
AED03.P05771	1	bdb
AED06.P05937	1		stitch
AED16.P06213	1		stitch
AED03.P06241	1		stitch
AED38.P06241	1			swiss
AED04.P06276	1	bdb
AED19.P06276	1	bdb
AED14.P06276	1			swiss
AED35.P06276	1			swiss
AED09.P06276	1			swiss
AED16.P06400	1		stitch
AED03.P06850	1		stitch
AED09.P07099	1		stitch
AED28.P07099	1		stitch
AED03.P07101	1		stitch
AED12.P07148	1			swiss
AED28.P07288	1		stitch
AED14.P07327	1			swiss
AED24.P07384	1			swiss
AED05.P07384	1			swiss
AED23.P07451	1			swiss
AED25.P07451	1			swiss
AED33.P07451	1			swiss
AED36.P07451	1			swiss
AED05.P07477	1			swiss
AED05.P07478	1			swiss
AED03.P07550	1		stitch
AED28.P07711	1		stitch
AED12.P07711	1			swiss
AED22.P07711	1			swiss
AED03.P07814	1		stitch
AED28.P07858	1		stitch
AED24.P07858	1			swiss
AED05.P07858	1			swiss
AED38.P07947	1			swiss
AED03.P07949	1		stitch
AED37.P07996	1		stitch
AED03.P07998	1		stitch
AED16.P08069	1		stitch
AED03.P08100	1		stitch
AED23.P08104	1	bdb
AED03.P08107	1			swiss
AED03.P08172	1		stitch
AED14.P08172	1			swiss
AED15.P08172	1			swiss
AED35.P08172	1			swiss
AED03.P08173	1		stitch
AED14.P08173	1			swiss
AED15.P08173	1			swiss
AED35.P08173	1			swiss
AED09.P08183	1		stitch
AED18.P08183	1		stitch
AED23.P08183	1		stitch
AED28.P08183	1		stitch
AED37.P08183	1		stitch
AED10.P08246	1			swiss
AED35.P08246	1			swiss
AED26.P08253	1			swiss
AED30.P08253	1			swiss
AED15.P08254	1			swiss
AED26.P08254	1			swiss
AED28.P08254	1			swiss
AED30.P08254	1			swiss
AED37.P08263	1		stitch
AED35.P08311	1			swiss
AED14.P08319	1			swiss
AED09.P08397	1		stitch
AED37.P08473	1		stitch
AED39.P08581	1			swiss
AED03.P08582	1		stitch
AED31.P08588	1	bdb
AED03.P08588	1		stitch
AED03.P08684	1	bdb
AED23.P08684	1		stitch
AED27.P08684	1		stitch
AED28.P08684	1		stitch
AED34.P08684	1		stitch
AED37.P08684	1		stitch
AED04.P08689	1	bdb
AED19.P08689	1	bdb
AED21.P08709	1			swiss
AED03.P08754	1		stitch
AED02.P08842	1	bdb
AED09.P08908	1	bdb
AED03.P08908	1		stitch
AED17.P08908	1		stitch
AED13.P08912	1			swiss
AED15.P08912	1			swiss
AED27.P08912	1			swiss
AED03.P08913	1		stitch
AED17.P08913	1		stitch
AED18.P08913	1		stitch
AED23.P09172	1		stitch
AED37.P09210	1		stitch
AED15.P09238	1			swiss
AED26.P09238	1			swiss
AED28.P09238	1			swiss
AED30.P09238	1			swiss
AED03.P09341	1		stitch
AED03.P09467	1	bdb
AED09.P09488	1		stitch
AED03.P09601	1		stitch
AED03.P09681	1		stitch
AED03.P09683	1		stitch
AED38.P09769	1			swiss
AED37.P09917	1		stitch
AED07.P09917	1			swiss
AED08.P09917	1			swiss
AED33.P09923	1			swiss
AED36.P09923	1			swiss
AED18.P09960	1			swiss
AED03.P0C0P6	1		stitch
AED03.P0CG38	1		stitch
AED03.P0CG39	1		stitch
AED03.P0DJI8	1		stitch
AED03.P0DMS8	1	bdb
AED03.P0DMS9	1		stitch
AED03.P0DMV8	1	bdb
AED03.P10082	1		stitch
AED03.P10092	1		stitch
AED23.P10144	1		stitch
AED35.P10144	1			swiss
AED03.P10145	1		stitch
AED03.P10275	1		stitch
AED32.P10275	1			swiss
AED03.P10321	1		stitch
AED09.P10632	1		stitch
AED28.P10632	1		stitch
AED03.P10635	1	bdb
AED09.P10635	1		stitch
AED17.P10635	1		stitch
AED23.P10635	1		stitch
AED28.P10635	1		stitch
AED10.P10636	1			swiss
AED13.P10636	1			swiss
AED15.P10636	1			swiss
AED16.P10636	1			swiss
AED19.P10636	1			swiss
AED02.P10636	1			swiss
AED23.P10636	1			swiss
AED25.P10636	1			swiss
AED26.P10636	1			swiss
AED27.P10636	1			swiss
AED28.P10636	1			swiss
AED32.P10636	1			swiss
AED38.P10636	1			swiss
AED39.P10636	1			swiss
AED04.P10636	1			swiss
AED40.P10636	1			swiss
AED08.P10636	1			swiss
AED33.P10696	1			swiss
AED36.P10696	1			swiss
AED03.P10997	1		stitch
AED03.P11021	1	bdb
AED01.P11021	1		stitch
AED17.P11086	1			swiss
AED01.P11166	1		stitch
AED01.P11169	1		stitch
AED17.P11229	1		stitch
AED14.P11229	1			swiss
AED15.P11229	1			swiss
AED28.P11229	1			swiss
AED29.P11229	1			swiss
AED35.P11229	1			swiss
AED16.P11279	1		stitch
AED03.P11309	1		stitch
AED37.P11310	1		stitch
AED23.P11509	1		stitch
AED28.P11509	1		stitch
AED14.P11511	1		stitch
AED23.P11511	1		stitch
AED27.P11511	1		stitch
AED28.P11511	1		stitch
AED37.P11511	1		stitch
AED36.P11511	1			swiss
AED07.P11597	1			swiss
AED08.P11597	1			swiss
AED03.P11712	1	bdb
AED09.P11712	1		stitch
AED37.P11712	1		stitch
AED16.P11712	1			swiss
AED14.P11766	1			swiss
AED06.P11801	1		stitch
AED03.P11912	1		stitch
AED03.P12268	1	bdb
AED09.P12268	1			swiss
AED03.P12272	1		stitch
AED03.P12694	1		stitch
AED03.P13501	1		stitch
AED03.P13569	1		stitch
AED06.P13569	1		stitch
AED09.P13584	1		stitch
AED37.P13726	1	bdb
AED03.P13726	1		stitch
AED03.P13945	1		stitch
AED03.P14061	1	bdb
AED23.P14222	1		stitch
AED03.P14324	1	bdb
AED03.P14416	1		stitch
AED23.P14416	1		stitch
AED13.P14416	1			swiss
AED17.P14416	1			swiss
AED20.P14416	1			swiss
AED29.P14416	1			swiss
AED31.P14416	1			swiss
AED16.P14616	1		stitch
AED01.P14672	1		stitch
AED03.P14679	1		stitch
AED03.P14780	1		stitch
AED26.P14780	1			swiss
AED30.P14780	1			swiss
AED04.P14867	1	bdb
AED19.P14867	1	bdb
AED10.P14867	1		stitch
AED30.P14867	1		stitch
AED34.P14867	1		stitch
AED01.P15121	1			swiss
AED28.P15121	1			swiss
AED37.P15121	1			swiss
AED18.P15144	1			swiss
AED16.P15382	1	bdb
AED22.P15382	1	bdb
AED23.P15382	1	bdb
AED03.P15692	1		stitch
AED16.P15692	1		stitch
AED07.P16050	1			swiss
AED08.P16050	1			swiss
AED27.P16152	1		stitch
AED03.P16220	1		stitch
AED16.P16234	1		stitch
AED18.P16435	1		stitch
AED37.P16435	1		stitch
AED28.P16455	1		stitch
AED03.P16473	1		stitch
AED37.P16989	1		stitch
AED37.P17275	1		stitch
AED04.P17516	1		stitch
AED27.P17516	1		stitch
AED37.P17535	1		stitch
AED03.P17612	1		stitch
AED24.P17655	1			swiss
AED05.P17655	1			swiss
AED03.P17693	1		stitch
AED03.P17707	1	bdb
AED03.P17948	1	bdb
AED07.P17948	1			swiss
AED08.P17948	1			swiss
AED07.P18054	1			swiss
AED08.P18054	1			swiss
AED03.P18089	1		stitch
AED17.P18089	1		stitch
AED11.P18505	1		stitch
AED11.P18507	1			swiss
AED12.P18507	1			swiss
AED19.P18507	1			swiss
AED04.P18507	1			swiss
AED03.P18509	1		stitch
AED03.P18825	1		stitch
AED17.P18825	1		stitch
AED18.P18825	1		stitch
AED03.P19174	1	bdb
AED37.P19224	1		stitch
AED37.P19419	1		stitch
AED03.P19623	1	bdb
AED09.P19652	1		stitch
AED11.P19652	1			swiss
AED03.P19875	1		stitch
AED03.P19876	1		stitch
AED10.P20160	1			swiss
AED35.P20160	1			swiss
AED31.P20309	1	bdb
AED15.P20309	1			swiss
AED35.P20309	1			swiss
AED03.P20382	1		stitch
AED03.P20711	1		stitch
AED35.P20718	1			swiss
AED24.P20807	1			swiss
AED09.P20813	1		stitch
AED23.P20813	1		stitch
AED28.P20813	1		stitch
AED37.P20813	1		stitch
AED09.P20815	1		stitch
AED27.P20815	1		stitch
AED28.P20815	1		stitch
AED03.P20839	1	bdb
AED09.P20853	1		stitch
AED28.P20853	1		stitch
AED37.P21397	1		stitch
AED03.P21453	1		stitch
AED03.P21462	1		stitch
AED03.P21554	1		stitch
AED15.P21554	1			swiss
AED28.P21554	1			swiss
AED30.P21554	1			swiss
AED36.P21554	1			swiss
AED08.P21554	1			swiss
AED03.P21589	1		stitch
AED09.P21728	1	bdb
AED03.P21728	1		stitch
AED03.P21730	1		stitch
AED03.P21731	1		stitch
AED03.P21781	1		stitch
AED06.P21781	1		stitch
AED31.P21917	1	bdb
AED03.P21918	1		stitch
AED03.P22301	1		stitch
AED18.P22301	1		stitch
AED14.P22303	1			swiss
AED35.P22303	1			swiss
AED09.P22303	1			swiss
AED28.P22309	1	bdb
AED23.P22310	1		stitch
AED03.P22413	1		stitch
AED03.P22466	1		stitch
AED03.P22612	1		stitch
AED03.P22694	1		stitch
AED23.P22748	1			swiss
AED25.P22748	1			swiss
AED23.P22749	1		stitch
AED03.P22888	1		stitch
AED30.P22894	1			swiss
AED03.P23109	1		stitch
AED37.P23141	1	bdb
AED25.P23141	1		stitch
AED33.P23141	1			swiss
AED07.P23219	1			swiss
AED08.P23219	1			swiss
AED09.P23219	1			swiss
AED23.P23280	1			swiss
AED11.P23415	1		stitch
AED01.P23443	1		stitch
AED16.P23443	1		stitch
AED37.P23560	1		stitch
AED20.P23795	1	bdb
AED03.P23919	1	bdb
AED09.P23921	1		stitch
AED03.P23945	1		stitch
AED35.P23946	1			swiss
AED17.P23975	1			swiss
AED20.P23975	1			swiss
AED27.P23975	1			swiss
AED29.P23975	1			swiss
AED11.P24046	1		stitch
AED10.P24158	1			swiss
AED35.P24158	1			swiss
AED03.P24387	1	bdb
AED09.P24462	1		stitch
AED27.P24462	1		stitch
AED28.P24462	1		stitch
AED16.P24462	1			swiss
AED03.P24530	1		stitch
AED09.P24844	1		stitch
AED09.P24903	1		stitch
AED28.P24903	1		stitch
AED03.P25021	1		stitch
AED29.P25021	1		stitch
AED03.P25024	1		stitch
AED03.P25025	1		stitch
AED03.P25089	1		stitch
AED03.P25090	1		stitch
AED03.P25106	1		stitch
AED24.P25445	1		stitch
AED12.P25774	1			swiss
AED22.P25774	1			swiss
AED03.P25929	1		stitch
AED28.P25963	1		stitch
AED03.P26358	1	bdb
AED37.P26358	1		stitch
AED09.P26439	1		stitch
AED23.P26439	1		stitch
AED34.P26439	1		stitch
AED37.P26439	1		stitch
AED02.P27169	1	bdb
AED03.P27361	1		stitch
AED28.P27361	1		stitch
AED37.P27361	1		stitch
AED24.P27487	1			swiss
AED05.P27487	1			swiss
AED37.P27797	1		stitch
AED03.P27815	1		stitch
AED03.P28221	1		stitch
AED17.P28221	1		stitch
AED03.P28222	1		stitch
AED17.P28222	1		stitch
AED31.P28222	1			swiss
AED03.P28223	1		stitch
AED09.P28223	1		stitch
AED11.P28223	1		stitch
AED18.P28223	1		stitch
AED23.P28223	1		stitch
AED34.P28223	1		stitch
AED10.P28223	1			swiss
AED13.P28223	1			swiss
AED15.P28223	1			swiss
AED27.P28223	1			swiss
AED03.P28329	1	bdb
AED14.P28332	1			swiss
AED03.P28335	1		stitch
AED10.P28335	1			swiss
AED13.P28335	1			swiss
AED27.P28335	1			swiss
AED12.P28472	1			swiss
AED11.P28476	1		stitch
AED03.P28482	1		stitch
AED28.P28482	1		stitch
AED37.P28482	1		stitch
AED03.P28566	1		stitch
AED31.P28566	1			swiss
AED19.P28845	1			swiss
AED32.P28845	1			swiss
AED37.P28845	1			swiss
AED04.P28845	1			swiss
AED05.P28845	1			swiss
AED09.P29218	1		stitch
AED23.P29274	1			swiss
AED23.P29275	1			swiss
AED28.P29279	1		stitch
AED01.P29375	1			swiss
AED03.P29459	1		stitch
AED03.P29460	1		stitch
AED03.P29466	1		stitch
AED03.P29474	1		stitch
AED18.P29474	1		stitch
AED37.P29474	1		stitch
AED24.P29474	1			swiss
AED03.P29475	1		stitch
AED18.P29475	1		stitch
AED37.P29475	1		stitch
AED09.P29965	1		stitch
AED02.P29972	1		stitch
AED19.P30304	1			swiss
AED04.P30304	1			swiss
AED19.P30305	1			swiss
AED04.P30305	1			swiss
AED03.P30411	1		stitch
AED25.P30411	1		stitch
AED03.P30518	1		stitch
AED12.P30536	1		stitch
AED37.P30536	1		stitch
AED18.P30542	1		stitch
AED23.P30542	1			swiss
AED31.P30556	1	bdb
AED03.P30613	1		stitch
AED03.P30872	1		stitch
AED03.P30874	1		stitch
AED03.P30939	1		stitch
AED31.P30939	1			swiss
AED03.P30988	1		stitch
AED03.P31153	1		stitch
AED03.P31391	1		stitch
AED30.P31644	1		stitch
AED11.P31644	1			swiss
AED03.P31645	1		stitch
AED30.P31645	1		stitch
AED20.P31645	1			swiss
AED27.P31645	1			swiss
AED29.P31645	1			swiss
AED31.P31645	1			swiss
AED01.P31749	1		stitch
AED03.P31749	1		stitch
AED16.P31749	1		stitch
AED37.P31749	1		stitch
AED31.P32238	1	bdb
AED12.P32238	1			swiss
AED12.P32239	1			swiss
AED03.P32241	1		stitch
AED03.P32245	1		stitch
AED17.P32245	1		stitch
AED03.P32246	1		stitch
AED03.P32248	1		stitch
AED03.P32302	1		stitch
AED03.P32745	1		stitch
AED03.P33032	1		stitch
AED09.P33260	1		stitch
AED28.P33260	1		stitch
AED03.P33261	1	bdb
AED09.P33261	1		stitch
AED27.P33261	1		stitch
AED28.P33261	1		stitch
AED30.P33261	1		stitch
AED34.P33261	1		stitch
AED37.P33261	1		stitch
AED16.P33261	1			swiss
AED37.P33527	1		stitch
AED12.P33765	1			swiss
AED13.P33765	1			swiss
AED03.P33765	1			swiss
AED16.P34810	1		stitch
AED06.P34903	1		stitch
AED30.P34903	1		stitch
AED11.P34903	1			swiss
AED09.P34913	1			swiss
AED03.P34969	1		stitch
AED17.P34969	1		stitch
AED03.P34972	1		stitch
AED30.P34972	1			swiss
AED03.P34998	1		stitch
AED05.P35030	1			swiss
AED23.P35218	1			swiss
AED25.P35218	1			swiss
AED33.P35218	1			swiss
AED36.P35218	1			swiss
AED40.P35219	1		stitch
AED03.P35225	1		stitch
AED18.P35228	1		stitch
AED37.P35228	1		stitch
AED03.P35318	1		stitch
AED31.P35346	1	bdb
AED03.P35346	1		stitch
AED17.P35348	1		stitch
AED27.P35348	1			swiss
AED07.P35354	1			swiss
AED08.P35354	1			swiss
AED09.P35354	1			swiss
AED09.P35367	1	bdb
AED11.P35367	1	bdb
AED14.P35367	1	bdb
AED29.P35367	1	bdb
AED23.P35367	1		stitch
AED13.P35367	1			swiss
AED21.P35367	1			swiss
AED17.P35368	1		stitch
AED03.P35372	1		stitch
AED18.P35372	1		stitch
AED10.P35372	1			swiss
AED20.P35372	1			swiss
AED29.P35372	1			swiss
AED31.P35372	1			swiss
AED03.P35398	1	bdb
AED03.P35408	1		stitch
AED03.P35414	1		stitch
AED03.P35462	1		stitch
AED30.P35462	1		stitch
AED17.P35462	1			swiss
AED31.P35462	1			swiss
AED09.P35498	1		stitch
AED23.P35498	1		stitch
AED24.P35498	1		stitch
AED28.P35498	1		stitch
AED34.P35498	1		stitch
AED37.P35498	1		stitch
AED40.P35498	1		stitch
AED22.P35499	1	bdb
AED02.P35499	1		stitch
AED34.P35499	1		stitch
AED37.P35499	1		stitch
AED40.P35499	1		stitch
AED23.P35503	1		stitch
AED25.P35503	1		stitch
AED01.P35568	1		stitch
AED07.P35916	1			swiss
AED16.P35968	1		stitch
AED01.P36544	1			swiss
AED35.P36544	1			swiss
AED37.P36956	1		stitch
AED09.P37058	1			swiss
AED03.P37088	1		stitch
AED17.P37840	1		stitch
AED18.P37840	1		stitch
AED37.P38936	1		stitch
AED34.P39086	1		stitch
AED18.P39086	1			swiss
AED15.P39900	1			swiss
AED26.P39900	1			swiss
AED28.P39900	1			swiss
AED30.P39900	1			swiss
AED03.P39905	1		stitch
AED03.P40145	1		stitch
AED06.P40306	1		stitch
AED14.P40394	1			swiss
AED03.P41143	1		stitch
AED10.P41143	1			swiss
AED20.P41143	1			swiss
AED29.P41143	1			swiss
AED03.P41145	1		stitch
AED10.P41145	1			swiss
AED20.P41145	1			swiss
AED29.P41145	1			swiss
AED31.P41146	1	bdb
AED03.P41146	1		stitch
AED10.P41146	1			swiss
AED20.P41146	1			swiss
AED29.P41146	1			swiss
AED17.P41159	1		stitch
AED34.P41159	1		stitch
AED37.P41159	1		stitch
AED03.P41180	1		stitch
AED01.P41229	1			swiss
AED03.P41252	1	bdb
AED03.P41587	1		stitch
AED21.P41594	1			swiss
AED31.P41595	1	bdb
AED10.P41595	1			swiss
AED13.P41595	1			swiss
AED27.P41595	1			swiss
AED03.P41597	1		stitch
AED03.P41968	1		stitch
AED17.P41968	1		stitch
AED03.P42025	1		stitch
AED30.P42262	1		stitch
AED04.P42330	1		stitch
AED27.P42330	1		stitch
AED03.P42574	1		stitch
AED16.P42574	1		stitch
AED34.P42574	1		stitch
AED37.P42574	1		stitch
AED03.P42830	1		stitch
AED37.P42898	1		stitch
AED18.P43003	1			swiss
AED18.P43004	1			swiss
AED03.P43115	1		stitch
AED03.P43116	1		stitch
AED03.P43119	1		stitch
AED33.P43166	1			swiss
AED36.P43166	1			swiss
AED03.P43220	1		stitch
AED12.P43235	1			swiss
AED30.P43681	1		stitch
AED15.P45452	1			swiss
AED26.P45452	1			swiss
AED28.P45452	1			swiss
AED30.P45452	1			swiss
AED37.P45954	1		stitch
AED38.P45983	1			swiss
AED38.P45984	1			swiss
AED16.P46013	1		stitch
AED03.P46092	1		stitch
AED31.P46098	1	bdb
AED03.P46663	1		stitch
AED03.P47211	1		stitch
AED04.P47869	1	bdb
AED19.P47869	1	bdb
AED30.P47869	1		stitch
AED38.P47870	1			swiss
AED03.P47871	1		stitch
AED03.P47872	1		stitch
AED03.P47898	1		stitch
AED17.P47898	1			swiss
AED03.P48039	1		stitch
AED37.P48039	1		stitch
AED03.P48061	1		stitch
AED17.P48067	1			swiss
AED20.P48067	1			swiss
AED27.P48067	1			swiss
AED29.P48067	1			swiss
AED03.P48145	1		stitch
AED03.P48146	1		stitch
AED24.P48147	1			swiss
AED05.P48147	1			swiss
AED30.P48169	1		stitch
AED11.P48169	1			swiss
AED03.P48546	1		stitch
AED03.P48645	1		stitch
AED18.P48664	1			swiss
AED03.P49019	1		stitch
AED03.P49146	1		stitch
AED03.P49190	1		stitch
AED03.P49247	1		stitch
AED03.P49286	1		stitch
AED37.P49286	1		stitch
AED03.P49327	1	bdb
AED24.P49418	1		stitch
AED03.P49682	1		stitch
AED03.P49758	1		stitch
AED03.P49773	1		stitch
AED03.P49789	1		stitch
AED03.P49795	1		stitch
AED03.P49798	1		stitch
AED03.P49802	1		stitch
AED16.P49815	1		stitch
AED23.P49840	1		stitch
AED37.P49840	1		stitch
AED39.P49840	1			swiss
AED03.P49841	1	bdb
AED23.P49841	1		stitch
AED37.P49841	1		stitch
AED39.P49841	1			swiss
AED03.P49902	1		stitch
AED03.P49915	1		stitch
AED03.P49961	1		stitch
AED03.P50052	1		stitch
AED03.P50391	1		stitch
AED31.P50406	1	bdb
AED03.P50406	1		stitch
AED37.P50553	1		stitch
AED03.P50747	1		stitch
AED03.P50750	1		stitch
AED03.P51168	1		stitch
AED03.P51170	1		stitch
AED03.P51172	1		stitch
AED03.P51580	1	bdb
AED03.P51582	1		stitch
AED26.P51589	1	bdb
AED28.P51589	1		stitch
AED37.P51608	1		stitch
AED37.P51635	1	bdb
AED37.P51649	1		stitch
AED03.P51677	1		stitch
AED03.P51679	1		stitch
AED03.P51681	1		stitch
AED03.P51684	1		stitch
AED03.P51685	1		stitch
AED03.P51686	1		stitch
AED03.P51817	1		stitch
AED03.P51828	1		stitch
AED27.P52895	1		stitch
AED38.P53779	1			swiss
AED09.P53999	1		stitch
AED37.P54098	1		stitch
AED06.P54132	1		stitch
AED18.P54284	1		stitch
AED03.P54577	1		stitch
AED18.P54687	1		stitch
AED11.P54802	1		stitch
AED06.P55011	1		stitch
AED06.P55017	1		stitch
AED26.P55055	1			swiss
AED02.P55087	1		stitch
AED03.P55211	1		stitch
AED37.P55211	1		stitch
AED03.P55265	1		stitch
AED10.P55789	1			swiss
AED13.P55789	1			swiss
AED23.P55789	1			swiss
AED27.P55789	1			swiss
AED39.P55789	1			swiss
AED37.P55957	1		stitch
AED03.P56192	1		stitch
AED09.P56373	1	bdb
AED37.P56524	1	bdb
AED03.P56658	1	bdb
AED21.P56817	1			swiss
AED03.P59533	1		stitch
AED03.P59534	1		stitch
AED03.P59535	1		stitch
AED03.P59536	1		stitch
AED03.P59537	1		stitch
AED03.P59538	1		stitch
AED03.P59540	1		stitch
AED03.P59541	1		stitch
AED03.P59542	1		stitch
AED03.P59543	1		stitch
AED03.P59544	1		stitch
AED03.P59551	1		stitch
AED03.P59768	1		stitch
AED16.P60484	1		stitch
AED09.P60568	1		stitch
AED03.P60709	1		stitch
AED03.P60763	1		stitch
AED03.P60891	1	bdb
AED03.P61073	1		stitch
AED17.P61088	1	bdb
AED03.P61163	1		stitch
AED03.P61278	1		stitch
AED09.P61278	1		stitch
AED28.P61278	1		stitch
AED03.P61586	1		stitch
AED03.P62736	1		stitch
AED16.P62753	1		stitch
AED03.P62873	1		stitch
AED03.P63096	1		stitch
AED17.P63172	1		stitch
AED02.P63252	1		stitch
AED03.P63261	1		stitch
AED03.P63267	1		stitch
AED03.P63279	1	bdb
AED03.P68032	1		stitch
AED03.P68133	1		stitch
AED36.P68371	1		stitch
AED37.P68371	1		stitch
AED37.P69892	1		stitch
AED11.P78334	1		stitch
AED30.P78346	1		stitch
AED03.P78362	1		stitch
AED11.P78381	1		stitch
AED03.P78423	1		stitch
AED24.P78508	1		stitch
AED37.P78509	1		stitch
AED03.P78556	1		stitch
AED03.P78563	1		stitch
AED03.P80162	1		stitch
AED18.P80404	1		stitch
AED34.P80404	1		stitch
AED37.P80404	1		stitch
AED37.P84243	1		stitch
AED23.P98160	1		stitch
AED28.P98160	1		stitch
AED03.P98196	1		stitch
AED18.Q00975	1		stitch
AED37.Q01094	1		stitch
AED09.Q01118	1		stitch
AED23.Q01118	1		stitch
AED28.Q01118	1		stitch
AED34.Q01118	1		stitch
AED37.Q01118	1		stitch
AED03.Q01432	1		stitch
AED03.Q01433	1		stitch
AED03.Q01718	1		stitch
AED23.Q01718	1		stitch
AED03.Q01726	1		stitch
AED31.Q01959	1	bdb
AED03.Q01959	1		stitch
AED18.Q01959	1		stitch
AED20.Q01959	1			swiss
AED27.Q01959	1			swiss
AED29.Q01959	1			swiss
AED03.Q01970	1	bdb
AED38.Q02083	1			swiss
AED37.Q02218	1		stitch
AED37.Q02575	1		stitch
AED37.Q02577	1		stitch
AED03.Q02643	1		stitch
AED16.Q02763	1		stitch
AED03.Q03431	1		stitch
AED30.Q03701	1		stitch
AED04.Q04828	1		stitch
AED27.Q04828	1		stitch
AED17.Q05329	1		stitch
AED09.Q05397	1		stitch
AED18.Q05586	1		stitch
AED36.Q05586	1			swiss
AED30.Q06520	1		stitch
AED18.Q07075	1			swiss
AED03.Q07325	1		stitch
AED28.Q07699	1		stitch
AED40.Q07699	1		stitch
AED03.Q07812	1		stitch
AED26.Q07820	1			swiss
AED03.Q08116	1		stitch
AED18.Q08289	1		stitch
AED03.Q08462	1		stitch
AED03.Q08828	1		stitch
AED02.Q09470	1		stitch
AED09.Q12809	1	bdb
AED16.Q12809	1	bdb
AED22.Q12809	1	bdb
AED30.Q12809	1	bdb
AED31.Q12809	1	bdb
AED18.Q12809	1		stitch
AED34.Q12809	1		stitch
AED13.Q12809	1			swiss
AED21.Q12809	1			swiss
AED32.Q12809	1			swiss
AED03.Q12866	1	bdb
AED37.Q12870	1		stitch
AED24.Q12884	1			swiss
AED03.Q12884	1			swiss
AED05.Q12884	1			swiss
AED03.Q12904	1		stitch
AED30.Q13002	1		stitch
AED34.Q13002	1		stitch
AED18.Q13002	1			swiss
AED18.Q13003	1			swiss
AED30.Q13049	1		stitch
AED03.Q13085	1		stitch
AED03.Q13126	1		stitch
AED03.Q13237	1		stitch
AED21.Q13255	1			swiss
AED03.Q13258	1		stitch
AED03.Q13285	1	bdb
AED03.Q13304	1		stitch
AED03.Q13324	1		stitch
AED09.Q13410	1		stitch
AED09.Q13427	1		stitch
AED28.Q13427	1		stitch
AED03.Q13519	1		stitch
AED16.Q13541	1		stitch
AED37.Q13585	1		stitch
AED06.Q13621	1		stitch
AED32.Q13627	1			swiss
AED31.Q13639	1	bdb
AED02.Q13698	1		stitch
AED03.Q13813	1		stitch
AED17.Q13873	1		stitch
AED03.Q14103	1		stitch
AED37.Q14209	1		stitch
AED03.Q14330	1		stitch
AED03.Q14416	1		stitch
AED16.Q14457	1		stitch
AED16.Q14524	1	bdb
AED09.Q14524	1		stitch
AED15.Q14524	1		stitch
AED27.Q14524	1		stitch
AED34.Q14524	1		stitch
AED37.Q14524	1		stitch
AED40.Q14524	1		stitch
AED03.Q14790	1		stitch
AED37.Q14790	1		stitch
AED03.Q14831	1		stitch
AED03.Q14832	1		stitch
AED03.Q14833	1		stitch
AED28.Q14994	1		stitch
AED09.Q15125	1			swiss
AED37.Q15329	1		stitch
AED03.Q15391	1		stitch
AED37.Q15475	1		stitch
AED38.Q15759	1			swiss
AED03.Q15761	1		stitch
AED09.Q15858	1		stitch
AED22.Q15858	1		stitch
AED23.Q15858	1		stitch
AED40.Q15858	1		stitch
AED09.Q16236	1		stitch
AED37.Q16254	1		stitch
AED30.Q16445	1		stitch
AED11.Q16445	1			swiss
AED38.Q16539	1			swiss
AED03.Q16581	1		stitch
AED03.Q16620	1		stitch
AED37.Q16637	1		stitch
AED03.Q16665	1		stitch
AED16.Q16665	1		stitch
AED09.Q16678	1		stitch
AED37.Q16695	1		stitch
AED09.Q16696	1		stitch
AED28.Q16696	1		stitch
AED37.Q16772	1		stitch
AED25.Q16790	1	bdb
AED03.Q16831	1		stitch
AED03.Q16854	1			swiss
AED03.Q1EHB4	1		stitch
AED03.Q32P41	1		stitch
AED30.Q494W8	1		stitch
AED01.Q494W8	1			swiss
AED35.Q494W8	1			swiss
AED02.Q4U2R8	1		stitch
AED37.Q4U2R8	1			swiss
AED37.Q53GD3	1		stitch
AED19.Q53GQ0	1			swiss
AED04.Q53GQ0	1			swiss
AED09.Q53GQ0	1			swiss
AED03.Q53GZ6	1	bdb
AED03.Q53H54	1		stitch
AED01.Q53HV7	1		stitch
AED03.Q562R1	1		stitch
AED03.Q5H8A3	1		stitch
AED03.Q5JWF2	1		stitch
AED03.Q5JWF8	1		stitch
AED37.Q5NDL2	1		stitch
AED18.Q5VU97	1		stitch
AED16.Q5VVH2	1			swiss
AED35.Q5VZB9	1		stitch
AED10.Q5VZF2	1			swiss
AED13.Q5VZF2	1			swiss
AED14.Q5VZF2	1			swiss
AED19.Q5VZF2	1			swiss
AED21.Q5VZF2	1			swiss
AED23.Q5VZF2	1			swiss
AED24.Q5VZF2	1			swiss
AED25.Q5VZF2	1			swiss
AED27.Q5VZF2	1			swiss
AED28.Q5VZF2	1			swiss
AED30.Q5VZF2	1			swiss
AED32.Q5VZF2	1			swiss
AED37.Q5VZF2	1			swiss
AED38.Q5VZF2	1			swiss
AED39.Q5VZF2	1			swiss
AED04.Q5VZF2	1			swiss
AED06.Q5VZF2	1			swiss
AED09.Q5VZF2	1			swiss
AED25.Q5XG92	1		stitch
AED23.Q62968	1	bdb
AED37.Q63ZE4	1			swiss
AED30.Q68CQ4	1		stitch
AED25.Q6NT32	1		stitch
AED33.Q6NT32	1			swiss
AED30.Q6PJP8	1		stitch
AED16.Q6R327	1		stitch
AED03.Q6S8J3	1		stitch
AED37.Q6T423	1			swiss
AED25.Q6UWW8	1		stitch
AED33.Q6UWW8	1			swiss
AED03.Q6W5P4	1		stitch
AED01.Q6ZMT4	1			swiss
AED28.Q7KZF4	1		stitch
AED05.Q7L0J3	1		stitch
AED24.Q7L0J3	1		stitch
AED03.Q7RTR8	1		stitch
AED03.Q7RTT9	1		stitch
AED25.Q7Z2W7	1		stitch
AED18.Q7Z3S7	1		stitch
AED23.Q7Z418	1		stitch
AED28.Q7Z449	1		stitch
AED03.Q7Z4H4	1		stitch
AED19.Q7Z5J1	1			swiss
AED32.Q7Z5J1	1			swiss
AED37.Q7Z5J1	1			swiss
AED04.Q7Z5J1	1			swiss
AED05.Q7Z5J1	1			swiss
AED09.Q7Z6L0	1		stitch
AED09.Q86W10	1		stitch
AED09.Q86XF0	1			swiss
AED30.Q86YL7	1		stitch
AED37.Q8IVM8	1			swiss
AED37.Q8IWA5	1		stitch
AED40.Q8IWT1	1		stitch
AED18.Q8IZS8	1		stitch
AED09.Q8N118	1		stitch
AED16.Q8N122	1		stitch
AED37.Q8N159	1		stitch
AED25.Q8N1Q1	1			swiss
AED33.Q8N1Q1	1			swiss
AED36.Q8N1Q1	1			swiss
AED06.Q8N1Q1	1			swiss
AED11.Q8N490	1		stitch
AED22.Q8N4E4	1		stitch
AED22.Q8N4E7	1		stitch
AED37.Q8N4F4	1			swiss
AED37.Q8N4M1	1		stitch
AED18.Q8N4T0	1			swiss
AED03.Q8N5D0	1		stitch
AED03.Q8N695	1		stitch
AED03.Q8N729	1		stitch
AED37.Q8NCS7	1		stitch
AED25.Q8NER1	1		stitch
AED03.Q8NFM4	1		stitch
AED03.Q8NG41	1		stitch
AED01.Q8NHM5	1			swiss
AED03.Q8TC94	1		stitch
AED03.Q8TCD5	1		stitch
AED01.Q8TDB8	1		stitch
AED03.Q8TDG2	1		stitch
AED03.Q8TDS4	1		stitch
AED03.Q8TDS5	1		stitch
AED04.Q8TDU6	1	bdb
AED19.Q8TDU6	1	bdb
AED03.Q8TDU6	1		stitch
AED03.Q8TDU9	1		stitch
AED03.Q8TDY3	1		stitch
AED03.Q8TEK3	1	bdb
AED03.Q8WTS6	1	bdb
AED37.Q8WUI4	1	bdb
AED09.Q8WUI4	1		stitch
AED03.Q8WVM0	1		stitch
AED37.Q8WWI5	1		stitch
AED18.Q8WWM7	1		stitch
AED03.Q8WXD0	1		stitch
AED06.Q92508	1		stitch
AED06.Q92574	1		stitch
AED16.Q92574	1		stitch
AED03.Q92633	1		stitch
AED37.Q92731	1		stitch
AED26.Q92731	1			swiss
AED37.Q92769	1		stitch
AED09.Q92887	1		stitch
AED03.Q92911	1		stitch
AED03.Q93088	1		stitch
AED30.Q969H6	1		stitch
AED03.Q969T7	1		stitch
AED03.Q969V1	1		stitch
AED03.Q96A98	1		stitch
AED03.Q96BN2	1		stitch
AED05.Q96EB6	1			swiss
AED03.Q96EY9	1		stitch
AED03.Q96FT7	1		stitch
AED03.Q96GW9	1		stitch
AED30.Q96I59	1		stitch
AED18.Q96IY4	1			swiss
AED03.Q96KQ7	1	bdb
AED03.Q96MG8	1		stitch
AED03.Q96P26	1		stitch
AED03.Q96P68	1		stitch
AED02.Q96Q91	1		stitch
AED11.Q96QS3	1		stitch
AED32.Q96RI1	1			swiss
AED03.Q96RJ0	1		stitch
AED03.Q96SB4	1		stitch
AED30.Q96SD1	1		stitch
AED09.Q96SQ9	1		stitch
AED03.Q96SZ5	1		stitch
AED30.Q99250	1	bdb
AED09.Q99250	1		stitch
AED40.Q99250	1		stitch
AED37.Q99259	1		stitch
AED03.Q99500	1		stitch
AED03.Q99527	1		stitch
AED03.Q99571	1		stitch
AED24.Q99572	1			swiss
AED05.Q99572	1			swiss
AED30.Q99575	1		stitch
AED03.Q99705	1		stitch
AED03.Q99707	1		stitch
AED03.Q99714	1		stitch
AED31.Q99720	1		stitch
AED17.Q99720	1			swiss
AED20.Q99720	1			swiss
AED29.Q99720	1			swiss
AED09.Q99720	1			swiss
AED03.Q99731	1		stitch
AED17.Q99884	1			swiss
AED20.Q99884	1			swiss
AED27.Q99884	1			swiss
AED29.Q99884	1			swiss
AED03.Q9BPV8	1		stitch
AED04.Q9BPW9	1		stitch
AED03.Q9BTU6	1		stitch
AED23.Q9BV57	1		stitch
AED22.Q9BW60	1		stitch
AED03.Q9BX68	1		stitch
AED03.Q9BXA5	1		stitch
AED03.Q9BXC0	1		stitch
AED03.Q9BXI3	1		stitch
AED22.Q9BXU8	1		stitch
AED37.Q9BY41	1	bdb
AED01.Q9BY66	1			swiss
AED03.Q9BYD9	1		stitch
AED18.Q9BYH8	1		stitch
AED07.Q9BYJ1	1			swiss
AED08.Q9BYJ1	1			swiss
AED03.Q9BZD2	1		stitch
AED02.Q9BZP6	1	bdb
AED03.Q9GZQ4	1		stitch
AED22.Q9GZR5	1		stitch
AED03.Q9GZV3	1		stitch
AED03.Q9H0P0	1		stitch
AED03.Q9H1C0	1		stitch
AED03.Q9H228	1		stitch
AED03.Q9H244	1		stitch
AED13.Q9H252	1			swiss
AED21.Q9H252	1			swiss
AED32.Q9H252	1			swiss
AED03.Q9H2A7	1		stitch
AED22.Q9H2J4	1		stitch
AED15.Q9H306	1			swiss
AED26.Q9H306	1			swiss
AED28.Q9H306	1			swiss
AED30.Q9H306	1			swiss
AED03.Q9H3N8	1		stitch
AED21.Q9H3N8	1			swiss
AED11.Q9H3R0	1	bdb
AED03.Q9H477	1		stitch
AED03.Q9H568	1		stitch
AED06.Q9H598	1		stitch
AED03.Q9H5Q4	1		stitch
AED37.Q9H6I2	1		stitch
AED30.Q9H816	1		stitch
AED03.Q9H9B1	1	bdb
AED25.Q9HAW7	1		stitch
AED25.Q9HAW8	1		stitch
AED25.Q9HAW9	1		stitch
AED16.Q9HB55	1			swiss
AED03.Q9HB89	1		stitch
AED03.Q9HBH5	1		stitch
AED09.Q9HBI6	1		stitch
AED03.Q9HBW0	1		stitch
AED03.Q9HBX9	1		stitch
AED09.Q9HCS2	1		stitch
AED03.Q9NPB1	1		stitch
AED03.Q9NQ55	1		stitch
AED10.Q9NR56	1			swiss
AED13.Q9NR56	1			swiss
AED14.Q9NR56	1			swiss
AED15.Q9NR56	1			swiss
AED19.Q9NR56	1			swiss
AED21.Q9NR56	1			swiss
AED23.Q9NR56	1			swiss
AED24.Q9NR56	1			swiss
AED25.Q9NR56	1			swiss
AED27.Q9NR56	1			swiss
AED28.Q9NR56	1			swiss
AED30.Q9NR56	1			swiss
AED32.Q9NR56	1			swiss
AED37.Q9NR56	1			swiss
AED38.Q9NR56	1			swiss
AED39.Q9NR56	1			swiss
AED04.Q9NR56	1			swiss
AED06.Q9NR56	1			swiss
AED09.Q9NR56	1			swiss
AED03.Q9NRJ3	1		stitch
AED03.Q9NRV9	1		stitch
AED03.Q9NS28	1		stitch
AED03.Q9NS39	1		stitch
AED13.Q9NS40	1			swiss
AED21.Q9NS40	1			swiss
AED32.Q9NS40	1			swiss
AED40.Q9NS85	1		stitch
AED02.Q9NS85	1			swiss
AED34.Q9NS85	1			swiss
AED03.Q9NSD7	1		stitch
AED10.Q9NUK0	1			swiss
AED13.Q9NUK0	1			swiss
AED14.Q9NUK0	1			swiss
AED19.Q9NUK0	1			swiss
AED21.Q9NUK0	1			swiss
AED23.Q9NUK0	1			swiss
AED24.Q9NUK0	1			swiss
AED25.Q9NUK0	1			swiss
AED27.Q9NUK0	1			swiss
AED28.Q9NUK0	1			swiss
AED30.Q9NUK0	1			swiss
AED32.Q9NUK0	1			swiss
AED37.Q9NUK0	1			swiss
AED38.Q9NUK0	1			swiss
AED39.Q9NUK0	1			swiss
AED04.Q9NUK0	1			swiss
AED06.Q9NUK0	1			swiss
AED09.Q9NUK0	1			swiss
AED01.Q9NUW8	1			swiss
AED18.Q9NUW8	1			swiss
AED19.Q9NUW8	1			swiss
AED25.Q9NUW8	1			swiss
AED30.Q9NUW8	1			swiss
AED37.Q9NUW8	1			swiss
AED38.Q9NUW8	1			swiss
AED39.Q9NUW8	1			swiss
AED04.Q9NUW8	1			swiss
AED07.Q9NUW8	1			swiss
AED08.Q9NUW8	1			swiss
AED03.Q9NV79	1		stitch
AED37.Q9NWV4	1		stitch
AED37.Q9NXA8	1	bdb
AED22.Q9NXB9	1		stitch
AED03.Q9NY37	1		stitch
AED09.Q9NY46	1		stitch
AED22.Q9NY46	1		stitch
AED23.Q9NY46	1		stitch
AED28.Q9NY46	1		stitch
AED34.Q9NY46	1		stitch
AED37.Q9NY46	1		stitch
AED40.Q9NY46	1		stitch
AED40.Q9NY72	1		stitch
AED03.Q9NYA1	1		stitch
AED03.Q9NYV7	1		stitch
AED03.Q9NYV8	1		stitch
AED03.Q9NYV9	1		stitch
AED03.Q9NYW0	1		stitch
AED03.Q9NYW1	1		stitch
AED03.Q9NYW2	1		stitch
AED03.Q9NYW3	1		stitch
AED03.Q9NYW4	1		stitch
AED03.Q9NYW5	1		stitch
AED03.Q9NYW6	1		stitch
AED03.Q9NYW7	1		stitch
AED03.Q9NZ32	1		stitch
AED03.Q9NZJ5	1	bdb
AED09.Q9NZJ5	1		stitch
AED03.Q9NZK5	1		stitch
AED03.Q9NZL9	1		stitch
AED14.Q9P0X4	1	bdb
AED40.Q9P0X4	1		stitch
AED03.Q9UBC3	1	bdb
AED37.Q9UBC3	1		stitch
AED03.Q9UBE0	1	bdb
AED03.Q9UBK8	1		stitch
AED18.Q9UBK8	1		stitch
AED37.Q9UBK8	1		stitch
AED37.Q9UBN7	1		stitch
AED03.Q9UBU3	1		stitch
AED17.Q9UBU3	1		stitch
AED03.Q9UBY5	1		stitch
AED03.Q9UEW3	1		stitch
AED01.Q9UGL1	1			swiss
AED03.Q9UHB7	1		stitch
AED03.Q9UHC3	1		stitch
AED04.Q9UHC9	1	bdb
AED19.Q9UHC9	1	bdb
AED09.Q9UI33	1		stitch
AED23.Q9UI33	1		stitch
AED28.Q9UI33	1		stitch
AED34.Q9UI33	1		stitch
AED37.Q9UI33	1		stitch
AED40.Q9UI33	1		stitch
AED16.Q9UK17	1	bdb
AED01.Q9UKA4	1		stitch
AED37.Q9UKV0	1		stitch
AED09.Q9ULP9	1		stitch
AED28.Q9ULP9	1		stitch
AED37.Q9ULP9	1		stitch
AED03.Q9ULZ1	1		stitch
AED24.Q9UMQ6	1			swiss
AED17.Q9UN76	1			swiss
AED20.Q9UN76	1			swiss
AED29.Q9UN76	1			swiss
AED03.Q9UNQ0	1		stitch
AED09.Q9UNQ0	1		stitch
AED28.Q9UNQ0	1		stitch
AED03.Q9UNQ2	1		stitch
AED06.Q9UP95	1		stitch
AED03.Q9UPE1	1		stitch
AED03.Q9UPN9	1		stitch
AED01.Q9UPP1	1			swiss
AED24.Q9UPV9	1		stitch
AED09.Q9UQD0	1		stitch
AED22.Q9UQD0	1		stitch
AED23.Q9UQD0	1		stitch
AED28.Q9UQD0	1		stitch
AED34.Q9UQD0	1		stitch
AED37.Q9UQD0	1		stitch
AED16.Q9UQV4	1		stitch
AED39.Q9Y233	1			swiss
AED03.Q9Y289	1		stitch
AED25.Q9Y2D0	1			swiss
AED33.Q9Y2D0	1			swiss
AED36.Q9Y2D0	1			swiss
AED01.Q9Y2K7	1			swiss
AED03.Q9Y2Q0	1		stitch
AED03.Q9Y2T6	1		stitch
AED17.Q9Y345	1			swiss
AED20.Q9Y345	1			swiss
AED29.Q9Y345	1			swiss
AED27.Q9Y394	1		stitch
AED16.Q9Y463	1		stitch
AED03.Q9Y4X3	1		stitch
AED03.Q9Y5L3	1		stitch
AED03.Q9Y5N1	1		stitch
AED03.Q9Y5Y4	1		stitch
AED12.Q9Y5Y4	1			swiss
AED09.Q9Y5Y9	1		stitch
AED22.Q9Y5Y9	1		stitch
AED28.Q9Y5Y9	1		stitch
AED34.Q9Y5Y9	1		stitch
AED37.Q9Y5Y9	1		stitch
AED21.Q9Y5Z0	1			swiss
AED03.Q9Y614	1		stitch
AED03.Q9Y615	1		stitch
AED06.Q9Y694	1		stitch
AED03.Q9Y6K9	1		stitch
AED02.Q9Y6V0	1		stitch
AED03.Q9Y6X5	1	bdb
AED09.Q9Z1M0	1	bdb
AED07.S5TLS4	1	bdb
AED08.S5TLS4	1	bdb
AED03.X5DNB4	1	bdb

## Sheet: High confidence AED-protein
Epileptic drug-protein target pair		Predicted by which target prediction algorithm
AED02.O43570	3	bdb	stitch	swiss
AED34.O43570	3	bdb	stitch	swiss
AED40.O43570	3	bdb	stitch	swiss		High confidence AED-protein target pair
AED03.P00813	3	bdb	stitch	swiss
AED02.P00915	3	bdb	stitch	swiss
AED34.P00915	3	bdb	stitch	swiss
AED02.P00918	3	bdb	stitch	swiss
AED22.P00918	3	bdb	stitch	swiss
AED34.P00918	3	bdb	stitch	swiss
AED40.P00918	3	bdb	stitch	swiss
AED20.P06276	3	bdb	stitch	swiss
AED02.P07451	3	bdb	stitch	swiss
AED22.P07451	3	bdb	stitch	swiss
AED34.P07451	3	bdb	stitch	swiss
AED40.P07451	3	bdb	stitch	swiss
AED31.P08908	3	bdb	stitch	swiss
AED11.P14867	3	bdb	stitch	swiss
AED20.P22303	3	bdb	stitch	swiss
AED34.P22748	3	bdb	stitch	swiss
AED40.P22748	3	bdb	stitch	swiss
AED02.P23280	3	bdb	stitch	swiss
AED34.P23280	3	bdb	stitch	swiss
AED40.P23280	3	bdb	stitch	swiss
AED03.P23526	3	bdb	stitch	swiss
AED40.P27338	3	bdb	stitch	swiss
AED03.P27487	3	bdb	stitch	swiss
AED17.P28223	3	bdb	stitch	swiss
AED17.P28335	3	bdb	stitch	swiss
AED03.P29275	3	bdb	stitch	swiss
AED11.P30536	3	bdb	stitch	swiss
AED03.P30542	3	bdb	stitch	swiss
AED07.P34972	3	bdb	stitch	swiss
AED02.P35218	3	bdb	stitch	swiss
AED34.P35218	3	bdb	stitch	swiss
AED40.P35218	3	bdb	stitch	swiss
AED17.P41595	3	bdb	stitch	swiss
AED16.P42345	3	bdb	stitch	swiss
AED34.P43166	3	bdb	stitch	swiss
AED40.P43166	3	bdb	stitch	swiss
AED18.P54289	3	bdb	stitch	swiss
AED03.P55263	3	bdb	stitch	swiss
AED16.P62942	3	bdb	stitch	swiss
AED02.Q16790	3	bdb	stitch	swiss
AED22.Q16790	3	bdb	stitch	swiss
AED34.Q16790	3	bdb	stitch	swiss
AED40.Q16790	3	bdb	stitch	swiss
AED02.Q9ULX7	3	bdb	stitch	swiss
AED34.Q9ULX7	3	bdb	stitch	swiss
AED40.Q9ULX7	3	bdb	stitch	swiss
AED02.Q9Y2D0	3	bdb	stitch	swiss
AED22.Q9Y2D0	3	bdb	stitch	swiss
AED34.Q9Y2D0	3	bdb	stitch	swiss
AED40.Q9Y2D0	3	bdb	stitch	swiss
AED07.Q9Y2T6	3	bdb	stitch	swiss
AED29.Q9Y5N1	3	bdb	stitch	swiss
AED03.O00337	2	bdb	stitch
AED37.O15379	2	bdb	stitch
AED06.O43570	2	bdb		swiss
AED22.O43570	2	bdb		swiss
AED25.O43570	2	bdb		swiss
AED03.O43865	2		stitch	swiss
AED03.O43868	2	bdb	stitch
AED03.P00491	2	bdb	stitch
AED06.P00915	2	bdb		swiss
AED22.P00915	2	bdb		swiss
AED25.P00915	2	bdb		swiss
AED33.P00915	2	bdb		swiss
AED40.P00915	2		stitch	swiss
AED06.P00918	2	bdb		swiss
AED25.P00918	2	bdb		swiss
AED33.P00918	2	bdb		swiss
AED28.P03956	2		stitch	swiss
AED16.P06730	2	bdb		swiss
AED06.P07451	2	bdb		swiss
AED09.P08684	2	bdb	stitch
AED16.P08684	2	bdb		swiss
AED04.P10275	2	bdb		swiss
AED19.P10275	2	bdb		swiss
AED36.P10636	2		stitch	swiss
AED37.P10636	2		stitch	swiss
AED04.P11413	2	bdb		swiss
AED19.P11413	2	bdb		swiss
AED37.P11509	2	bdb	stitch
AED04.P11511	2	bdb		swiss
AED19.P11511	2	bdb		swiss
AED28.P11712	2	bdb	stitch
AED12.P14867	2		stitch	swiss
AED37.P16662	2	bdb	stitch
AED16.P20815	2	bdb		swiss
AED40.P21397	2		stitch	swiss
AED07.P21554	2		stitch	swiss
AED03.P21964	2	bdb	stitch
AED03.P22061	2	bdb	stitch
AED02.P22748	2	bdb		swiss
AED06.P22748	2	bdb		swiss
AED22.P22748	2	bdb		swiss
AED06.P23280	2	bdb		swiss
AED22.P23280	2	bdb		swiss
AED03.P23921	2	bdb	stitch
AED31.P23975	2	bdb		swiss
AED03.P27707	2		stitch	swiss
AED31.P28221	2	bdb		swiss
AED31.P28223	2	bdb		swiss
AED31.P28335	2	bdb		swiss
AED11.P28472	2		stitch	swiss
AED03.P29274	2		stitch	swiss
AED31.P30536	2	bdb		swiss
AED17.P31645	2		stitch	swiss
AED31.P34969	2	bdb		swiss
AED08.P34972	2	bdb		swiss
AED06.P35218	2	bdb		swiss
AED22.P35218	2	bdb		swiss
AED09.P35499	2	bdb	stitch
AED23.P35499	2	bdb	stitch
AED28.P35499	2	bdb	stitch
AED04.P37058	2	bdb		swiss
AED19.P37058	2	bdb		swiss
AED03.P40261	2	bdb	stitch
AED31.P41143	2	bdb		swiss
AED03.P41231	2	bdb	stitch
AED02.P43166	2	bdb		swiss
AED06.P43166	2	bdb		swiss
AED22.P43166	2	bdb		swiss
AED25.P43166	2	bdb		swiss
AED11.P47869	2	bdb		swiss
AED11.P47870	2		stitch	swiss
AED03.P47900	2	bdb	stitch
AED09.P51589	2	bdb	stitch
AED16.P68106	2	bdb		swiss
AED17.Q01959	2		stitch	swiss
AED16.Q02790	2	bdb		swiss
AED23.Q12809	2	bdb	stitch
AED28.Q12809	2	bdb	stitch
AED16.Q13451	2	bdb		swiss
AED37.Q13547	2	bdb	stitch
AED22.Q14524	2	bdb	stitch
AED23.Q14524	2	bdb	stitch
AED28.Q14524	2	bdb	stitch
AED03.Q14542	2	bdb	stitch
AED06.Q16790	2	bdb		swiss
AED16.Q53EL6	2	bdb		swiss
AED02.Q8N1Q1	2	bdb		swiss
AED22.Q8N1Q1	2	bdb		swiss
AED34.Q8N1Q1	2	bdb		swiss
AED40.Q8N1Q1	2	bdb		swiss
AED03.Q96G91	2	bdb	stitch
AED03.Q96HN2	2		stitch	swiss
AED23.Q99250	2	bdb	stitch
AED28.Q99250	2	bdb	stitch
AED03.Q99808	2	bdb	stitch
AED06.Q9H2X9	2	bdb	stitch
AED29.Q9H3N8	2	bdb	stitch
AED03.Q9HAS3	2	bdb	stitch
AED26.Q9NUW8	2	bdb		swiss
AED18.Q9NY47	2		stitch	swiss
AED06.Q9ULX7	2	bdb		swiss
AED22.Q9ULX7	2	bdb		swiss
AED25.Q9ULX7	2	bdb		swiss
AED06.Q9Y2D0	2	bdb		swiss
AED08.Q9Y2T6	2	bdb		swiss
AED23.Q9Y5Y9	2	bdb	stitch

## Sheet: 1,045 protein targets
AED protein targets
O43570
P00813
P00915
P00918
P06276
P07451
P08908
P14867
P22303
P22748
P23280
P23526
P27338
P27487
P28223
P28335
P29275
P30536
P30542
P34972
P35218
P41595
P42345
P43166
P54289
P55263
P62942
Q16790
Q9ULX7
Q9Y2D0
Q9Y2T6
Q9Y5N1
O00337
O15379
O43865
O43868
P00491
P03956
P06730
P08684
P10275
P10636
P11413
P11509
P11511
P11712
P16662
P20815
P21397
P21554
P21964
P22061
P23921
P23975
P27707
P28221
P28472
P29274
P31645
P34969
P35499
P37058
P40261
P41143
P41231
P47869
P47870
P47900
P51589
P68106
Q01959
Q02790
Q12809
Q13451
Q13547
Q14524
Q14542
Q53EL6
Q8N1Q1
Q96G91
Q96HN2
Q99250
Q99808
Q9H2X9
Q9H3N8
Q9HAS3
Q9NUW8
Q9NY47
Q9Y5Y9
A0A0A0MSB3
A0A0G2JM26
A1L3X0
A5A3E0
A6NHC0
A8MPY1
A8MTJ3
C9JRZ8
C9JVH3
E5RIG3
E5RK45
F2Z2F3
H0Y8J7
H0YC75
H3BUD6
K7N7A8
M0QYV0
O00222
O00341
O00519
O00555
O00574
O00585
O00591
O00716
O00748
O00763
O14625
O14656
O14757
O14764
O14788
O14815
O14965
O14974
O15217
O15296
O15303
O15382
O15439
O15444
O15467
O15530
O15554
O43306
O43307
O43318
O43451
O43497
O43511
O43521
O43526
O43566
O43598
O43603
O43612
O43665
O43927
O60218
O60235
O60266
O60503
O60563
O60656
O60755
O60760
O60882
O60911
O60939
O75151
O75342
O75461
O75469
O75474
O75493
O75762
O75828
O75899
O76024
O76081
O95045
O95050
O95136
O95180
O95342
O95450
O95544
O95622
O95696
O95707
O95831
O95838
O95977
O96004
O96020
P00185
P00325
P00326
P00338
P00374
P00390
P00519
P00533
P00734
P00740
P00742
P00750
P00797
P00921
P00966
P01019
P01024
P01031
P01033
P01042
P01100
P01111
P01112
P01116
P01178
P01185
P01189
P01210
P01213
P01236
P01258
P01270
P01275
P01282
P01286
P01298
P01303
P01375
P01588
P01591
P01889
P02730
P02760
P02763
P02768
P02771
P02775
P02778
P02787
P02788
P02794
P02818
P03372
P04040
P04058
P04070
P04080
P04083
P04150
P04156
P04181
P04183
P04198
P04278
P04406
P04439
P04626
P04629
P04637
P04798
P04899
P05023
P05067
P05093
P05108
P05177
P05181
P05186
P05187
P05230
P05231
P05305
P05362
P05412
P05771
P05937
P06213
P06241
P06400
P06850
P07099
P07101
P07148
P07288
P07327
P07384
P07477
P07478
P07550
P07711
P07814
P07858
P07947
P07949
P07996
P07998
P08069
P08100
P08104
P08107
P08172
P08173
P08183
P08246
P08253
P08254
P08263
P08311
P08319
P08397
P08473
P08581
P08582
P08588
P08689
P08709
P08754
P08842
P08912
P08913
P09172
P09210
P09238
P09341
P09467
P09488
P09601
P09681
P09683
P09769
P09917
P09923
P09960
P0C0P6
P0CG38
P0CG39
P0DJI8
P0DMS8
P0DMS9
P0DMV8
P10082
P10092
P10144
P10145
P10321
P10632
P10635
P10696
P10997
P11021
P11086
P11166
P11169
P11229
P11279
P11309
P11310
P11597
P11766
P11801
P11912
P12268
P12272
P12694
P13501
P13569
P13584
P13726
P13945
P14061
P14222
P14324
P14416
P14616
P14672
P14679
P14780
P15121
P15144
P15382
P15692
P16050
P16152
P16220
P16234
P16435
P16455
P16473
P16989
P17275
P17516
P17535
P17612
P17655
P17693
P17707
P17948
P18054
P18089
P18505
P18507
P18509
P18825
P19174
P19224
P19419
P19623
P19652
P19875
P19876
P20160
P20309
P20382
P20711
P20718
P20807
P20813
P20839
P20853
P21453
P21462
P21589
P21728
P21730
P21731
P21781
P21917
P21918
P22301
P22309
P22310
P22413
P22466
P22612
P22694
P22749
P22888
P22894
P23109
P23141
P23219
P23415
P23443
P23560
P23795
P23919
P23945
P23946
P24046
P24158
P24387
P24462
P24530
P24844
P24903
P25021
P25024
P25025
P25089
P25090
P25106
P25445
P25774
P25929
P25963
P26358
P26439
P27169
P27361
P27797
P27815
P28222
P28329
P28332
P28476
P28482
P28566
P28845
P29218
P29279
P29375
P29459
P29460
P29466
P29474
P29475
P29965
P29972
P30304
P30305
P30411
P30518
P30556
P30613
P30872
P30874
P30939
P30988
P31153
P31391
P31644
P31749
P32238
P32239
P32241
P32245
P32246
P32248
P32302
P32745
P33032
P33260
P33261
P33527
P33765
P34810
P34903
P34913
P34998
P35030
P35219
P35225
P35228
P35318
P35346
P35348
P35354
P35367
P35368
P35372
P35398
P35408
P35414
P35462
P35498
P35503
P35568
P35916
P35968
P36544
P36956
P37088
P37840
P38936
P39086
P39900
P39905
P40145
P40306
P40394
P41145
P41146
P41159
P41180
P41229
P41252
P41587
P41594
P41597
P41968
P42025
P42262
P42330
P42574
P42830
P42898
P43003
P43004
P43115
P43116
P43119
P43220
P43235
P43681
P45452
P45954
P45983
P45984
P46013
P46092
P46098
P46663
P47211
P47871
P47872
P47898
P48039
P48061
P48067
P48145
P48146
P48147
P48169
P48546
P48645
P48664
P49019
P49146
P49190
P49247
P49286
P49327
P49418
P49682
P49758
P49773
P49789
P49795
P49798
P49802
P49815
P49840
P49841
P49902
P49915
P49961
P50052
P50391
P50406
P50553
P50747
P50750
P51168
P51170
P51172
P51580
P51582
P51608
P51635
P51649
P51677
P51679
P51681
P51684
P51685
P51686
P51817
P51828
P52895
P53779
P53999
P54098
P54132
P54284
P54577
P54687
P54802
P55011
P55017
P55055
P55087
P55211
P55265
P55789
P55957
P56192
P56373
P56524
P56658
P56817
P59533
P59534
P59535
P59536
P59537
P59538
P59540
P59541
P59542
P59543
P59544
P59551
P59768
P60484
P60568
P60709
P60763
P60891
P61073
P61088
P61163
P61278
P61586
P62736
P62753
P62873
P63096
P63172
P63252
P63261
P63267
P63279
P68032
P68133
P68371
P69892
P78334
P78346
P78362
P78381
P78423
P78508
P78509
P78556
P78563
P80162
P80404
P84243
P98160
P98196
Q00975
Q01094
Q01118
Q01432
Q01433
Q01718
Q01726
Q01970
Q02083
Q02218
Q02575
Q02577
Q02643
Q02763
Q03431
Q03701
Q04828
Q05329
Q05397
Q05586
Q06520
Q07075
Q07325
Q07699
Q07812
Q07820
Q08116
Q08289
Q08462
Q08828
Q09470
Q12866
Q12870
Q12884
Q12904
Q13002
Q13003
Q13049
Q13085
Q13126
Q13237
Q13255
Q13258
Q13285
Q13304
Q13324
Q13410
Q13427
Q13519
Q13541
Q13585
Q13621
Q13627
Q13639
Q13698
Q13813
Q13873
Q14103
Q14209
Q14330
Q14416
Q14457
Q14790
Q14831
Q14832
Q14833
Q14994
Q15125
Q15329
Q15391
Q15475
Q15759
Q15761
Q15858
Q16236
Q16254
Q16445
Q16539
Q16581
Q16620
Q16637
Q16665
Q16678
Q16695
Q16696
Q16772
Q16831
Q16854
Q1EHB4
Q32P41
Q494W8
Q4U2R8
Q53GD3
Q53GQ0
Q53GZ6
Q53H54
Q53HV7
Q562R1
Q5H8A3
Q5JWF2
Q5JWF8
Q5NDL2
Q5VU97
Q5VVH2
Q5VZB9
Q5VZF2
Q5XG92
Q62968
Q63ZE4
Q68CQ4
Q6NT32
Q6PJP8
Q6R327
Q6S8J3
Q6T423
Q6UWW8
Q6W5P4
Q6ZMT4
Q7KZF4
Q7L0J3
Q7RTR8
Q7RTT9
Q7Z2W7
Q7Z3S7
Q7Z418
Q7Z449
Q7Z4H4
Q7Z5J1
Q7Z6L0
Q86W10
Q86XF0
Q86YL7
Q8IVM8
Q8IWA5
Q8IWT1
Q8IZS8
Q8N118
Q8N122
Q8N159
Q8N490
Q8N4E4
Q8N4E7
Q8N4F4
Q8N4M1
Q8N4T0
Q8N5D0
Q8N695
Q8N729
Q8NCS7
Q8NER1
Q8NFM4
Q8NG41
Q8NHM5
Q8TC94
Q8TCD5
Q8TDB8
Q8TDG2
Q8TDS4
Q8TDS5
Q8TDU6
Q8TDU9
Q8TDY3
Q8TEK3
Q8WTS6
Q8WUI4
Q8WVM0
Q8WWI5
Q8WWM7
Q8WXD0
Q92508
Q92574
Q92633
Q92731
Q92769
Q92887
Q92911
Q93088
Q969H6
Q969T7
Q969V1
Q96A98
Q96BN2
Q96EB6
Q96EY9
Q96FT7
Q96GW9
Q96I59
Q96IY4
Q96KQ7
Q96MG8
Q96P26
Q96P68
Q96Q91
Q96QS3
Q96RI1
Q96RJ0
Q96SB4
Q96SD1
Q96SQ9
Q96SZ5
Q99259
Q99500
Q99527
Q99571
Q99572
Q99575
Q99705
Q99707
Q99714
Q99720
Q99731
Q99884
Q9BPV8
Q9BPW9
Q9BTU6
Q9BV57
Q9BW60
Q9BX68
Q9BXA5
Q9BXC0
Q9BXI3
Q9BXU8
Q9BY41
Q9BY66
Q9BYD9
Q9BYH8
Q9BYJ1
Q9BZD2
Q9BZP6
Q9GZQ4
Q9GZR5
Q9GZV3
Q9H0P0
Q9H1C0
Q9H228
Q9H244
Q9H252
Q9H2A7
Q9H2J4
Q9H306
Q9H3R0
Q9H477
Q9H568
Q9H598
Q9H5Q4
Q9H6I2
Q9H816
Q9H9B1
Q9HAW7
Q9HAW8
Q9HAW9
Q9HB55
Q9HB89
Q9HBH5
Q9HBI6
Q9HBW0
Q9HBX9
Q9HCS2
Q9NPB1
Q9NQ55
Q9NR56
Q9NRJ3
Q9NRV9
Q9NS28
Q9NS39
Q9NS40
Q9NS85
Q9NSD7
Q9NUK0
Q9NV79
Q9NWV4
Q9NXA8
Q9NXB9
Q9NY37
Q9NY46
Q9NY72
Q9NYA1
Q9NYV7
Q9NYV8
Q9NYV9
Q9NYW0
Q9NYW1
Q9NYW2
Q9NYW3
Q9NYW4
Q9NYW5
Q9NYW6
Q9NYW7
Q9NZ32
Q9NZJ5
Q9NZK5
Q9NZL9
Q9P0X4
Q9UBC3
Q9UBE0
Q9UBK8
Q9UBN7
Q9UBU3
Q9UBY5
Q9UEW3
Q9UGL1
Q9UHB7
Q9UHC3
Q9UHC9
Q9UI33
Q9UK17
Q9UKA4
Q9UKV0
Q9ULP9
Q9ULZ1
Q9UMQ6
Q9UN76
Q9UNQ0
Q9UNQ2
Q9UP95
Q9UPE1
Q9UPN9
Q9UPP1
Q9UPV9
Q9UQD0
Q9UQV4
Q9Y233
Q9Y289
Q9Y2K7
Q9Y2Q0
Q9Y345
Q9Y394
Q9Y463
Q9Y4X3
Q9Y5L3
Q9Y5Y4
Q9Y5Z0
Q9Y614
Q9Y615
Q9Y694
Q9Y6K9
Q9Y6V0
Q9Y6X5
Q9Z1M0
S5TLS4
X5DNB4
