# Supplementary material for: Insights about multi-targeting and synergistic neuromodulators in Ayurvedic herbs against epilepsy: integrated computational studies on drug-target and protein-protein interaction networks
Source: Sci Rep. 2019 Jul 22;9:10565. doi: 10.1038/s41598-019-46715-6 (PMC6646331; doi:10.1038/s41598-019-46715-6)
Supplement: Supplementary file 14 — Table S13 [file 41598_2019_46715_MOESM14_ESM.xlsx]

## Sheet: Cluster analysis
MCODE analysis					DAVID analysis
Cluster No.	MCODE_Score (Density*#Nodes)	Nodes	Edges	Node Ids	GO_BP (Gene Ontology Biological term) description	Count	Percentage	P value	Benjamini score
1	25.308	27	329	Q14416, P01213, Q14833, P28222, P21554, Q14832, P14416, P25929, P30874, O00222, P49146, P08908, P08172, Q15761, P30542, O60503, P61278, P08913, P30872, P22466, P01189, P41180, P31391, P35372, P18089, P01303, P41143	G-protein coupled receptor signaling pathway, coupled to cyclic nucleotide second messenger	10	37	1.1e-17	1.9e-15
2	17.882	18	152	Q03721, O43526, Q9NR82, Q9NZV8, Q9UK17, P56696, Q8NCM2, O95259, Q12809, Q9ULD8, P16389, P51787, Q14722, Q09470, Q8TDN2, O43525, Q14721, Q13303	potassium ion transmembrane transport	17	94.4	3.2e-34	3.3e-32
3	10	26	125	P30711, P28161, P30411, P33261, P10632, P11712, P11509, P05177, P35348, P25100, P01100, P28223, P22309, Q9NQ66, P19224, O95837, P20309, P08684, P20815, P41594, P09488, P25101, P11229, Q13255, P07099, P22310	drug metabolic process	7	26.9	1.7e-12	4.3e-10
4	8.8	36	154	P16220, P24385, P10275, Q9NQX3, P34903, P47869, P31644, P60484, O95166, P28472, P03372, P18505, P47870, P20396, Q16445, P48169, E5RIG3, P14867, P10997, P01178, P09038, P11473, P55055, P05231, P31749, P15692, P19838, P35398, P10589, P42345, P01185, P10415, P18146, P28482, P04637, P01258	signal transduction	18	50	2.3e-11	7.2e-09
5	8.25	9	33	Q13972, Q05586, Q12879, P78352, Q13557, Q14957, Q13224, Q13555, P29475	MAPK cascade	8	88.9	1.6e-12	2.7e-10
6	4.667	16	35	P08047, P02462, Q02388, P16885, P39060, Q16665, P41235, Q15648, P29400, P08631, P12110, P00533, P12111, P01308, P14780, P53420	collagen catabolic process	8	50	5.2e-14	1.9e-11
7	4.5	5	9	P48728, Q99707, P31939, P34896, P42898	folic acid metabolic process	2	40	0.0043	0.11
8	4	4	6	P01270, P34969, P41968, P06850	G-protein coupled receptor signaling pathway, coupled to cyclic nucleotide second messenger	2	50	0.0082	0.22
9	3.667	13	22	P01138, O94925, P06241, P15104, P06213, P35568, P22681, P00367, Q99259, Q16620, P63104, P23560, Q05329	glutamate catabolic process	3	23.1	2.8e-06	0.00057
10	3.6	11	18	P01584, P12259, P00734, P11831, Q92793, P02768, P07225, P10909, Q14192, P13500, P04196	platelet degranulation	5	45.5	2.7e-07	9.3e-05
11	3.5	9	14	P19174, P35916, Q15303, Q07889, Q14155, P09619, P20783, Q13459, Q07890	signal transduction	7	77.8	2.7e-06	0.00024
12	3.5	5	7	P03886, O15239, P03897, P03923, P03915	mitochondrial electron transport, NADH to ubiquinone	5	100	6.4e-11	1e-09
13	3.333	4	5	P00846, P03905, P00156, P00414	response to hyperoxia	2	50	0.003	0.087
14	3.333	4	5	P63027, P60880, P51809, P61266	vesicle-mediated transport	3	75	0.00024	0.014
15	3.2	6	8	Q14195, O60462, Q16555, P31327, Q9UIW2, P35968	positive regulation of endothelial cell migration	2	33.3	0.014	0.8
16	3	3	3	P43034, P61981, Q7Z460	G2/M transition of mitotic cell cycle	3	100	6.6e-05	0.0056
17	3	3	3	O43497, O00305, O95180	calcium ion transmembrane transport	3	100	5e-05	0.0016
18	3	3	3	Q14654, Q09428, Q15842	potassium ion import	2	66.7	0.0033	0.057
19	3	3	3	P01911, P01889, P04439	antigen processing and presentation	3	100	1.1e-05	0.00023
20	2.909	12	16	Q13813, P42574, P07942, Q01484, P13533, Q8WZ42, O75914, O94856, P60953, Q9NQU5, P24043, P08670	positive regulation of neuron apoptotic process	3	25	0.00035	0.038
21	2.667	4	4	P33260, P16662, P20813, Q6V0L0	oxidation-reduction process	3	75	0.0036	0.036

## Sheet: 794 EP proteins
Epilepsy proteins mapped onto STRING PPI (score ≥ 900)
P09429
Q14654
Q15842
P05231
P26599
P55011
P08684
P20815
P25440
P21964
P10635
P50993
P63252
P02649
P26367
P21439
O00165
P23760
P23634
Q9H2X9
P51809
Q9Y4I1
Q8NEV4
O60494
P31645
Q14721
Q96P53
Q8IX90
O60469
P21579
P60880
P51649
P49768
O60359
P20930
Q9Y4A5
Q8IV45
P20783
P20648
Q14457
P21796
P19838
P25101
P63027
Q86W47
P42262
P12259
P05177
Q15822
P43681
P17787
Q9Y487
Q86UU0
P31327
P29475
Q86UL8
P48058
O43903
P17600
Q02388
Q99707
P27695
O75874
P16144
P16885
P22681
Q9BW92
P15941
Q13459
Q9Y2H9
P15884
P15382
Q16552
Q9H2H9
Q9H0R6
Q14126
P14920
P10909
Q16665
Q9Y230
Q7L5D6
O43681
Q9UQK1
Q9UQF2
O94813
P78509
P35348
Q96T60
Q6ZUJ8
O43602
Q05193
P12110
O95630
P16389
Q8NER1
P04179
Q9NQU5
Q6VVB1
H0YC75
Q6UXN9
O00571
Q9Y6K1
Q6TDP4
Q9UHC6
P11169
P11137
Q14722
Q09470
Q8TDN2
Q13303
Q03721
Q9NR82
Q9NZV8
Q9UKN5
Q9UK17
Q04656
P42574
P56696
Q12809
Q9ULD8
P51787
P10176
O43426
P24385
P11161
Q9H4B4
P47897
Q16881
P54136
P30305
Q9H3S5
O43307
P33527
Q9UI10
P06213
Q9ULB1
Q6DN90
Q9UG01
Q9UBK8
Q9H4A3
O95665
P12644
P01178
Q96IV0
Q9UBN4
P23526
O15239
P03897
P03905
Q14315
O15540
Q14494
Q9NZJ6
P35568
P11362
Q53HV7
P51689
P15289
P27449
P60484
P14780
H0YEP7
P55072
P10071
O15151
P63104
P61981
P42263
P53985
O15427
P04637
Q9NWW5
Q9UBY8
Q9NWQ8
P04156
P10275
Q9NQX3
P34903
P47869
P31644
O60462
P00367
O95166
P28472
P18505
P47870
P35638
Q16445
P48169
E5RIG3
P14867
Q04724
P04054
P26640
Q16623
Q13510
Q13393
Q7Z449
Q9NRZ7
Q16880
O14939
P24387
Q9NRP7
Q14469
P48681
Q9NR83
Q7Z460
Q15256
P53539
Q9NQB0
P01185
P21397
P08183
Q9UNQ0
P01258
Q9NPA1
Q15311
Q9HBX9
Q13144
P33261
P10632
P11245
P11509
P01270
Q16620
P06850
P41968
P10997
P21333
Q9HCK5
Q9HCE7
Q96EB6
P56817
P07203
P54707
P13637
Q13761
O15146
P09488
O15144
P33260
P07099
P42898
P30711
P28161
P35916
P11926
Q14764
O00206
P01584
P01583
P18510
O15350
P57059
Q9NZC7
P04271
P31939
P14136
P00533
P28482
Q14206
P04062
P34896
O43525
Q13813
O43526
O75899
P22894
P03923
P03915
P03886
Q7RTN6
P05198
P01308
P01024
P29320
Q9Y698
P42261
Q9H3D4
P05186
Q92736
Q7Z406
P53420
O00141
P02462
Q02763
O43566
Q9HBW0
P29400
Q13002
P12111
P07339
Q15761
P01889
Q9NQ66
Q13501
P05771
P49815
O14936
O00574
P11166
P25106
Q13326
P09471
Q02246
Q13291
P55851
P01911
P46663
P20813
P11712
P06276
P04439
P06493
P78562
Q9BZR9
Q13127
P28223
P01138
P06241
P29972
P78352
Q9BZC7
P60709
P20309
P01106
P42345
Q13023
P10636
Q13972
P10415
Q05586
Q12879
Q14957
Q13224
P42684
O14813
Q9H598
Q12955
P15056
P11387
Q9P2U7
Q8TAD8
P09038
P35968
O95837
O14773
Q08722
Q99259
P15529
P50052
P08246
Q05329
P22310
Q07912
Q07890
P00846
Q07699
Q99250
Q07687
P23946
Q99574
P49888
P04196
P10646
P00738
P35240
P00750
Q05086
Q14839
P41279
Q9BRB3
Q02548
Q96PU5
P07225
Q02297
Q16236
P00450
Q14145
Q9NP58
P19174
P07814
O95363
P00414
Q01484
Q99767
Q01453
O96008
Q7KZI7
Q07889
Q14155
Q9HCP0
P84095
O75962
Q00839
O95970
Q9UJU2
P00441
Q15648
Q99453
Q99075
P00403
P01375
P10589
P78381
P41235
P41180
P23560
P35372
P18089
Q16478
O95674
Q14416
Q14195
P62937
Q06889
Q14833
Q16555
P28222
P21554
P01019
Q14832
P14416
P25929
P30874
O00222
P49146
P11473
P55055
P08172
P30542
Q13868
O60503
Q9NQT5
P61278
P08913
Q13427
P30872
P22466
O95427
O95425
Q9P2R7
P01189
Q09428
P31391
P49327
P01303
P41143
P61962
P01213
Q9UKV0
P61764
O95822
Q9Y618
Q8TDB8
Q08209
P61266
Q5T160
Q02078
P23381
Q13557
Q15465
Q13555
P60953
Q9NSV4
Q16566
P22309
P31749
P16662
P19224
P50553
P56524
Q96HY7
P35398
O95278
P04150
O95259
A0A0D9SFV9
P35354
P23219
O60760
P34969
P08908
P08047
Q92913
P56177
P55316
P11831
P18146
O94985
P13500
P78508
P55017
Q13617
P54762
O94887
Q96B86
O14980
P19876
P01100
Q9Y2W7
O94925
P15104
Q92793
Q6V0L0
Q14289
O94856
P49419
P37287
Q9NR61
O76075
P16220
Q14643
P51636
P51608
P28335
Q9UMX0
P51397
Q92974
A0A0A0MRR0
P51817
O75914
Q9UBS5
P24043
P48728
P98160
P11532
P13533
Q8WZ42
P11229
P08670
P49810
P07942
Q15303
Q00987
Q92574
P12821
P49674
P00797
Q92562
O75787
Q96PE3
P26358
Q06830
P48431
P46721
P09619
Q13627
Q8WVQ1
P46459
Q86Y07
O00401
P46060
P45880
P25100
Q8WUP2
O75503
Q92887
O75460
P43034
Q9Y4H2
P08631
Q13418
Q9Y243
P42568
O75469
P55087
P07101
O00555
O43497
P54289
O95180
O00305
P55263
P15692
P02768
Q8TAX7
P39086
Q13885
P39019
P53355
P21675
Q96H96
P35611
P23468
Q8NFZ4
P09172
Q03164
O75094
Q9NR45
Q9UMN6
Q9H2E6
Q03933
P00734
Q8NEZ2
P30411
Q9NS75
O60939
P32242
Q14524
O14649
Q9P0K1
P20396
P31943
P31314
Q8NCM2
Q14192
P39060
P41594
P29323
Q13255
O15519
O94777
O15440
P00156
Q8N6F7
O60741
P03372
Q9UIW2
P27918
Q8N5I2
P17302
P49641
Q8N1B4
P24666
P28799
O00154
P23416
Q8IYF1
O60488
Q8IXJ9
Q96EB1
Q9NYQ6
P23471
Q9Y6D5
Q9Y6B7
P20472
Q86Y01
Q96BS2
Q86XI6
Q86X10
P23919
Q86VP3
Q86UV5
O43854
O43763
Q9HD26
O75061
Q7Z3Z2
Q7Z3G6
Q9UQ90
Q9UPN7
Q9H2K2
Q9ULC4
Q9ULP9
Q9ULI0
Q8N0V5
Q9UL51
Q6UWB1
Q6PJG6
Q9UKL4
Q5ST30
Q6N069
Q13620
Q9Y450
P22061
O43272
Q9UHW9
O43251
P52888
Q9UBS9
Q9UBP0
Q96QD8
Q7Z2W4
Q9UBD9
Q9UBB4
P52788
P09923
Q9P2B4
P46100
Q5JSZ5
Q5EE01
Q9NZN4
Q53EZ4
Q9NXL9
P98066
P20585
O15409
Q9NWB1
Q9NVV9
Q9NVS9
Q9NVR0
P07498
P32247
P58876
P31994
P14314
P78318
P23368
Q9UNP4
Q9BZP6
Q9NRX1
Q15583
Q969P0
Q9NPB9
Q9NP73
O15205
Q9Y4G6
P08235
Q9H0X9
Q14684
Q9BQ39
P04080
O15031
Q14151
P03928
Q14134
Q9H422
Q30201
A9QM74
Q9H0W8
Q9H0U3
Q9C0J1
P28476
Q13049
Q9BXY0
Q9BXT5
O43766
Q9UHC9
Q10586
Q8TEQ8
P60903
Q06787
Q06546
Q05639
Q9UGB7
O14730
Q9BPW9
Q9BQT8
P05091
O14653
O14647
Q99727
Q9UBT2
Q99572
O95786
Q86SQ9
P48357
P39880
Q8IWU9
Q96RL7
Q9Y5N5
Q96MT3
P43004
Q9GZZ9
O95239
P58005
Q96FX7
O95202
Q9NQC3
Q96EW2
O95104
O95071
O95069
O94989
Q96CG3
Q9UQ35
P54098
P52954
P55084
Q969H4
O94779
O76039
Q92966
Q96L73
P43005
Q9BZ95
Q6XPS3
O75746
P48751
Q8WXX0
P48553
P48549
P14174
Q8TDX5
O75525
O75474
Q8TEU7
O75420
Q8TCU4
Q8TAP9
O75311
Q8NI27
O60687

## Sheet: 556 proteins EP-PPI network
Proteins of EP-PPI network
O76075
P16220
P27449
Q14643
P60484
P51636
P51608
P28335
Q9UMX0
P51397
Q92974
P14780
A0A0A0MRR0
P51817
H0YEP7
O75914
P55072
P10071
P24043
P48728
O15151
P98160
P11532
P13533
P63104
Q8WZ42
P61981
P11229
P42263
P04637
P08670
P49810
Q9NWQ8
P07942
P04156
P10275
Q9NQX3
Q15303
P34903
P47869
P31644
O60462
P00367
O95166
Q00987
P28472
Q92574
P12821
P18505
P49674
P00797
P47870
P35638
Q16445
Q92562
O75787
P48169
E5RIG3
P14867
Q04724
Q96PE3
P04054
Q16623
P26358
Q06830
P48431
Q13393
Q7Z449
Q9NRZ7
O14939
P24387
Q9NRP7
Q14469
P46721
P09619
Q13627
P48681
Q8WVQ1
P46459
Q86Y07
Q9NR83
O00401
Q7Z460
P46060
P25100
Q15256
Q8WUP2
P53539
Q9NQB0
Q92887
O75460
P43034
P01185
P21397
Q9Y4H2
P08631
P08183
Q9UNQ0
Q13418
Q9Y243
P01258
P42568
Q9NPA1
Q15311
Q9HBX9
Q13144
P33261
P10632
O75469
P11245
P11509
P01270
Q16620
P06850
P07101
O00555
P41968
O43497
P10997
P54289
O95180
O00305
P21333
Q9HCK5
P55263
P15692
Q9HCE7
Q96EB6
P02768
P56817
P07203
Q8TAX7
P39086
Q13885
P39019
P53355
Q13761
P21675
O15146
P09488
O15144
P33260
P07099
P42898
P30711
P28161
P35916
P11926
Q14764
O00206
P01584
P01583
P18510
O15350
P57059
P35611
Q9NZC7
P04271
P09172
P31939
Q03164
O75094
P14136
P00533
P28482
Q14206
P34896
Q03933
O43525
Q13813
O43526
P00734
Q8NEZ2
P30411
P22894
Q9NS75
O60939
Q14524
P03923
P03915
Q9P0K1
P20396
P03886
Q7RTN6
P05198
P31314
Q8NCM2
P01308
Q14192
P01024
P29320
Q9Y698
P42261
Q9H3D4
P39060
P41594
P05186
P29323
Q13255
Q92736
Q7Z406
P53420
O00141
O15519
P02462
P00156
Q02763
O43566
Q9HBW0
P03372
Q9UIW2
P27918
P29400
Q13002
P17302
P12111
P09429
P07339
Q14654
Q15842
Q15761
P05231
P01889
Q9NQ66
Q13501
P26599
P55011
P05771
P08684
P49815
P20815
O14936
O00574
P11166
P25106
Q13326
P09471
Q02246
P25440
P21964
Q13291
P10635
P55851
P01911
P63252
P46663
P20813
P02649
P26367
P11712
P21439
O00165
P23760
P06276
P04439
P06493
P23634
P78562
Q9H2X9
P51809
Q9Y4I1
Q9BZR9
Q8NEV4
Q13127
P28223
P01138
P06241
P29972
P78352
P60709
P20309
P01106
P42345
Q13023
P10636
O60494
Q13972
P10415
Q05586
Q12879
Q14957
Q13224
P42684
O14813
Q9H598
Q12955
P31645
Q14721
P15056
Q96P53
Q8IX90
O60469
P21579
P60880
P49768
P11387
O60359
Q9P2U7
Q8TAD8
P20930
Q9Y4A5
Q8IV45
P20783
P09038
P35968
Q14457
O95837
P19838
Q08722
Q99259
P15529
P50052
P25101
P08246
Q05329
P22310
Q07912
Q07890
P00846
P63027
Q07699
Q99250
Q07687
P23946
Q99574
Q86W47
P42262
P49888
P04196
P10646
P12259
P00738
P05177
P35240
Q9Y487
Q86UU0
P00750
P31327
P29475
Q86UL8
Q05086
Q14839
P48058
O43903
P17600
Q02388
Q99707
P27695
P41279
O75874
P16144
Q02548
Q96PU5
P07225
P16885
P22681
Q02297
Q16236
P15941
Q13459
P00450
Q14145
P19174
Q9Y2H9
P15884
P00414
P15382
Q16552
Q9H2H9
Q01484
Q99767
Q01453
Q14126
Q7KZI7
Q07889
P14920
P10909
Q14155
Q9HCP0
P84095
O75962
Q16665
Q9Y230
Q00839
O95970
Q9UQF2
O94813
P78509
Q9UJU2
P00441
Q15648
Q99453
P35348
Q96T60
Q99075
Q6ZUJ8
O43602
P00403
Q05193
P01375
P10589
P78381
P41235
P12110
O95630
P41180
P16389
P23560
Q8NER1
P35372
P18089
P04179
Q16478
Q9NQU5
O95674
Q14416
Q14195
H0YC75
P62937
Q06889
Q14833
Q16555
P28222
Q6UXN9
P21554
P01019
Q14832
P14416
P25929
O00571
P30874
Q9Y6K1
O00222
Q6TDP4
Q9UHC6
P11169
P49146
P11137
Q14722
Q09470
P11473
Q8TDN2
Q13303
P55055
P08172
Q03721
P30542
Q9NR82
Q9NZV8
Q9UKN5
O60503
Q9UK17
Q04656
P61278
P08913
Q13427
P30872
P22466
P42574
O95425
P01189
P56696
Q12809
Q9ULD8
Q09428
P31391
P51787
P49327
P01303
P41143
P10176
P61962
P01213
O43426
Q9UKV0
P61764
O95822
Q9Y618
P24385
Q8TDB8
P11161
Q08209
Q9H4B4
P61266
Q02078
Q16881
Q13557
Q15465
P30305
Q13555
P60953
O43307
Q9NSV4
Q16566
P33527
P22309
P31749
P16662
Q9UI10
P06213
P19224
P50553
P56524
P35398
Q6DN90
P04150
O95259
A0A0D9SFV9
P35354
P23219
Q9UG01
O60760
Q9UBK8
Q9H4A3
P34969
O95665
P12644
P08908
P01178
Q96IV0
P08047
Q92913
Q9UBN4
P56177
P55316
P11831
P23526
P18146
O94985
P13500
O15239
P03897
P03905
P55017
Q14315
Q13617
O15540
P54762
O94887
Q96B86
O14980
P19876
Q14494
P01100
Q9Y2W7
O94925
P15104
Q92793
P35568
Q6V0L0
Q14289
O94856
P49419
P11362
Q9NR61
Q53HV7
