# Supplementary material for: Insights about multi-targeting and synergistic neuromodulators in Ayurvedic herbs against epilepsy: integrated computational studies on drug-target and protein-protein interaction networks
Source: Sci Rep. 2019 Jul 22;9:10565. doi: 10.1038/s41598-019-46715-6 (PMC6646331; doi:10.1038/s41598-019-46715-6)
Supplement: Supplementary file 15 — Table S14 [file 41598_2019_46715_MOESM15_ESM.xlsx]

## Sheet: .
protein-AED/DPC pair	AEDs and DPCs with their protein targets (specific to 35 common proteins identified in Case Study II)
PC573.Q9ULX7
PC573.Q9Y2D0
PC188.O43570
PC188.P00918
PC188.P07451
PC188.P22748
PC188.P35218
PC188.P43166
PC188.Q16790
PC188.Q8N1Q1
PC188.Q9ULX7
PC188.Q9Y2D0
PC772.P34972
PC003.O43570
PC003.P00918
PC003.P07451
PC003.P35218
PC003.P43166
PC003.Q9ULX7
PC003.Q9Y2D0
PC579.O43570
PC579.P00918
PC579.P07451
PC579.P22748
PC579.P23280
PC579.P35218
PC579.P43166
PC579.Q16790
PC579.Q8N1Q1
PC579.Q9ULX7
PC579.Q9Y2D0
PC209.P11511
PC836.P34972
PC215.P11511
PC584.P00915
PC584.P00918
AED29.Q9Y5N1
AED31.P08908
AED31.P28221
AED31.P28223
AED31.P28335
AED34.O43570
AED34.P00915
AED34.P00918
AED34.P07451
AED34.P22748
AED34.P23280
AED34.P35218
AED34.P43166
AED34.Q16790
AED34.Q9ULX7
AED34.Q9Y2D0
AED34.Q8N1Q1
AED25.O43570
AED25.P00915
AED25.P00918
AED25.P43166
AED25.Q9ULX7
AED26.Q9NUW8
AED40.O43570
AED40.P00918
AED40.P07451
AED40.P22748
AED40.P23280
AED40.P27338
AED40.P35218
AED40.P43166
AED40.Q16790
AED40.Q9ULX7
AED40.Q9Y2D0
AED40.Q8N1Q1
AED40.P00915
AED40.P21397
AED33.P00915
AED33.P00918
AED37.O15379
AED37.P11509
AED37.Q13547
AED37.P10636
AED02.P22748
AED02.P43166
AED02.Q8N1Q1
AED02.P00915
AED02.O43570
AED02.P00918
AED02.P07451
AED02.P23280
AED02.P35218
AED02.Q16790
AED02.Q9ULX7
AED02.Q9Y2D0
AED04.P10275
AED04.P11413
AED04.P11511
AED06.O43570
AED06.P00915
AED06.P00918
AED06.P07451
AED06.P22748
AED06.P23280
AED06.P35218
AED06.P43166
AED06.Q16790
AED06.Q9ULX7
AED06.Q9Y2D0
AED36.P10636
AED08.P34972
AED09.P08684
AED09.P51589
AED07.P34972
AED16.P08684
AED17.P31645
AED17.Q01959
AED17.P28223
AED17.P28335
AED17.P41595
AED19.P10275
AED19.P11413
AED19.P11511
AED20.P06276
AED20.P22303
AED22.O43570
AED22.P00915
AED22.P22748
AED22.P23280
AED22.P35218
AED22.P43166
AED22.Q8N1Q1
AED22.Q9ULX7
AED22.P00918
AED22.P07451
AED22.Q16790
AED22.Q9Y2D0
PC021.P28223
PC606.P22303
PC611.P22748
PC025.O43570
PC025.P00918
PC025.P43166
PC025.Q16790
PC025.Q9ULX7
PC256.P11511
PC266.O43570
PC266.P00918
PC266.P07451
PC266.P23280
PC266.P35218
PC266.P43166
PC266.Q16790
PC266.Q9ULX7
PC266.Q9Y2D0
PC030.O43570
PC030.P00918
PC030.P07451
PC030.P22748
PC030.P23280
PC030.P35218
PC030.P43166
PC030.Q16790
PC030.Q8N1Q1
PC030.Q9ULX7
PC030.Q9Y2D0
PC035.P00918
PC035.P22748
PC278.P11511
PC645.O43570
PC645.P00918
PC645.P07451
PC645.P23280
PC645.P35218
PC645.P43166
PC645.Q16790
PC645.Q8N1Q1
PC645.Q9Y2D0
PC646.O43570
PC646.P00918
PC646.P07451
PC646.P35218
PC646.P43166
PC646.Q9ULX7
PC646.Q9Y2D0
PC313.P11511
PC046.P08908
PC046.P11509
PC046.P28221
PC046.P28223
PC046.P28335
PC046.P31645
PC046.P41595
PC650.P00918
PC650.P35218
PC651.O43570
PC651.P00918
PC651.P07451
PC651.P22748
PC651.P23280
PC651.P35218
PC651.P43166
PC651.Q16790
PC651.Q9ULX7
PC651.Q9Y2D0
PC052.P11511
PC043.P10275
PC043.P08684
PC043.P11413
PC043.P11511
PC043.Q01959
PC389.P11511
PC068.P22748
PC045.P22303
PC425.P06276
PC102.P11511
PC101.P00918
PC101.P22748
PC427.P28223
PC433.P22303
PC664.P11511
PC435.P00918
PC435.P11511
PC138.P11511
PC453.P00918
PC453.P22748
PC454.P00918
PC454.P22748
PC149.P08684
PC116.Q9NUW8
PC455.P00918
PC455.P22748
PC459.P00918
PC459.P22748
PC179.O15379
PC179.Q13547
PC179.P00918
PC461.P00918
PC461.P11511
PC461.P22748
PC272.P00918
PC272.P10275
PC272.P11511
PC471.P00918
PC351.P08684
PC351.P10275
PC351.P11511
PC356.P10275
PC356.P11511
PC671.O43570
PC671.P00918
PC671.P07451
PC671.P22748
PC671.P35218
PC671.P43166
PC671.Q16790
PC671.Q8N1Q1
PC671.Q9ULX7
PC671.Q9Y2D0
PC419.P11511
PC470.P00918
PC470.P22303
PC498.P00918
PC498.Q16790
PC475.P08684
PC475.P51589
PC475.P10275
PC475.P11511
PC130.P21397
PC673.O43570
PC673.P00918
PC673.P07451
PC673.P35218
PC673.P43166
PC673.Q16790
PC673.Q9ULX7
PC673.Q9Y2D0
PC506.P08684
PC572.P06276
PC572.P22303
PC572.P28223
PC530.O43570
PC530.P00918
PC530.P43166
PC530.Q16790
PC616.P00918
PC616.O43570
PC616.P00915
PC616.P43166
PC616.Q16790
PC616.Q9ULX7
PC708.P22748
PC620.P08908
PC620.P22303
PC620.P28223
PC620.P31645
PC620.P41595
PC620.Q9Y5N1
PC714.O43570
PC714.P00918
PC714.P07451
PC714.P22748
PC714.P23280
PC714.P35218
PC714.P43166
PC714.Q16790
PC714.Q9ULX7
PC714.Q9Y2D0
PC562.P10636
PC643.O43570
PC643.P00918
PC643.P07451
PC643.P22748
PC643.P23280
PC643.P35218
PC643.P43166
PC643.Q16790
PC643.Q9ULX7
PC643.Q9Y2D0
PC649.P00918
PC649.O43570
PC649.P07451
PC649.P22748
PC649.P23280
PC649.P35218
PC649.P43166
PC649.Q16790
PC649.Q9ULX7
PC649.Q9Y2D0
PC663.P11511
PC665.P22303
PC665.P06276
PC665.P08684
PC754.P11511
PC668.P11511
PC668.P08684
PC668.P21397
PC668.P22303
PC668.P27338
PC756.P00918
PC756.P11511
PC756.P22748
PC720.P00918
PC720.O43570
PC720.P07451
PC720.P35218
PC720.P43166
PC720.Q8N1Q1
PC720.Q9ULX7
PC720.Q9Y2D0
PC757.P00918
PC757.P22748
PC787.P34972
PC573.O43570
PC573.P00918
PC573.P07451
PC573.P22748
PC573.P23280
PC573.P35218
PC573.P43166
PC573.Q16790
